# Supplementary material for: TE-array—a high throughput tool to study transposon transcription
Source: BMC Genomics. 2013 Dec 10;14:869. doi: 10.1186/1471-2164-14-869 (PMC3878892; doi:10.1186/1471-2164-14-869)
Supplement: Additional file 3: Table S1 — A: Replicates, B: Tissues. [file 1471-2164-14-869-S3.xlsx]

## Sheet: Sheet1
Table 1A: Replicates				Table 1B: Tissues
Cell Line	Condition	N		Tissue	N (Sense)	N (Antisense)
N3D	T	4		Testis	3	1
N3D	B	4		Lung	3	2
N1G	T	3		Liver	3	0
N1G	B	6		Kidney	3	0
T= technical replicates				Heart	3	0
B= biological replicates				Breast	2	1
				Brain	3	2
				all tissue replicates are biological
