# Supplementary material for: TE-array—a high throughput tool to study transposon transcription
Source: BMC Genomics. 2013 Dec 10;14:869. doi: 10.1186/1471-2164-14-869 (PMC3878892; doi:10.1186/1471-2164-14-869)
Supplement: Additional file 6: Table S2 — The Excel worksheet has 4 tabs corresponding to different versions of TE-array. Abbreviations denote the species (hs, Homo sapiens; mm, Mus musculus) and strand (as, antisense strand; ss sense strand) of the version. Each list provides the probe ID and its genomic copy number. Corresponding sequences can be downloaded from the manufacturer’s site. [file 1471-2164-14-869-S6.xlsx]

## Sheet: hs_as_genomic_counts
5S_rRNA_Homo_sapiens_chnk1f	4
5S_rRNA_Homo_sapiens_chnk2f	7
5S_rRNA_Homo_sapiens_chnk3f	1
5S_rRNA_Homo_sapiens_chnk4r	1
5S_rRNA_Homo_sapiens_chnk5r	8
7SK_Pseudogene_Homo_sapiens_chnk10f	1
7SK_Pseudogene_Homo_sapiens_chnk11f	9
7SK_Pseudogene_Homo_sapiens_chnk1r	12
7SK_Pseudogene_Homo_sapiens_chnk2r	1
7SK_Pseudogene_Homo_sapiens_chnk3r	1
7SK_Pseudogene_Homo_sapiens_chnk4f	1
7SK_Pseudogene_Homo_sapiens_chnk4r	1
7SK_Pseudogene_Homo_sapiens_chnk5f	1
7SK_Pseudogene_Homo_sapiens_chnk5r	1
7SK_Pseudogene_Homo_sapiens_chnk6f	1
7SK_Pseudogene_Homo_sapiens_chnk6r	1
7SK_Pseudogene_Homo_sapiens_chnk7f	1
7SK_Pseudogene_Homo_sapiens_chnk7r	1
7SK_Pseudogene_Homo_sapiens_chnk8f	1
7SK_Pseudogene_Homo_sapiens_chnk8r	1
7SK_Pseudogene_Homo_sapiens_chnk9f	1
7SK_Pseudogene_Homo_sapiens_chnk9r	1
7SL_Pseudogene_Homo_sapiens_chnk10f	9
7SL_Pseudogene_Homo_sapiens_chnk10r	10
7SL_Pseudogene_Homo_sapiens_chnk11f	10
7SL_Pseudogene_Homo_sapiens_chnk11r	13
7SL_Pseudogene_Homo_sapiens_chnk12f	10
7SL_Pseudogene_Homo_sapiens_chnk12r	16
7SL_Pseudogene_Homo_sapiens_chnk13f	10
7SL_Pseudogene_Homo_sapiens_chnk13r	11
7SL_Pseudogene_Homo_sapiens_chnk14f	13
7SL_Pseudogene_Homo_sapiens_chnk14r	9
7SL_Pseudogene_Homo_sapiens_chnk15f	12
7SL_Pseudogene_Homo_sapiens_chnk15r	10
7SL_Pseudogene_Homo_sapiens_chnk16f	13
7SL_Pseudogene_Homo_sapiens_chnk16r	11
7SL_Pseudogene_Homo_sapiens_chnk17f	9
7SL_Pseudogene_Homo_sapiens_chnk17r	6
7SL_Pseudogene_Homo_sapiens_chnk18f	12
7SL_Pseudogene_Homo_sapiens_chnk18r	10
7SL_Pseudogene_Homo_sapiens_chnk19f	9
7SL_Pseudogene_Homo_sapiens_chnk19r	33
7SL_Pseudogene_Homo_sapiens_chnk1f	1
7SL_Pseudogene_Homo_sapiens_chnk1r	1
7SL_Pseudogene_Homo_sapiens_chnk20f	5
7SL_Pseudogene_Homo_sapiens_chnk20r	228
7SL_Pseudogene_Homo_sapiens_chnk21f	6
7SL_Pseudogene_Homo_sapiens_chnk21r	3
7SL_Pseudogene_Homo_sapiens_chnk22f	14
7SL_Pseudogene_Homo_sapiens_chnk22r	1
7SL_Pseudogene_Homo_sapiens_chnk23f	7
7SL_Pseudogene_Homo_sapiens_chnk23r	1
7SL_Pseudogene_Homo_sapiens_chnk24f	2
7SL_Pseudogene_Homo_sapiens_chnk24r	1
7SL_Pseudogene_Homo_sapiens_chnk25f	1
7SL_Pseudogene_Homo_sapiens_chnk25r	1
7SL_Pseudogene_Homo_sapiens_chnk2f	1
7SL_Pseudogene_Homo_sapiens_chnk2r	2
7SL_Pseudogene_Homo_sapiens_chnk3f	1
7SL_Pseudogene_Homo_sapiens_chnk3r	5
7SL_Pseudogene_Homo_sapiens_chnk4f	1
7SL_Pseudogene_Homo_sapiens_chnk4r	7
7SL_Pseudogene_Homo_sapiens_chnk5f	3
7SL_Pseudogene_Homo_sapiens_chnk5r	11
7SL_Pseudogene_Homo_sapiens_chnk6f	16
7SL_Pseudogene_Homo_sapiens_chnk6r	4
7SL_Pseudogene_Homo_sapiens_chnk7f	762
7SL_Pseudogene_Homo_sapiens_chnk7r	7
7SL_Pseudogene_Homo_sapiens_chnk8f	21
7SL_Pseudogene_Homo_sapiens_chnk8r	12
7SL_Pseudogene_Homo_sapiens_chnk9f	6
7SL_Pseudogene_Homo_sapiens_chnk9r	15
ACRO1_SAT_Homo_sapiens_chnk1f	14
ACRO1_SAT_Homo_sapiens_chnk1r	20
ACRO1_SAT_Homo_sapiens_chnk2f	28
ACRO1_SAT_Homo_sapiens_chnk2r	8
ACRO1_SAT_Homo_sapiens_chnk3f	22
ACRO1_SAT_Homo_sapiens_chnk3r	9
ACRO1_SAT_Homo_sapiens_chnk4f	20
ACRO1_SAT_Homo_sapiens_chnk4r	15
ACRO1_SAT_Homo_sapiens_chnk5f	12
ACRO1_SAT_Homo_sapiens_chnk5r	21
ACRO1_SAT_Homo_sapiens_chnk6f	9
ACRO1_SAT_Homo_sapiens_chnk6r	25
ACRO1_SAT_Homo_sapiens_chnk7f	20
ACRO1_SAT_Homo_sapiens_chnk7r	22
ALR1_SAT_Homo_sapiens_chnk1r	44
ALR1_SAT_Homo_sapiens_chnk2r	65
ALR1_SAT_Homo_sapiens_chnk3r	55
ALR1_SAT_Homo_sapiens_chnk4f	37
ALR1_SAT_Homo_sapiens_chnk4r	36
ALR1_SAT_Homo_sapiens_chnk5f	58
ALR1_SAT_Homo_sapiens_chnk5r	29
ALR1_SAT_Homo_sapiens_chnk6f	39
ALR1_SAT_Homo_sapiens_chnk6r	50
ALR1_SAT_Homo_sapiens_chnk7f	46
ALR1_SAT_Homo_sapiens_chnk7r	56
ALR1_SAT_Homo_sapiens_chnk8f	76
ALR1_SAT_Homo_sapiens_chnk9f	51
ALR2_SAT_Homo_sapiens_chnk10f	5
ALR2_SAT_Homo_sapiens_chnk10r	703
ALR2_SAT_Homo_sapiens_chnk1f	785
ALR2_SAT_Homo_sapiens_chnk1r	7
ALR2_SAT_Homo_sapiens_chnk2f	518
ALR2_SAT_Homo_sapiens_chnk2r	98
ALR2_SAT_Homo_sapiens_chnk3f	532
ALR2_SAT_Homo_sapiens_chnk3r	47
ALR2_SAT_Homo_sapiens_chnk4f	331
ALR2_SAT_Homo_sapiens_chnk4r	85
ALR2_SAT_Homo_sapiens_chnk5f	124
ALR2_SAT_Homo_sapiens_chnk5r	128
ALR2_SAT_Homo_sapiens_chnk6f	115
ALR2_SAT_Homo_sapiens_chnk6r	160
ALR2_SAT_Homo_sapiens_chnk7f	86
ALR2_SAT_Homo_sapiens_chnk7r	176
ALR2_SAT_Homo_sapiens_chnk8f	53
ALR2_SAT_Homo_sapiens_chnk8r	551
ALR2_SAT_Homo_sapiens_chnk9f	85
ALR2_SAT_Homo_sapiens_chnk9r	531
ALR_SAT_Homo_sapiens_chnk1f	11
ALR_SAT_Homo_sapiens_chnk1r	1
ALR_SAT_Homo_sapiens_chnk2f	4
ALR_SAT_Homo_sapiens_chnk2r	1
ALR_SAT_Homo_sapiens_chnk3f	3
ALR_SAT_Homo_sapiens_chnk3r	4
ALR_SAT_Homo_sapiens_chnk4f	3
ALR_SAT_Homo_sapiens_chnk4r	5
ALR_SAT_Homo_sapiens_chnk5f	10
ALR_SAT_Homo_sapiens_chnk5r	5
ALR_SAT_Homo_sapiens_chnk6f	5
ALR_SAT_Homo_sapiens_chnk6r	5
ALR_SAT_Homo_sapiens_chnk7f	4
ALR_SAT_Homo_sapiens_chnk7r	4
ALR_SAT_Homo_sapiens_chnk8f	4
ALR_SAT_Homo_sapiens_chnk8r	4
ALR_SAT_Homo_sapiens_chnk9f	1
ALR_SAT_Homo_sapiens_chnk9r	9
AluYa5_SINE1/7SL_Homo_sapiens_chnk10f	13482
AluYa5_SINE1/7SL_Homo_sapiens_chnk10r	18746
AluYa5_SINE1/7SL_Homo_sapiens_chnk11f	20842
AluYa5_SINE1/7SL_Homo_sapiens_chnk11r	8361
AluYa5_SINE1/7SL_Homo_sapiens_chnk12f	28875
AluYa5_SINE1/7SL_Homo_sapiens_chnk12r	15754
AluYa5_SINE1/7SL_Homo_sapiens_chnk13r	25340
AluYa5_SINE1/7SL_Homo_sapiens_chnk14r	13348
AluYa5_SINE1/7SL_Homo_sapiens_chnk15f	28559
AluYa5_SINE1/7SL_Homo_sapiens_chnk15r	11310
AluYa5_SINE1/7SL_Homo_sapiens_chnk16f	24553
AluYa5_SINE1/7SL_Homo_sapiens_chnk16r	63900
AluYa5_SINE1/7SL_Homo_sapiens_chnk17f	26079
AluYa5_SINE1/7SL_Homo_sapiens_chnk17r	74045
AluYa5_SINE1/7SL_Homo_sapiens_chnk1r	20908
AluYa5_SINE1/7SL_Homo_sapiens_chnk2r	21776
AluYa5_SINE1/7SL_Homo_sapiens_chnk3r	24900
AluYa5_SINE1/7SL_Homo_sapiens_chnk4f	11436
AluYa5_SINE1/7SL_Homo_sapiens_chnk4r	28299
AluYa5_SINE1/7SL_Homo_sapiens_chnk5f	11390
AluYa5_SINE1/7SL_Homo_sapiens_chnk5r	46673
AluYa5_SINE1/7SL_Homo_sapiens_chnk6f	26427
AluYa5_SINE1/7SL_Homo_sapiens_chnk6r	54808
AluYa5_SINE1/7SL_Homo_sapiens_chnk7f	17479
AluYa5_SINE1/7SL_Homo_sapiens_chnk7r	30657
AluYa5_SINE1/7SL_Homo_sapiens_chnk8f	8331
AluYa5_SINE1/7SL_Homo_sapiens_chnk8r	20968
AluYa5_SINE1/7SL_Homo_sapiens_chnk9r	14443
BSR_SAT_Homo_sapiens_chnk1f	27
BSR_SAT_Homo_sapiens_chnk1r	14
BSR_SAT_Homo_sapiens_chnk2f	15
BSR_SAT_Homo_sapiens_chnk2r	23
BSR_SAT_Homo_sapiens_chnk3f	47
BSR_SAT_Homo_sapiens_chnk3r	23
BSR_SAT_Homo_sapiens_chnk4f	25
BSR_SAT_Homo_sapiens_chnk4r	42
BSR_SAT_Homo_sapiens_chnk5f	25
BSR_SAT_Homo_sapiens_chnk5r	27
BSR_SAT_Homo_sapiens_chnk6f	22
BSR_SAT_Homo_sapiens_chnk6r	15
CER_SAT_Homo_sapiens_chnk10f	346
CER_SAT_Homo_sapiens_chnk10r	102
CER_SAT_Homo_sapiens_chnk11f	415
CER_SAT_Homo_sapiens_chnk11r	74
CER_SAT_Homo_sapiens_chnk12f	548
CER_SAT_Homo_sapiens_chnk12r	95
CER_SAT_Homo_sapiens_chnk13f	113
CER_SAT_Homo_sapiens_chnk13r	89
CER_SAT_Homo_sapiens_chnk14f	110
CER_SAT_Homo_sapiens_chnk14r	85
CER_SAT_Homo_sapiens_chnk15f	89
CER_SAT_Homo_sapiens_chnk16f	63
CER_SAT_Homo_sapiens_chnk1f	554
CER_SAT_Homo_sapiens_chnk1r	453
CER_SAT_Homo_sapiens_chnk22r	175
CER_SAT_Homo_sapiens_chnk23r	228
CER_SAT_Homo_sapiens_chnk24f	287
CER_SAT_Homo_sapiens_chnk24r	227
CER_SAT_Homo_sapiens_chnk25f	342
CER_SAT_Homo_sapiens_chnk25r	279
CER_SAT_Homo_sapiens_chnk2f	115
CER_SAT_Homo_sapiens_chnk2r	341
CER_SAT_Homo_sapiens_chnk3f	244
CER_SAT_Homo_sapiens_chnk3r	284
CER_SAT_Homo_sapiens_chnk4f	234
CER_SAT_Homo_sapiens_chnk4r	580
CER_SAT_Homo_sapiens_chnk5f	151
CER_SAT_Homo_sapiens_chnk5r	372
CER_SAT_Homo_sapiens_chnk6f	219
CER_SAT_Homo_sapiens_chnk6r	356
CER_SAT_Homo_sapiens_chnk7f	377
CER_SAT_Homo_sapiens_chnk7r	276
CER_SAT_Homo_sapiens_chnk8f	612
CER_SAT_Homo_sapiens_chnk8r	601
CER_SAT_Homo_sapiens_chnk9f	273
CER_SAT_Homo_sapiens_chnk9r	411
CHARLIE10_hAT_Homo_sapiens_chnk25f	1
CHARLIE10_hAT_Homo_sapiens_chnk27f	1
CHARLIE10_hAT_Homo_sapiens_chnk31r	1
CHARLIE10_hAT_Homo_sapiens_chnk32r	1
CHARLIE10_hAT_Homo_sapiens_chnk33r	1
CHARLIE10_hAT_Homo_sapiens_chnk34f	1
CHARLIE10_hAT_Homo_sapiens_chnk35f	1
CHARLIE10_hAT_Homo_sapiens_chnk36f	1
CHARLIE10_hAT_Homo_sapiens_chnk37f	1
CHARLIE10_hAT_Homo_sapiens_chnk37r	1
CHARLIE10_hAT_Homo_sapiens_chnk38f	1
CHARLIE10_hAT_Homo_sapiens_chnk38r	1
CHARLIE10_hAT_Homo_sapiens_chnk44f	1
CHARLIE10_hAT_Homo_sapiens_chnk53r	1
CHARLIE10_hAT_Homo_sapiens_chnk59f	1
CHARLIE10_hAT_Homo_sapiens_chnk59r	1
CHARLIE10_hAT_Homo_sapiens_chnk60f	1
CHARLIE10_hAT_Homo_sapiens_chnk60r	1
CHARLIE10_hAT_Homo_sapiens_chnk61r	1
CHARLIE10_hAT_Homo_sapiens_chnk62r	1
CHARLIE10_hAT_Homo_sapiens_chnk63r	1
CHARLIE10_hAT_Homo_sapiens_chnk64f	1
CHARLIE10_hAT_Homo_sapiens_chnk65f	1
CHARLIE10_hAT_Homo_sapiens_chnk66f	1
CHARLIE10_hAT_Homo_sapiens_chnk72r	1
CHARLIE10_hAT_Homo_sapiens_chnk73r	1
CHARLIE10_hAT_Homo_sapiens_chnk80r	1
CHARLIE2A_hAT_Homo_sapiens_chnk69f	1
CHARLIE2B_hAT_Homo_sapiens_chnk66f	1
CHARLIE2B_hAT_Homo_sapiens_chnk90f	1
CHARLIE2B_hAT_Homo_sapiens_chnk92f	1
CHARLIE3_hAT_Homo_sapiens_chnk10f	2
CHARLIE3_hAT_Homo_sapiens_chnk10r	20
CHARLIE3_hAT_Homo_sapiens_chnk11f	8
CHARLIE3_hAT_Homo_sapiens_chnk11r	21
CHARLIE3_hAT_Homo_sapiens_chnk12f	35
CHARLIE3_hAT_Homo_sapiens_chnk12r	5
CHARLIE3_hAT_Homo_sapiens_chnk13f	28
CHARLIE3_hAT_Homo_sapiens_chnk13r	1
CHARLIE3_hAT_Homo_sapiens_chnk14f	20
CHARLIE3_hAT_Homo_sapiens_chnk14r	5
CHARLIE3_hAT_Homo_sapiens_chnk15f	20
CHARLIE3_hAT_Homo_sapiens_chnk15r	8
CHARLIE3_hAT_Homo_sapiens_chnk16f	23
CHARLIE3_hAT_Homo_sapiens_chnk16r	7
CHARLIE3_hAT_Homo_sapiens_chnk17f	15
CHARLIE3_hAT_Homo_sapiens_chnk19r	2
CHARLIE3_hAT_Homo_sapiens_chnk1r	119
CHARLIE3_hAT_Homo_sapiens_chnk20r	2
CHARLIE3_hAT_Homo_sapiens_chnk21f	10
CHARLIE3_hAT_Homo_sapiens_chnk21r	24
CHARLIE3_hAT_Homo_sapiens_chnk22f	12
CHARLIE3_hAT_Homo_sapiens_chnk22r	25
CHARLIE3_hAT_Homo_sapiens_chnk23f	11
CHARLIE3_hAT_Homo_sapiens_chnk23r	23
CHARLIE3_hAT_Homo_sapiens_chnk24f	20
CHARLIE3_hAT_Homo_sapiens_chnk24r	8
CHARLIE3_hAT_Homo_sapiens_chnk25r	6
CHARLIE3_hAT_Homo_sapiens_chnk26r	16
CHARLIE3_hAT_Homo_sapiens_chnk27f	8
CHARLIE3_hAT_Homo_sapiens_chnk27r	14
CHARLIE3_hAT_Homo_sapiens_chnk28f	6
CHARLIE3_hAT_Homo_sapiens_chnk28r	12
CHARLIE3_hAT_Homo_sapiens_chnk29f	3
CHARLIE3_hAT_Homo_sapiens_chnk29r	7
CHARLIE3_hAT_Homo_sapiens_chnk2f	1
CHARLIE3_hAT_Homo_sapiens_chnk30f	2
CHARLIE3_hAT_Homo_sapiens_chnk30r	8
CHARLIE3_hAT_Homo_sapiens_chnk31f	5
CHARLIE3_hAT_Homo_sapiens_chnk31r	13
CHARLIE3_hAT_Homo_sapiens_chnk32r	10
CHARLIE3_hAT_Homo_sapiens_chnk33r	13
CHARLIE3_hAT_Homo_sapiens_chnk34f	20
CHARLIE3_hAT_Homo_sapiens_chnk35f	21
CHARLIE3_hAT_Homo_sapiens_chnk36f	14
CHARLIE3_hAT_Homo_sapiens_chnk3r	2
CHARLIE3_hAT_Homo_sapiens_chnk40r	2
CHARLIE3_hAT_Homo_sapiens_chnk41r	1
CHARLIE3_hAT_Homo_sapiens_chnk42r	4
CHARLIE3_hAT_Homo_sapiens_chnk43r	2
CHARLIE3_hAT_Homo_sapiens_chnk44r	12
CHARLIE3_hAT_Homo_sapiens_chnk45r	11
CHARLIE3_hAT_Homo_sapiens_chnk48f	7
CHARLIE3_hAT_Homo_sapiens_chnk49f	13
CHARLIE3_hAT_Homo_sapiens_chnk4r	425
CHARLIE3_hAT_Homo_sapiens_chnk50f	2
CHARLIE3_hAT_Homo_sapiens_chnk51f	4
CHARLIE3_hAT_Homo_sapiens_chnk52f	3
CHARLIE3_hAT_Homo_sapiens_chnk53f	1
CHARLIE3_hAT_Homo_sapiens_chnk54f	1
CHARLIE3_hAT_Homo_sapiens_chnk58r	22
CHARLIE3_hAT_Homo_sapiens_chnk59r	32
CHARLIE3_hAT_Homo_sapiens_chnk5f	5
CHARLIE3_hAT_Homo_sapiens_chnk60f	18
CHARLIE3_hAT_Homo_sapiens_chnk61f	11
CHARLIE3_hAT_Homo_sapiens_chnk62f	7
CHARLIE3_hAT_Homo_sapiens_chnk62r	6
CHARLIE3_hAT_Homo_sapiens_chnk63f	13
CHARLIE3_hAT_Homo_sapiens_chnk63r	10
CHARLIE3_hAT_Homo_sapiens_chnk64f	13
CHARLIE3_hAT_Homo_sapiens_chnk64r	2
CHARLIE3_hAT_Homo_sapiens_chnk65f	16
CHARLIE3_hAT_Homo_sapiens_chnk65r	2
CHARLIE3_hAT_Homo_sapiens_chnk66f	10
CHARLIE3_hAT_Homo_sapiens_chnk66r	12
CHARLIE3_hAT_Homo_sapiens_chnk67f	11
CHARLIE3_hAT_Homo_sapiens_chnk68f	7
CHARLIE3_hAT_Homo_sapiens_chnk69f	8
CHARLIE3_hAT_Homo_sapiens_chnk6f	14
CHARLIE3_hAT_Homo_sapiens_chnk70f	22
CHARLIE3_hAT_Homo_sapiens_chnk70r	8
CHARLIE3_hAT_Homo_sapiens_chnk71f	24
CHARLIE3_hAT_Homo_sapiens_chnk71r	11
CHARLIE3_hAT_Homo_sapiens_chnk72f	26
CHARLIE3_hAT_Homo_sapiens_chnk72r	17
CHARLIE3_hAT_Homo_sapiens_chnk73f	5
CHARLIE3_hAT_Homo_sapiens_chnk73r	1
CHARLIE3_hAT_Homo_sapiens_chnk76r	17
CHARLIE3_hAT_Homo_sapiens_chnk77r	17
CHARLIE3_hAT_Homo_sapiens_chnk78f	4
CHARLIE3_hAT_Homo_sapiens_chnk78r	15
CHARLIE3_hAT_Homo_sapiens_chnk79f	6
CHARLIE3_hAT_Homo_sapiens_chnk79r	28
CHARLIE3_hAT_Homo_sapiens_chnk7f	16
CHARLIE3_hAT_Homo_sapiens_chnk7r	569
CHARLIE3_hAT_Homo_sapiens_chnk80f	1
CHARLIE3_hAT_Homo_sapiens_chnk80r	27
CHARLIE3_hAT_Homo_sapiens_chnk81f	6
CHARLIE3_hAT_Homo_sapiens_chnk81r	33
CHARLIE3_hAT_Homo_sapiens_chnk82f	28
CHARLIE3_hAT_Homo_sapiens_chnk82r	17
CHARLIE3_hAT_Homo_sapiens_chnk83f	23
CHARLIE3_hAT_Homo_sapiens_chnk83r	3
CHARLIE3_hAT_Homo_sapiens_chnk84f	3
CHARLIE3_hAT_Homo_sapiens_chnk84r	15
CHARLIE3_hAT_Homo_sapiens_chnk85f	7
CHARLIE3_hAT_Homo_sapiens_chnk85r	76
CHARLIE3_hAT_Homo_sapiens_chnk86f	509
CHARLIE3_hAT_Homo_sapiens_chnk86r	13
CHARLIE3_hAT_Homo_sapiens_chnk87r	23
CHARLIE3_hAT_Homo_sapiens_chnk88r	4
CHARLIE3_hAT_Homo_sapiens_chnk89f	640
CHARLIE3_hAT_Homo_sapiens_chnk8f	74
CHARLIE3_hAT_Homo_sapiens_chnk8r	3
CHARLIE3_hAT_Homo_sapiens_chnk90f	117
CHARLIE3_hAT_Homo_sapiens_chnk91f	2
CHARLIE3_hAT_Homo_sapiens_chnk92f	10
CHARLIE3_hAT_Homo_sapiens_chnk9f	3
CHARLIE3_hAT_Homo_sapiens_chnk9r	4
CHARLIE6_hAT_Homo_sapiens_chnk1r	1
CHARLIE6_hAT_Homo_sapiens_chnk53r	1
CHARLIE6_hAT_Homo_sapiens_chnk72f	1
CHARLIE8_hAT_Homo_sapiens_chnk14f	2
CHARLIE8_hAT_Homo_sapiens_chnk25r	3
CHARLIE8_hAT_Homo_sapiens_chnk32f	1
CHARLIE8_hAT_Homo_sapiens_chnk59f	2
CHARLIE8_hAT_Homo_sapiens_chnk77r	1
CHESHIRE_A_hAT_Homo_sapiens_chnk11f	1
CHESHIRE_A_hAT_Homo_sapiens_chnk12r	2
CHESHIRE_A_hAT_Homo_sapiens_chnk13f	1
CHESHIRE_A_hAT_Homo_sapiens_chnk2f	3
CHESHIRE_A_hAT_Homo_sapiens_chnk3f	3
CHESHIRE_B_hAT_Homo_sapiens_chnk11f	14
CHESHIRE_B_hAT_Homo_sapiens_chnk11r	4
CHESHIRE_B_hAT_Homo_sapiens_chnk12f	7
CHESHIRE_B_hAT_Homo_sapiens_chnk12r	33
CHESHIRE_B_hAT_Homo_sapiens_chnk13r	5
CHESHIRE_B_hAT_Homo_sapiens_chnk20f	1
CHESHIRE_B_hAT_Homo_sapiens_chnk21f	1
CHESHIRE_B_hAT_Homo_sapiens_chnk22f	1
CHESHIRE_hAT_Homo_sapiens_chnk1r	1
CHESHIRE_hAT_Homo_sapiens_chnk36r	1
CHESHIRE_hAT_Homo_sapiens_chnk43f	1
CHESHIRE_hAT_Homo_sapiens_chnk6f	9
CHESHIRE_hAT_Homo_sapiens_chnk73r	28
CYCLO_Pseudogene_Homo_sapiens_chnk10r	30
CYCLO_Pseudogene_Homo_sapiens_chnk11r	27
CYCLO_Pseudogene_Homo_sapiens_chnk12f	31
CYCLO_Pseudogene_Homo_sapiens_chnk12r	34
CYCLO_Pseudogene_Homo_sapiens_chnk13f	53
CYCLO_Pseudogene_Homo_sapiens_chnk13r	44
CYCLO_Pseudogene_Homo_sapiens_chnk14f	54
CYCLO_Pseudogene_Homo_sapiens_chnk14r	35
CYCLO_Pseudogene_Homo_sapiens_chnk15f	51
CYCLO_Pseudogene_Homo_sapiens_chnk15r	38
CYCLO_Pseudogene_Homo_sapiens_chnk16f	39
CYCLO_Pseudogene_Homo_sapiens_chnk16r	41
CYCLO_Pseudogene_Homo_sapiens_chnk17f	35
CYCLO_Pseudogene_Homo_sapiens_chnk17r	43
CYCLO_Pseudogene_Homo_sapiens_chnk18f	23
CYCLO_Pseudogene_Homo_sapiens_chnk18r	34
CYCLO_Pseudogene_Homo_sapiens_chnk19f	28
CYCLO_Pseudogene_Homo_sapiens_chnk19r	32
CYCLO_Pseudogene_Homo_sapiens_chnk1r	20
CYCLO_Pseudogene_Homo_sapiens_chnk20f	30
CYCLO_Pseudogene_Homo_sapiens_chnk20r	34
CYCLO_Pseudogene_Homo_sapiens_chnk21f	29
CYCLO_Pseudogene_Homo_sapiens_chnk21r	27
CYCLO_Pseudogene_Homo_sapiens_chnk22f	35
CYCLO_Pseudogene_Homo_sapiens_chnk22r	29
CYCLO_Pseudogene_Homo_sapiens_chnk23f	52
CYCLO_Pseudogene_Homo_sapiens_chnk23r	41
CYCLO_Pseudogene_Homo_sapiens_chnk24f	52
CYCLO_Pseudogene_Homo_sapiens_chnk24r	36
CYCLO_Pseudogene_Homo_sapiens_chnk25f	50
CYCLO_Pseudogene_Homo_sapiens_chnk25r	49
CYCLO_Pseudogene_Homo_sapiens_chnk26f	50
CYCLO_Pseudogene_Homo_sapiens_chnk26r	45
CYCLO_Pseudogene_Homo_sapiens_chnk27f	43
CYCLO_Pseudogene_Homo_sapiens_chnk27r	43
CYCLO_Pseudogene_Homo_sapiens_chnk28f	43
CYCLO_Pseudogene_Homo_sapiens_chnk28r	39
CYCLO_Pseudogene_Homo_sapiens_chnk29f	40
CYCLO_Pseudogene_Homo_sapiens_chnk29r	44
CYCLO_Pseudogene_Homo_sapiens_chnk2r	37
CYCLO_Pseudogene_Homo_sapiens_chnk30f	47
CYCLO_Pseudogene_Homo_sapiens_chnk30r	43
CYCLO_Pseudogene_Homo_sapiens_chnk31f	36
CYCLO_Pseudogene_Homo_sapiens_chnk31r	50
CYCLO_Pseudogene_Homo_sapiens_chnk32f	39
CYCLO_Pseudogene_Homo_sapiens_chnk32r	50
CYCLO_Pseudogene_Homo_sapiens_chnk33f	29
CYCLO_Pseudogene_Homo_sapiens_chnk33r	36
CYCLO_Pseudogene_Homo_sapiens_chnk34f	29
CYCLO_Pseudogene_Homo_sapiens_chnk34r	31
CYCLO_Pseudogene_Homo_sapiens_chnk35f	33
CYCLO_Pseudogene_Homo_sapiens_chnk35r	37
CYCLO_Pseudogene_Homo_sapiens_chnk36f	32
CYCLO_Pseudogene_Homo_sapiens_chnk36r	25
CYCLO_Pseudogene_Homo_sapiens_chnk37f	44
CYCLO_Pseudogene_Homo_sapiens_chnk37r	27
CYCLO_Pseudogene_Homo_sapiens_chnk38f	31
CYCLO_Pseudogene_Homo_sapiens_chnk38r	38
CYCLO_Pseudogene_Homo_sapiens_chnk39f	42
CYCLO_Pseudogene_Homo_sapiens_chnk39r	40
CYCLO_Pseudogene_Homo_sapiens_chnk3f	2
CYCLO_Pseudogene_Homo_sapiens_chnk3r	36
CYCLO_Pseudogene_Homo_sapiens_chnk40f	40
CYCLO_Pseudogene_Homo_sapiens_chnk40r	56
CYCLO_Pseudogene_Homo_sapiens_chnk41f	36
CYCLO_Pseudogene_Homo_sapiens_chnk41r	52
CYCLO_Pseudogene_Homo_sapiens_chnk42f	39
CYCLO_Pseudogene_Homo_sapiens_chnk42r	57
CYCLO_Pseudogene_Homo_sapiens_chnk43f	34
CYCLO_Pseudogene_Homo_sapiens_chnk43r	43
CYCLO_Pseudogene_Homo_sapiens_chnk44f	30
CYCLO_Pseudogene_Homo_sapiens_chnk45f	29
CYCLO_Pseudogene_Homo_sapiens_chnk46f	22
CYCLO_Pseudogene_Homo_sapiens_chnk47f	29
CYCLO_Pseudogene_Homo_sapiens_chnk48f	35
CYCLO_Pseudogene_Homo_sapiens_chnk48r	6
CYCLO_Pseudogene_Homo_sapiens_chnk49f	36
CYCLO_Pseudogene_Homo_sapiens_chnk49r	1
CYCLO_Pseudogene_Homo_sapiens_chnk4f	5
CYCLO_Pseudogene_Homo_sapiens_chnk4r	44
CYCLO_Pseudogene_Homo_sapiens_chnk50f	36
CYCLO_Pseudogene_Homo_sapiens_chnk50r	3
CYCLO_Pseudogene_Homo_sapiens_chnk51f	45
CYCLO_Pseudogene_Homo_sapiens_chnk51r	5
CYCLO_Pseudogene_Homo_sapiens_chnk52f	38
CYCLO_Pseudogene_Homo_sapiens_chnk52r	3
CYCLO_Pseudogene_Homo_sapiens_chnk53f	37
CYCLO_Pseudogene_Homo_sapiens_chnk54f	27
CYCLO_Pseudogene_Homo_sapiens_chnk5f	4
CYCLO_Pseudogene_Homo_sapiens_chnk5r	37
CYCLO_Pseudogene_Homo_sapiens_chnk6f	2
CYCLO_Pseudogene_Homo_sapiens_chnk6r	35
CYCLO_Pseudogene_Homo_sapiens_chnk7f	1
CYCLO_Pseudogene_Homo_sapiens_chnk7r	32
CYCLO_Pseudogene_Homo_sapiens_chnk8f	1
CYCLO_Pseudogene_Homo_sapiens_chnk8r	29
CYCLO_Pseudogene_Homo_sapiens_chnk9r	19
E1_snRNA_Homo_sapiens_chnk10f	2
E1_snRNA_Homo_sapiens_chnk10r	1
E1_snRNA_Homo_sapiens_chnk11f	2
E1_snRNA_Homo_sapiens_chnk11r	2
E1_snRNA_Homo_sapiens_chnk12f	2
E1_snRNA_Homo_sapiens_chnk1r	1
E1_snRNA_Homo_sapiens_chnk2r	2
E1_snRNA_Homo_sapiens_chnk3f	2
E1_snRNA_Homo_sapiens_chnk3r	2
E1_snRNA_Homo_sapiens_chnk4f	1
E1_snRNA_Homo_sapiens_chnk4r	2
E1_snRNA_Homo_sapiens_chnk5f	1
E1_snRNA_Homo_sapiens_chnk5r	2
E1_snRNA_Homo_sapiens_chnk6f	1
E1_snRNA_Homo_sapiens_chnk6r	1
E1_snRNA_Homo_sapiens_chnk7f	1
E1_snRNA_Homo_sapiens_chnk7r	1
E1_snRNA_Homo_sapiens_chnk8f	2
E1_snRNA_Homo_sapiens_chnk8r	1
E1_snRNA_Homo_sapiens_chnk9f	2
E1_snRNA_Homo_sapiens_chnk9r	1
E2_snRNA_Homo_sapiens_chnk1f	1
E2_snRNA_Homo_sapiens_chnk1r	1
E2_snRNA_Homo_sapiens_chnk2f	1
E2_snRNA_Homo_sapiens_chnk2r	1
E2_snRNA_Homo_sapiens_chnk3f	1
E2_snRNA_Homo_sapiens_chnk3r	1
E2_snRNA_Homo_sapiens_chnk4f	1
E2_snRNA_Homo_sapiens_chnk4r	1
E2_snRNA_Homo_sapiens_chnk5f	1
E2_snRNA_Homo_sapiens_chnk5r	1
E2_snRNA_Homo_sapiens_chnk6f	1
E2_snRNA_Homo_sapiens_chnk6r	1
E2_snRNA_Homo_sapiens_chnk7f	1
E2_snRNA_Homo_sapiens_chnk7r	1
E2_snRNA_Homo_sapiens_chnk8f	1
E2_snRNA_Homo_sapiens_chnk8r	1
E3_snRNA_Homo_sapiens_chnk1f	1
E3_snRNA_Homo_sapiens_chnk1r	1
E3_snRNA_Homo_sapiens_chnk2f	1
E3_snRNA_Homo_sapiens_chnk2r	1
E3_snRNA_Homo_sapiens_chnk3f	1
E3_snRNA_Homo_sapiens_chnk3r	1
E3_snRNA_Homo_sapiens_chnk4f	1
E3_snRNA_Homo_sapiens_chnk4r	1
E3_snRNA_Homo_sapiens_chnk5f	1
E3_snRNA_Homo_sapiens_chnk5r	1
E3_snRNA_Homo_sapiens_chnk6f	1
E3_snRNA_Homo_sapiens_chnk6r	1
ERV3-16A3_I_ERV3_Homo_sapiens_chnk80f	1
ERV3-16A3_I_ERV3_Homo_sapiens_chnk81f	1
ERVL_ERV3_Homo_sapiens_chnk101f	105
ERVL_ERV3_Homo_sapiens_chnk102f	21
ERVL_ERV3_Homo_sapiens_chnk102r	11
ERVL_ERV3_Homo_sapiens_chnk104f	5
ERVL_ERV3_Homo_sapiens_chnk104r	1
ERVL_ERV3_Homo_sapiens_chnk105f	38
ERVL_ERV3_Homo_sapiens_chnk107f	38
ERVL_ERV3_Homo_sapiens_chnk109f	11
ERVL_ERV3_Homo_sapiens_chnk109r	7
ERVL_ERV3_Homo_sapiens_chnk10r	8
ERVL_ERV3_Homo_sapiens_chnk110f	3
ERVL_ERV3_Homo_sapiens_chnk115f	21
ERVL_ERV3_Homo_sapiens_chnk116f	4
ERVL_ERV3_Homo_sapiens_chnk118f	2
ERVL_ERV3_Homo_sapiens_chnk119f	2
ERVL_ERV3_Homo_sapiens_chnk11r	2
ERVL_ERV3_Homo_sapiens_chnk120f	2
ERVL_ERV3_Homo_sapiens_chnk121f	6
ERVL_ERV3_Homo_sapiens_chnk122f	3
ERVL_ERV3_Homo_sapiens_chnk123f	10
ERVL_ERV3_Homo_sapiens_chnk124f	3
ERVL_ERV3_Homo_sapiens_chnk125f	3
ERVL_ERV3_Homo_sapiens_chnk126f	33
ERVL_ERV3_Homo_sapiens_chnk127f	14
ERVL_ERV3_Homo_sapiens_chnk12r	118
ERVL_ERV3_Homo_sapiens_chnk130f	2
ERVL_ERV3_Homo_sapiens_chnk131f	4
ERVL_ERV3_Homo_sapiens_chnk132f	20
ERVL_ERV3_Homo_sapiens_chnk134f	57
ERVL_ERV3_Homo_sapiens_chnk135f	1
ERVL_ERV3_Homo_sapiens_chnk137f	3
ERVL_ERV3_Homo_sapiens_chnk138f	4
ERVL_ERV3_Homo_sapiens_chnk140f	1
ERVL_ERV3_Homo_sapiens_chnk141f	1
ERVL_ERV3_Homo_sapiens_chnk142f	3
ERVL_ERV3_Homo_sapiens_chnk143f	1
ERVL_ERV3_Homo_sapiens_chnk144f	1
ERVL_ERV3_Homo_sapiens_chnk146f	4
ERVL_ERV3_Homo_sapiens_chnk147f	1
ERVL_ERV3_Homo_sapiens_chnk147r	1
ERVL_ERV3_Homo_sapiens_chnk14r	8
ERVL_ERV3_Homo_sapiens_chnk15r	27
ERVL_ERV3_Homo_sapiens_chnk16r	50
ERVL_ERV3_Homo_sapiens_chnk17r	12
ERVL_ERV3_Homo_sapiens_chnk18r	5
ERVL_ERV3_Homo_sapiens_chnk1f	1
ERVL_ERV3_Homo_sapiens_chnk1r	1
ERVL_ERV3_Homo_sapiens_chnk21r	25
ERVL_ERV3_Homo_sapiens_chnk22r	76
ERVL_ERV3_Homo_sapiens_chnk23r	15
ERVL_ERV3_Homo_sapiens_chnk24r	57
ERVL_ERV3_Homo_sapiens_chnk25r	5
ERVL_ERV3_Homo_sapiens_chnk26r	19
ERVL_ERV3_Homo_sapiens_chnk27r	21
ERVL_ERV3_Homo_sapiens_chnk29f	1
ERVL_ERV3_Homo_sapiens_chnk2r	7
ERVL_ERV3_Homo_sapiens_chnk30r	29
ERVL_ERV3_Homo_sapiens_chnk32r	3
ERVL_ERV3_Homo_sapiens_chnk33r	46
ERVL_ERV3_Homo_sapiens_chnk37r	3
ERVL_ERV3_Homo_sapiens_chnk38r	1
ERVL_ERV3_Homo_sapiens_chnk39f	2
ERVL_ERV3_Homo_sapiens_chnk39r	12
ERVL_ERV3_Homo_sapiens_chnk40r	45
ERVL_ERV3_Homo_sapiens_chnk41r	117
ERVL_ERV3_Homo_sapiens_chnk43r	47
ERVL_ERV3_Homo_sapiens_chnk44r	28
ERVL_ERV3_Homo_sapiens_chnk45r	1
ERVL_ERV3_Homo_sapiens_chnk47r	87
ERVL_ERV3_Homo_sapiens_chnk49f	1
ERVL_ERV3_Homo_sapiens_chnk50r	108
ERVL_ERV3_Homo_sapiens_chnk51r	27
ERVL_ERV3_Homo_sapiens_chnk52r	29
ERVL_ERV3_Homo_sapiens_chnk53r	28
ERVL_ERV3_Homo_sapiens_chnk54f	2
ERVL_ERV3_Homo_sapiens_chnk56f	1
ERVL_ERV3_Homo_sapiens_chnk56r	2
ERVL_ERV3_Homo_sapiens_chnk57f	1
ERVL_ERV3_Homo_sapiens_chnk59r	5
ERVL_ERV3_Homo_sapiens_chnk5r	1
ERVL_ERV3_Homo_sapiens_chnk60r	3
ERVL_ERV3_Homo_sapiens_chnk63r	86
ERVL_ERV3_Homo_sapiens_chnk66r	87
ERVL_ERV3_Homo_sapiens_chnk67r	190
ERVL_ERV3_Homo_sapiens_chnk68f	27
ERVL_ERV3_Homo_sapiens_chnk68r	72
ERVL_ERV3_Homo_sapiens_chnk69f	4
ERVL_ERV3_Homo_sapiens_chnk6f	1
ERVL_ERV3_Homo_sapiens_chnk71f	56
ERVL_ERV3_Homo_sapiens_chnk72f	8
ERVL_ERV3_Homo_sapiens_chnk75r	3
ERVL_ERV3_Homo_sapiens_chnk76r	7
ERVL_ERV3_Homo_sapiens_chnk77r	47
ERVL_ERV3_Homo_sapiens_chnk79r	3
ERVL_ERV3_Homo_sapiens_chnk7r	1
ERVL_ERV3_Homo_sapiens_chnk80r	69
ERVL_ERV3_Homo_sapiens_chnk83r	86
ERVL_ERV3_Homo_sapiens_chnk84r	274
ERVL_ERV3_Homo_sapiens_chnk85f	25
ERVL_ERV3_Homo_sapiens_chnk86f	4
ERVL_ERV3_Homo_sapiens_chnk86r	128
ERVL_ERV3_Homo_sapiens_chnk87r	108
ERVL_ERV3_Homo_sapiens_chnk88f	3
ERVL_ERV3_Homo_sapiens_chnk88r	13
ERVL_ERV3_Homo_sapiens_chnk89f	1
ERVL_ERV3_Homo_sapiens_chnk8r	1
ERVL_ERV3_Homo_sapiens_chnk91r	4
ERVL_ERV3_Homo_sapiens_chnk92f	3
ERVL_ERV3_Homo_sapiens_chnk92r	2
ERVL_ERV3_Homo_sapiens_chnk95f	25
ERVL_ERV3_Homo_sapiens_chnk96f	32
ERVL_ERV3_Homo_sapiens_chnk97f	34
ERVL_ERV3_Homo_sapiens_chnk98f	31
ERVL_ERV3_Homo_sapiens_chnk9r	1
FORDPREFECT_hAT_Homo_sapiens_chnk46f	1
GGAAT_SAT_Homo_sapiens_chnk2f	2682
GGAAT_SAT_Homo_sapiens_chnk2r	2687
GOLEM_A_Mariner/Tc1_Homo_sapiens_chnk10f	200
GOLEM_A_Mariner/Tc1_Homo_sapiens_chnk11f	314
GOLEM_A_Mariner/Tc1_Homo_sapiens_chnk11r	289
GOLEM_A_Mariner/Tc1_Homo_sapiens_chnk12f	267
GOLEM_A_Mariner/Tc1_Homo_sapiens_chnk12r	304
GOLEM_A_Mariner/Tc1_Homo_sapiens_chnk13r	201
GOLEM_A_Mariner/Tc1_Homo_sapiens_chnk14r	238
GOLEM_A_Mariner/Tc1_Homo_sapiens_chnk15r	159
GOLEM_A_Mariner/Tc1_Homo_sapiens_chnk16r	137
GOLEM_A_Mariner/Tc1_Homo_sapiens_chnk17f	147
GOLEM_A_Mariner/Tc1_Homo_sapiens_chnk17r	35
GOLEM_A_Mariner/Tc1_Homo_sapiens_chnk18f	2
GOLEM_A_Mariner/Tc1_Homo_sapiens_chnk18r	37
GOLEM_A_Mariner/Tc1_Homo_sapiens_chnk19f	1
GOLEM_A_Mariner/Tc1_Homo_sapiens_chnk19r	2
GOLEM_A_Mariner/Tc1_Homo_sapiens_chnk20f	1
GOLEM_A_Mariner/Tc1_Homo_sapiens_chnk3r	1
GOLEM_A_Mariner/Tc1_Homo_sapiens_chnk4f	2
GOLEM_A_Mariner/Tc1_Homo_sapiens_chnk4r	1
GOLEM_A_Mariner/Tc1_Homo_sapiens_chnk5f	16
GOLEM_A_Mariner/Tc1_Homo_sapiens_chnk5r	1
GOLEM_A_Mariner/Tc1_Homo_sapiens_chnk6f	39
GOLEM_A_Mariner/Tc1_Homo_sapiens_chnk6r	73
GOLEM_A_Mariner/Tc1_Homo_sapiens_chnk7f	91
GOLEM_A_Mariner/Tc1_Homo_sapiens_chnk8f	145
GOLEM_A_Mariner/Tc1_Homo_sapiens_chnk9f	256
GOLEM_C_Mariner/Tc1_Homo_sapiens_chnk10r	1
GOLEM_C_Mariner/Tc1_Homo_sapiens_chnk13f	1
GOLEM_C_Mariner/Tc1_Homo_sapiens_chnk15f	1
GOLEM_C_Mariner/Tc1_Homo_sapiens_chnk16f	2
GOLEM_C_Mariner/Tc1_Homo_sapiens_chnk16r	8
GOLEM_C_Mariner/Tc1_Homo_sapiens_chnk17f	1
GOLEM_C_Mariner/Tc1_Homo_sapiens_chnk17r	4
GOLEM_C_Mariner/Tc1_Homo_sapiens_chnk5r	8
GOLEM_C_Mariner/Tc1_Homo_sapiens_chnk6f	8
GOLEM_C_Mariner/Tc1_Homo_sapiens_chnk6r	2
GOLEM_C_Mariner/Tc1_Homo_sapiens_chnk7r	1
GOLEM_C_Mariner/Tc1_Homo_sapiens_chnk9r	1
HARLEQUIN_ERV1_Homo_sapiens_chnk100f	75
HARLEQUIN_ERV1_Homo_sapiens_chnk101f	81
HARLEQUIN_ERV1_Homo_sapiens_chnk101r	51
HARLEQUIN_ERV1_Homo_sapiens_chnk102r	72
HARLEQUIN_ERV1_Homo_sapiens_chnk103r	8
HARLEQUIN_ERV1_Homo_sapiens_chnk104f	43
HARLEQUIN_ERV1_Homo_sapiens_chnk104r	10
HARLEQUIN_ERV1_Homo_sapiens_chnk105f	60
HARLEQUIN_ERV1_Homo_sapiens_chnk105r	31
HARLEQUIN_ERV1_Homo_sapiens_chnk106f	69
HARLEQUIN_ERV1_Homo_sapiens_chnk106r	39
HARLEQUIN_ERV1_Homo_sapiens_chnk107f	52
HARLEQUIN_ERV1_Homo_sapiens_chnk107r	77
HARLEQUIN_ERV1_Homo_sapiens_chnk108f	48
HARLEQUIN_ERV1_Homo_sapiens_chnk108r	75
HARLEQUIN_ERV1_Homo_sapiens_chnk109r	79
HARLEQUIN_ERV1_Homo_sapiens_chnk10f	96
HARLEQUIN_ERV1_Homo_sapiens_chnk10r	35
HARLEQUIN_ERV1_Homo_sapiens_chnk110r	34
HARLEQUIN_ERV1_Homo_sapiens_chnk111f	79
HARLEQUIN_ERV1_Homo_sapiens_chnk111r	92
HARLEQUIN_ERV1_Homo_sapiens_chnk112f	40
HARLEQUIN_ERV1_Homo_sapiens_chnk117f	46
HARLEQUIN_ERV1_Homo_sapiens_chnk118f	50
HARLEQUIN_ERV1_Homo_sapiens_chnk118r	18
HARLEQUIN_ERV1_Homo_sapiens_chnk119f	43
HARLEQUIN_ERV1_Homo_sapiens_chnk119r	71
HARLEQUIN_ERV1_Homo_sapiens_chnk11f	78
HARLEQUIN_ERV1_Homo_sapiens_chnk11r	30
HARLEQUIN_ERV1_Homo_sapiens_chnk120r	47
HARLEQUIN_ERV1_Homo_sapiens_chnk121r	17
HARLEQUIN_ERV1_Homo_sapiens_chnk122f	79
HARLEQUIN_ERV1_Homo_sapiens_chnk122r	12
HARLEQUIN_ERV1_Homo_sapiens_chnk123f	50
HARLEQUIN_ERV1_Homo_sapiens_chnk124f	43
HARLEQUIN_ERV1_Homo_sapiens_chnk125f	87
HARLEQUIN_ERV1_Homo_sapiens_chnk129r	91
HARLEQUIN_ERV1_Homo_sapiens_chnk12f	76
HARLEQUIN_ERV1_Homo_sapiens_chnk12r	52
HARLEQUIN_ERV1_Homo_sapiens_chnk132f	4
HARLEQUIN_ERV1_Homo_sapiens_chnk132r	41
HARLEQUIN_ERV1_Homo_sapiens_chnk133f	40
HARLEQUIN_ERV1_Homo_sapiens_chnk133r	72
HARLEQUIN_ERV1_Homo_sapiens_chnk134r	182
HARLEQUIN_ERV1_Homo_sapiens_chnk135r	96
HARLEQUIN_ERV1_Homo_sapiens_chnk136f	21
HARLEQUIN_ERV1_Homo_sapiens_chnk13f	39
HARLEQUIN_ERV1_Homo_sapiens_chnk142r	73
HARLEQUIN_ERV1_Homo_sapiens_chnk143r	7
HARLEQUIN_ERV1_Homo_sapiens_chnk144r	80
HARLEQUIN_ERV1_Homo_sapiens_chnk145f	85
HARLEQUIN_ERV1_Homo_sapiens_chnk146f	72
HARLEQUIN_ERV1_Homo_sapiens_chnk147r	27
HARLEQUIN_ERV1_Homo_sapiens_chnk148f	50
HARLEQUIN_ERV1_Homo_sapiens_chnk148r	119
HARLEQUIN_ERV1_Homo_sapiens_chnk149r	3
HARLEQUIN_ERV1_Homo_sapiens_chnk14f	10
HARLEQUIN_ERV1_Homo_sapiens_chnk14r	18
HARLEQUIN_ERV1_Homo_sapiens_chnk150r	1
HARLEQUIN_ERV1_Homo_sapiens_chnk151r	3
HARLEQUIN_ERV1_Homo_sapiens_chnk155f	21
HARLEQUIN_ERV1_Homo_sapiens_chnk155r	59
HARLEQUIN_ERV1_Homo_sapiens_chnk156f	22
HARLEQUIN_ERV1_Homo_sapiens_chnk157f	43
HARLEQUIN_ERV1_Homo_sapiens_chnk157r	24
HARLEQUIN_ERV1_Homo_sapiens_chnk158f	67
HARLEQUIN_ERV1_Homo_sapiens_chnk158r	70
HARLEQUIN_ERV1_Homo_sapiens_chnk159f	26
HARLEQUIN_ERV1_Homo_sapiens_chnk159r	102
HARLEQUIN_ERV1_Homo_sapiens_chnk15f	41
HARLEQUIN_ERV1_Homo_sapiens_chnk161r	16
HARLEQUIN_ERV1_Homo_sapiens_chnk162r	46
HARLEQUIN_ERV1_Homo_sapiens_chnk163f	55
HARLEQUIN_ERV1_Homo_sapiens_chnk163r	17
HARLEQUIN_ERV1_Homo_sapiens_chnk164r	42
HARLEQUIN_ERV1_Homo_sapiens_chnk165f	70
HARLEQUIN_ERV1_Homo_sapiens_chnk165r	53
HARLEQUIN_ERV1_Homo_sapiens_chnk166f	49
HARLEQUIN_ERV1_Homo_sapiens_chnk166r	90
HARLEQUIN_ERV1_Homo_sapiens_chnk167f	43
HARLEQUIN_ERV1_Homo_sapiens_chnk167r	95
HARLEQUIN_ERV1_Homo_sapiens_chnk168f	37
HARLEQUIN_ERV1_Homo_sapiens_chnk169f	43
HARLEQUIN_ERV1_Homo_sapiens_chnk16f	18
HARLEQUIN_ERV1_Homo_sapiens_chnk170f	48
HARLEQUIN_ERV1_Homo_sapiens_chnk171f	42
HARLEQUIN_ERV1_Homo_sapiens_chnk172f	70
HARLEQUIN_ERV1_Homo_sapiens_chnk173f	83
HARLEQUIN_ERV1_Homo_sapiens_chnk173r	3
HARLEQUIN_ERV1_Homo_sapiens_chnk174f	86
HARLEQUIN_ERV1_Homo_sapiens_chnk176r	1
HARLEQUIN_ERV1_Homo_sapiens_chnk19f	97
HARLEQUIN_ERV1_Homo_sapiens_chnk19r	69
HARLEQUIN_ERV1_Homo_sapiens_chnk1f	11
HARLEQUIN_ERV1_Homo_sapiens_chnk20f	26
HARLEQUIN_ERV1_Homo_sapiens_chnk20r	71
HARLEQUIN_ERV1_Homo_sapiens_chnk21r	24
HARLEQUIN_ERV1_Homo_sapiens_chnk22f	1
HARLEQUIN_ERV1_Homo_sapiens_chnk22r	29
HARLEQUIN_ERV1_Homo_sapiens_chnk23r	35
HARLEQUIN_ERV1_Homo_sapiens_chnk24f	10
HARLEQUIN_ERV1_Homo_sapiens_chnk27f	1
HARLEQUIN_ERV1_Homo_sapiens_chnk28f	1
HARLEQUIN_ERV1_Homo_sapiens_chnk29f	13
HARLEQUIN_ERV1_Homo_sapiens_chnk29r	49
HARLEQUIN_ERV1_Homo_sapiens_chnk30f	28
HARLEQUIN_ERV1_Homo_sapiens_chnk31f	29
HARLEQUIN_ERV1_Homo_sapiens_chnk31r	57
HARLEQUIN_ERV1_Homo_sapiens_chnk32r	81
HARLEQUIN_ERV1_Homo_sapiens_chnk33f	89
HARLEQUIN_ERV1_Homo_sapiens_chnk34f	7
HARLEQUIN_ERV1_Homo_sapiens_chnk35f	12
HARLEQUIN_ERV1_Homo_sapiens_chnk37r	21
HARLEQUIN_ERV1_Homo_sapiens_chnk39f	136
HARLEQUIN_ERV1_Homo_sapiens_chnk3r	66
HARLEQUIN_ERV1_Homo_sapiens_chnk42f	98
HARLEQUIN_ERV1_Homo_sapiens_chnk43f	167
HARLEQUIN_ERV1_Homo_sapiens_chnk44f	92
HARLEQUIN_ERV1_Homo_sapiens_chnk44r	28
HARLEQUIN_ERV1_Homo_sapiens_chnk45f	43
HARLEQUIN_ERV1_Homo_sapiens_chnk45r	3
HARLEQUIN_ERV1_Homo_sapiens_chnk48f	80
HARLEQUIN_ERV1_Homo_sapiens_chnk49f	66
HARLEQUIN_ERV1_Homo_sapiens_chnk4f	5
HARLEQUIN_ERV1_Homo_sapiens_chnk4r	83
HARLEQUIN_ERV1_Homo_sapiens_chnk52r	74
HARLEQUIN_ERV1_Homo_sapiens_chnk53r	55
HARLEQUIN_ERV1_Homo_sapiens_chnk54r	17
HARLEQUIN_ERV1_Homo_sapiens_chnk55r	105
HARLEQUIN_ERV1_Homo_sapiens_chnk56f	14
HARLEQUIN_ERV1_Homo_sapiens_chnk56r	39
HARLEQUIN_ERV1_Homo_sapiens_chnk57f	81
HARLEQUIN_ERV1_Homo_sapiens_chnk58r	42
HARLEQUIN_ERV1_Homo_sapiens_chnk59f	24
HARLEQUIN_ERV1_Homo_sapiens_chnk59r	42
HARLEQUIN_ERV1_Homo_sapiens_chnk5r	83
HARLEQUIN_ERV1_Homo_sapiens_chnk60r	36
HARLEQUIN_ERV1_Homo_sapiens_chnk61r	39
HARLEQUIN_ERV1_Homo_sapiens_chnk65r	67
HARLEQUIN_ERV1_Homo_sapiens_chnk66f	89
HARLEQUIN_ERV1_Homo_sapiens_chnk66r	71
HARLEQUIN_ERV1_Homo_sapiens_chnk67f	42
HARLEQUIN_ERV1_Homo_sapiens_chnk68f	27
HARLEQUIN_ERV1_Homo_sapiens_chnk69f	75
HARLEQUIN_ERV1_Homo_sapiens_chnk6r	28
HARLEQUIN_ERV1_Homo_sapiens_chnk70f	69
HARLEQUIN_ERV1_Homo_sapiens_chnk70r	49
HARLEQUIN_ERV1_Homo_sapiens_chnk71f	61
HARLEQUIN_ERV1_Homo_sapiens_chnk71r	67
HARLEQUIN_ERV1_Homo_sapiens_chnk72f	24
HARLEQUIN_ERV1_Homo_sapiens_chnk72r	57
HARLEQUIN_ERV1_Homo_sapiens_chnk73f	10
HARLEQUIN_ERV1_Homo_sapiens_chnk73r	43
HARLEQUIN_ERV1_Homo_sapiens_chnk74f	5
HARLEQUIN_ERV1_Homo_sapiens_chnk74r	16
HARLEQUIN_ERV1_Homo_sapiens_chnk75f	44
HARLEQUIN_ERV1_Homo_sapiens_chnk76f	48
HARLEQUIN_ERV1_Homo_sapiens_chnk76r	57
HARLEQUIN_ERV1_Homo_sapiens_chnk77f	43
HARLEQUIN_ERV1_Homo_sapiens_chnk77r	111
HARLEQUIN_ERV1_Homo_sapiens_chnk78f	77
HARLEQUIN_ERV1_Homo_sapiens_chnk78r	93
HARLEQUIN_ERV1_Homo_sapiens_chnk79f	107
HARLEQUIN_ERV1_Homo_sapiens_chnk79r	94
HARLEQUIN_ERV1_Homo_sapiens_chnk7r	39
HARLEQUIN_ERV1_Homo_sapiens_chnk80f	96
HARLEQUIN_ERV1_Homo_sapiens_chnk80r	122
HARLEQUIN_ERV1_Homo_sapiens_chnk81f	102
HARLEQUIN_ERV1_Homo_sapiens_chnk81r	77
HARLEQUIN_ERV1_Homo_sapiens_chnk82f	49
HARLEQUIN_ERV1_Homo_sapiens_chnk82r	62
HARLEQUIN_ERV1_Homo_sapiens_chnk83f	8
HARLEQUIN_ERV1_Homo_sapiens_chnk83r	13
HARLEQUIN_ERV1_Homo_sapiens_chnk84f	39
HARLEQUIN_ERV1_Homo_sapiens_chnk84r	23
HARLEQUIN_ERV1_Homo_sapiens_chnk85f	81
HARLEQUIN_ERV1_Homo_sapiens_chnk85r	85
HARLEQUIN_ERV1_Homo_sapiens_chnk86f	67
HARLEQUIN_ERV1_Homo_sapiens_chnk86r	74
HARLEQUIN_ERV1_Homo_sapiens_chnk87f	104
HARLEQUIN_ERV1_Homo_sapiens_chnk87r	116
HARLEQUIN_ERV1_Homo_sapiens_chnk88f	96
HARLEQUIN_ERV1_Homo_sapiens_chnk88r	86
HARLEQUIN_ERV1_Homo_sapiens_chnk89f	69
HARLEQUIN_ERV1_Homo_sapiens_chnk89r	78
HARLEQUIN_ERV1_Homo_sapiens_chnk8r	48
HARLEQUIN_ERV1_Homo_sapiens_chnk90f	136
HARLEQUIN_ERV1_Homo_sapiens_chnk90r	96
HARLEQUIN_ERV1_Homo_sapiens_chnk91f	70
HARLEQUIN_ERV1_Homo_sapiens_chnk91r	81
HARLEQUIN_ERV1_Homo_sapiens_chnk92f	86
HARLEQUIN_ERV1_Homo_sapiens_chnk92r	102
HARLEQUIN_ERV1_Homo_sapiens_chnk93f	71
HARLEQUIN_ERV1_Homo_sapiens_chnk93r	56
HARLEQUIN_ERV1_Homo_sapiens_chnk94f	25
HARLEQUIN_ERV1_Homo_sapiens_chnk94r	31
HARLEQUIN_ERV1_Homo_sapiens_chnk95f	53
HARLEQUIN_ERV1_Homo_sapiens_chnk95r	21
HARLEQUIN_ERV1_Homo_sapiens_chnk96f	63
HARLEQUIN_ERV1_Homo_sapiens_chnk96r	85
HARLEQUIN_ERV1_Homo_sapiens_chnk97f	132
HARLEQUIN_ERV1_Homo_sapiens_chnk98f	99
HARLEQUIN_ERV1_Homo_sapiens_chnk98r	92
HARLEQUIN_ERV1_Homo_sapiens_chnk99f	67
HARLEQUIN_ERV1_Homo_sapiens_chnk9r	44
HERV-K14CI_LTR_Retrotransposon_Homo_sapiens_chnk100f	7
HERV-K14CI_LTR_Retrotransposon_Homo_sapiens_chnk100r	6
HERV-K14CI_LTR_Retrotransposon_Homo_sapiens_chnk101f	6
HERV-K14CI_LTR_Retrotransposon_Homo_sapiens_chnk101r	7
HERV-K14CI_LTR_Retrotransposon_Homo_sapiens_chnk102f	4
HERV-K14CI_LTR_Retrotransposon_Homo_sapiens_chnk102r	6
HERV-K14CI_LTR_Retrotransposon_Homo_sapiens_chnk103f	4
HERV-K14CI_LTR_Retrotransposon_Homo_sapiens_chnk103r	3
HERV-K14CI_LTR_Retrotransposon_Homo_sapiens_chnk104r	5
HERV-K14CI_LTR_Retrotransposon_Homo_sapiens_chnk105f	2
HERV-K14CI_LTR_Retrotransposon_Homo_sapiens_chnk105r	5
HERV-K14CI_LTR_Retrotransposon_Homo_sapiens_chnk106r	4
HERV-K14CI_LTR_Retrotransposon_Homo_sapiens_chnk107f	5
HERV-K14CI_LTR_Retrotransposon_Homo_sapiens_chnk107r	5
HERV-K14CI_LTR_Retrotransposon_Homo_sapiens_chnk108f	2
HERV-K14CI_LTR_Retrotransposon_Homo_sapiens_chnk108r	6
HERV-K14CI_LTR_Retrotransposon_Homo_sapiens_chnk109f	2
HERV-K14CI_LTR_Retrotransposon_Homo_sapiens_chnk109r	5
HERV-K14CI_LTR_Retrotransposon_Homo_sapiens_chnk10f	5
HERV-K14CI_LTR_Retrotransposon_Homo_sapiens_chnk10r	6
HERV-K14CI_LTR_Retrotransposon_Homo_sapiens_chnk110f	4
HERV-K14CI_LTR_Retrotransposon_Homo_sapiens_chnk110r	5
HERV-K14CI_LTR_Retrotransposon_Homo_sapiens_chnk111f	6
HERV-K14CI_LTR_Retrotransposon_Homo_sapiens_chnk111r	2
HERV-K14CI_LTR_Retrotransposon_Homo_sapiens_chnk112f	6
HERV-K14CI_LTR_Retrotransposon_Homo_sapiens_chnk112r	1
HERV-K14CI_LTR_Retrotransposon_Homo_sapiens_chnk113f	5
HERV-K14CI_LTR_Retrotransposon_Homo_sapiens_chnk113r	1
HERV-K14CI_LTR_Retrotransposon_Homo_sapiens_chnk114f	7
HERV-K14CI_LTR_Retrotransposon_Homo_sapiens_chnk114r	5
HERV-K14CI_LTR_Retrotransposon_Homo_sapiens_chnk115f	1
HERV-K14CI_LTR_Retrotransposon_Homo_sapiens_chnk115r	6
HERV-K14CI_LTR_Retrotransposon_Homo_sapiens_chnk116f	1
HERV-K14CI_LTR_Retrotransposon_Homo_sapiens_chnk116r	3
HERV-K14CI_LTR_Retrotransposon_Homo_sapiens_chnk117f	3
HERV-K14CI_LTR_Retrotransposon_Homo_sapiens_chnk117r	5
HERV-K14CI_LTR_Retrotransposon_Homo_sapiens_chnk118f	4
HERV-K14CI_LTR_Retrotransposon_Homo_sapiens_chnk118r	3
HERV-K14CI_LTR_Retrotransposon_Homo_sapiens_chnk119f	3
HERV-K14CI_LTR_Retrotransposon_Homo_sapiens_chnk119r	2
HERV-K14CI_LTR_Retrotransposon_Homo_sapiens_chnk11f	8
HERV-K14CI_LTR_Retrotransposon_Homo_sapiens_chnk11r	10
HERV-K14CI_LTR_Retrotransposon_Homo_sapiens_chnk120f	5
HERV-K14CI_LTR_Retrotransposon_Homo_sapiens_chnk120r	4
HERV-K14CI_LTR_Retrotransposon_Homo_sapiens_chnk121f	3
HERV-K14CI_LTR_Retrotransposon_Homo_sapiens_chnk121r	5
HERV-K14CI_LTR_Retrotransposon_Homo_sapiens_chnk122f	1
HERV-K14CI_LTR_Retrotransposon_Homo_sapiens_chnk122r	3
HERV-K14CI_LTR_Retrotransposon_Homo_sapiens_chnk123f	3
HERV-K14CI_LTR_Retrotransposon_Homo_sapiens_chnk124f	5
HERV-K14CI_LTR_Retrotransposon_Homo_sapiens_chnk125f	3
HERV-K14CI_LTR_Retrotransposon_Homo_sapiens_chnk125r	3
HERV-K14CI_LTR_Retrotransposon_Homo_sapiens_chnk126f	3
HERV-K14CI_LTR_Retrotransposon_Homo_sapiens_chnk126r	3
HERV-K14CI_LTR_Retrotransposon_Homo_sapiens_chnk127f	6
HERV-K14CI_LTR_Retrotransposon_Homo_sapiens_chnk127r	6
HERV-K14CI_LTR_Retrotransposon_Homo_sapiens_chnk128f	4
HERV-K14CI_LTR_Retrotransposon_Homo_sapiens_chnk128r	5
HERV-K14CI_LTR_Retrotransposon_Homo_sapiens_chnk129f	5
HERV-K14CI_LTR_Retrotransposon_Homo_sapiens_chnk129r	9
HERV-K14CI_LTR_Retrotransposon_Homo_sapiens_chnk12f	7
HERV-K14CI_LTR_Retrotransposon_Homo_sapiens_chnk12r	7
HERV-K14CI_LTR_Retrotransposon_Homo_sapiens_chnk130f	4
HERV-K14CI_LTR_Retrotransposon_Homo_sapiens_chnk130r	10
HERV-K14CI_LTR_Retrotransposon_Homo_sapiens_chnk131r	6
HERV-K14CI_LTR_Retrotransposon_Homo_sapiens_chnk132r	10
HERV-K14CI_LTR_Retrotransposon_Homo_sapiens_chnk133f	2
HERV-K14CI_LTR_Retrotransposon_Homo_sapiens_chnk133r	10
HERV-K14CI_LTR_Retrotransposon_Homo_sapiens_chnk134f	6
HERV-K14CI_LTR_Retrotransposon_Homo_sapiens_chnk134r	13
HERV-K14CI_LTR_Retrotransposon_Homo_sapiens_chnk135f	5
HERV-K14CI_LTR_Retrotransposon_Homo_sapiens_chnk135r	8
HERV-K14CI_LTR_Retrotransposon_Homo_sapiens_chnk136f	2
HERV-K14CI_LTR_Retrotransposon_Homo_sapiens_chnk136r	4
HERV-K14CI_LTR_Retrotransposon_Homo_sapiens_chnk137f	4
HERV-K14CI_LTR_Retrotransposon_Homo_sapiens_chnk137r	7
HERV-K14CI_LTR_Retrotransposon_Homo_sapiens_chnk138f	12
HERV-K14CI_LTR_Retrotransposon_Homo_sapiens_chnk138r	4
HERV-K14CI_LTR_Retrotransposon_Homo_sapiens_chnk139f	7
HERV-K14CI_LTR_Retrotransposon_Homo_sapiens_chnk139r	6
HERV-K14CI_LTR_Retrotransposon_Homo_sapiens_chnk13f	11
HERV-K14CI_LTR_Retrotransposon_Homo_sapiens_chnk13r	16
HERV-K14CI_LTR_Retrotransposon_Homo_sapiens_chnk140f	8
HERV-K14CI_LTR_Retrotransposon_Homo_sapiens_chnk140r	2
HERV-K14CI_LTR_Retrotransposon_Homo_sapiens_chnk141f	11
HERV-K14CI_LTR_Retrotransposon_Homo_sapiens_chnk141r	1
HERV-K14CI_LTR_Retrotransposon_Homo_sapiens_chnk142f	8
HERV-K14CI_LTR_Retrotransposon_Homo_sapiens_chnk143f	9
HERV-K14CI_LTR_Retrotransposon_Homo_sapiens_chnk143r	2
HERV-K14CI_LTR_Retrotransposon_Homo_sapiens_chnk144f	8
HERV-K14CI_LTR_Retrotransposon_Homo_sapiens_chnk144r	6
HERV-K14CI_LTR_Retrotransposon_Homo_sapiens_chnk145f	1
HERV-K14CI_LTR_Retrotransposon_Homo_sapiens_chnk145r	6
HERV-K14CI_LTR_Retrotransposon_Homo_sapiens_chnk146f	13
HERV-K14CI_LTR_Retrotransposon_Homo_sapiens_chnk146r	10
HERV-K14CI_LTR_Retrotransposon_Homo_sapiens_chnk147f	3
HERV-K14CI_LTR_Retrotransposon_Homo_sapiens_chnk147r	7
HERV-K14CI_LTR_Retrotransposon_Homo_sapiens_chnk148f	7
HERV-K14CI_LTR_Retrotransposon_Homo_sapiens_chnk148r	5
HERV-K14CI_LTR_Retrotransposon_Homo_sapiens_chnk149f	11
HERV-K14CI_LTR_Retrotransposon_Homo_sapiens_chnk149r	3
HERV-K14CI_LTR_Retrotransposon_Homo_sapiens_chnk14f	6
HERV-K14CI_LTR_Retrotransposon_Homo_sapiens_chnk14r	16
HERV-K14CI_LTR_Retrotransposon_Homo_sapiens_chnk150f	8
HERV-K14CI_LTR_Retrotransposon_Homo_sapiens_chnk150r	8
HERV-K14CI_LTR_Retrotransposon_Homo_sapiens_chnk151f	9
HERV-K14CI_LTR_Retrotransposon_Homo_sapiens_chnk151r	13
HERV-K14CI_LTR_Retrotransposon_Homo_sapiens_chnk152f	9
HERV-K14CI_LTR_Retrotransposon_Homo_sapiens_chnk152r	9
HERV-K14CI_LTR_Retrotransposon_Homo_sapiens_chnk153f	10
HERV-K14CI_LTR_Retrotransposon_Homo_sapiens_chnk153r	2
HERV-K14CI_LTR_Retrotransposon_Homo_sapiens_chnk154f	10
HERV-K14CI_LTR_Retrotransposon_Homo_sapiens_chnk154r	4
HERV-K14CI_LTR_Retrotransposon_Homo_sapiens_chnk155f	7
HERV-K14CI_LTR_Retrotransposon_Homo_sapiens_chnk155r	9
HERV-K14CI_LTR_Retrotransposon_Homo_sapiens_chnk156f	7
HERV-K14CI_LTR_Retrotransposon_Homo_sapiens_chnk156r	7
HERV-K14CI_LTR_Retrotransposon_Homo_sapiens_chnk157f	9
HERV-K14CI_LTR_Retrotransposon_Homo_sapiens_chnk157r	7
HERV-K14CI_LTR_Retrotransposon_Homo_sapiens_chnk158f	6
HERV-K14CI_LTR_Retrotransposon_Homo_sapiens_chnk158r	13
HERV-K14CI_LTR_Retrotransposon_Homo_sapiens_chnk159f	4
HERV-K14CI_LTR_Retrotransposon_Homo_sapiens_chnk159r	10
HERV-K14CI_LTR_Retrotransposon_Homo_sapiens_chnk15f	6
HERV-K14CI_LTR_Retrotransposon_Homo_sapiens_chnk15r	15
HERV-K14CI_LTR_Retrotransposon_Homo_sapiens_chnk160f	2
HERV-K14CI_LTR_Retrotransposon_Homo_sapiens_chnk160r	7
HERV-K14CI_LTR_Retrotransposon_Homo_sapiens_chnk161f	10
HERV-K14CI_LTR_Retrotransposon_Homo_sapiens_chnk161r	5
HERV-K14CI_LTR_Retrotransposon_Homo_sapiens_chnk162f	12
HERV-K14CI_LTR_Retrotransposon_Homo_sapiens_chnk162r	1
HERV-K14CI_LTR_Retrotransposon_Homo_sapiens_chnk163f	13
HERV-K14CI_LTR_Retrotransposon_Homo_sapiens_chnk163r	8
HERV-K14CI_LTR_Retrotransposon_Homo_sapiens_chnk164f	10
HERV-K14CI_LTR_Retrotransposon_Homo_sapiens_chnk164r	12
HERV-K14CI_LTR_Retrotransposon_Homo_sapiens_chnk165f	8
HERV-K14CI_LTR_Retrotransposon_Homo_sapiens_chnk165r	7
HERV-K14CI_LTR_Retrotransposon_Homo_sapiens_chnk166f	4
HERV-K14CI_LTR_Retrotransposon_Homo_sapiens_chnk166r	4
HERV-K14CI_LTR_Retrotransposon_Homo_sapiens_chnk167f	13
HERV-K14CI_LTR_Retrotransposon_Homo_sapiens_chnk167r	6
HERV-K14CI_LTR_Retrotransposon_Homo_sapiens_chnk168f	12
HERV-K14CI_LTR_Retrotransposon_Homo_sapiens_chnk169f	13
HERV-K14CI_LTR_Retrotransposon_Homo_sapiens_chnk169r	2
HERV-K14CI_LTR_Retrotransposon_Homo_sapiens_chnk16f	4
HERV-K14CI_LTR_Retrotransposon_Homo_sapiens_chnk16r	8
HERV-K14CI_LTR_Retrotransposon_Homo_sapiens_chnk170f	14
HERV-K14CI_LTR_Retrotransposon_Homo_sapiens_chnk170r	10
HERV-K14CI_LTR_Retrotransposon_Homo_sapiens_chnk171f	8
HERV-K14CI_LTR_Retrotransposon_Homo_sapiens_chnk171r	5
HERV-K14CI_LTR_Retrotransposon_Homo_sapiens_chnk172f	9
HERV-K14CI_LTR_Retrotransposon_Homo_sapiens_chnk172r	1
HERV-K14CI_LTR_Retrotransposon_Homo_sapiens_chnk173f	15
HERV-K14CI_LTR_Retrotransposon_Homo_sapiens_chnk174f	14
HERV-K14CI_LTR_Retrotransposon_Homo_sapiens_chnk174r	4
HERV-K14CI_LTR_Retrotransposon_Homo_sapiens_chnk175f	8
HERV-K14CI_LTR_Retrotransposon_Homo_sapiens_chnk175r	4
HERV-K14CI_LTR_Retrotransposon_Homo_sapiens_chnk176f	13
HERV-K14CI_LTR_Retrotransposon_Homo_sapiens_chnk176r	2
HERV-K14CI_LTR_Retrotransposon_Homo_sapiens_chnk177f	15
HERV-K14CI_LTR_Retrotransposon_Homo_sapiens_chnk177r	6
HERV-K14CI_LTR_Retrotransposon_Homo_sapiens_chnk178f	14
HERV-K14CI_LTR_Retrotransposon_Homo_sapiens_chnk178r	11
HERV-K14CI_LTR_Retrotransposon_Homo_sapiens_chnk179f	7
HERV-K14CI_LTR_Retrotransposon_Homo_sapiens_chnk179r	7
HERV-K14CI_LTR_Retrotransposon_Homo_sapiens_chnk17f	4
HERV-K14CI_LTR_Retrotransposon_Homo_sapiens_chnk17r	14
HERV-K14CI_LTR_Retrotransposon_Homo_sapiens_chnk180f	11
HERV-K14CI_LTR_Retrotransposon_Homo_sapiens_chnk180r	8
HERV-K14CI_LTR_Retrotransposon_Homo_sapiens_chnk181f	7
HERV-K14CI_LTR_Retrotransposon_Homo_sapiens_chnk181r	4
HERV-K14CI_LTR_Retrotransposon_Homo_sapiens_chnk182f	4
HERV-K14CI_LTR_Retrotransposon_Homo_sapiens_chnk182r	7
HERV-K14CI_LTR_Retrotransposon_Homo_sapiens_chnk183f	4
HERV-K14CI_LTR_Retrotransposon_Homo_sapiens_chnk183r	9
HERV-K14CI_LTR_Retrotransposon_Homo_sapiens_chnk184f	4
HERV-K14CI_LTR_Retrotransposon_Homo_sapiens_chnk184r	9
HERV-K14CI_LTR_Retrotransposon_Homo_sapiens_chnk185f	11
HERV-K14CI_LTR_Retrotransposon_Homo_sapiens_chnk185r	1
HERV-K14CI_LTR_Retrotransposon_Homo_sapiens_chnk186f	10
HERV-K14CI_LTR_Retrotransposon_Homo_sapiens_chnk186r	4
HERV-K14CI_LTR_Retrotransposon_Homo_sapiens_chnk187f	11
HERV-K14CI_LTR_Retrotransposon_Homo_sapiens_chnk187r	3
HERV-K14CI_LTR_Retrotransposon_Homo_sapiens_chnk188f	4
HERV-K14CI_LTR_Retrotransposon_Homo_sapiens_chnk188r	1
HERV-K14CI_LTR_Retrotransposon_Homo_sapiens_chnk189f	1
HERV-K14CI_LTR_Retrotransposon_Homo_sapiens_chnk189r	2
HERV-K14CI_LTR_Retrotransposon_Homo_sapiens_chnk18r	15
HERV-K14CI_LTR_Retrotransposon_Homo_sapiens_chnk190f	2
HERV-K14CI_LTR_Retrotransposon_Homo_sapiens_chnk19f	2
HERV-K14CI_LTR_Retrotransposon_Homo_sapiens_chnk19r	9
HERV-K14CI_LTR_Retrotransposon_Homo_sapiens_chnk1r	2
HERV-K14CI_LTR_Retrotransposon_Homo_sapiens_chnk20f	4
HERV-K14CI_LTR_Retrotransposon_Homo_sapiens_chnk20r	10
HERV-K14CI_LTR_Retrotransposon_Homo_sapiens_chnk21f	10
HERV-K14CI_LTR_Retrotransposon_Homo_sapiens_chnk21r	13
HERV-K14CI_LTR_Retrotransposon_Homo_sapiens_chnk22f	3
HERV-K14CI_LTR_Retrotransposon_Homo_sapiens_chnk22r	14
HERV-K14CI_LTR_Retrotransposon_Homo_sapiens_chnk23r	11
HERV-K14CI_LTR_Retrotransposon_Homo_sapiens_chnk24f	5
HERV-K14CI_LTR_Retrotransposon_Homo_sapiens_chnk24r	12
HERV-K14CI_LTR_Retrotransposon_Homo_sapiens_chnk25f	4
HERV-K14CI_LTR_Retrotransposon_Homo_sapiens_chnk25r	4
HERV-K14CI_LTR_Retrotransposon_Homo_sapiens_chnk26f	8
HERV-K14CI_LTR_Retrotransposon_Homo_sapiens_chnk26r	5
HERV-K14CI_LTR_Retrotransposon_Homo_sapiens_chnk27f	8
HERV-K14CI_LTR_Retrotransposon_Homo_sapiens_chnk27r	11
HERV-K14CI_LTR_Retrotransposon_Homo_sapiens_chnk28f	8
HERV-K14CI_LTR_Retrotransposon_Homo_sapiens_chnk28r	11
HERV-K14CI_LTR_Retrotransposon_Homo_sapiens_chnk29f	1
HERV-K14CI_LTR_Retrotransposon_Homo_sapiens_chnk29r	12
HERV-K14CI_LTR_Retrotransposon_Homo_sapiens_chnk2f	2
HERV-K14CI_LTR_Retrotransposon_Homo_sapiens_chnk2r	1
HERV-K14CI_LTR_Retrotransposon_Homo_sapiens_chnk30f	4
HERV-K14CI_LTR_Retrotransposon_Homo_sapiens_chnk30r	10
HERV-K14CI_LTR_Retrotransposon_Homo_sapiens_chnk31f	10
HERV-K14CI_LTR_Retrotransposon_Homo_sapiens_chnk31r	2
HERV-K14CI_LTR_Retrotransposon_Homo_sapiens_chnk32f	9
HERV-K14CI_LTR_Retrotransposon_Homo_sapiens_chnk32r	4
HERV-K14CI_LTR_Retrotransposon_Homo_sapiens_chnk33f	12
HERV-K14CI_LTR_Retrotransposon_Homo_sapiens_chnk33r	6
HERV-K14CI_LTR_Retrotransposon_Homo_sapiens_chnk34f	7
HERV-K14CI_LTR_Retrotransposon_Homo_sapiens_chnk34r	10
HERV-K14CI_LTR_Retrotransposon_Homo_sapiens_chnk35f	8
HERV-K14CI_LTR_Retrotransposon_Homo_sapiens_chnk35r	7
HERV-K14CI_LTR_Retrotransposon_Homo_sapiens_chnk36f	8
HERV-K14CI_LTR_Retrotransposon_Homo_sapiens_chnk36r	7
HERV-K14CI_LTR_Retrotransposon_Homo_sapiens_chnk37f	4
HERV-K14CI_LTR_Retrotransposon_Homo_sapiens_chnk37r	10
HERV-K14CI_LTR_Retrotransposon_Homo_sapiens_chnk38f	2
HERV-K14CI_LTR_Retrotransposon_Homo_sapiens_chnk38r	11
HERV-K14CI_LTR_Retrotransposon_Homo_sapiens_chnk39f	11
HERV-K14CI_LTR_Retrotransposon_Homo_sapiens_chnk39r	7
HERV-K14CI_LTR_Retrotransposon_Homo_sapiens_chnk3f	1
HERV-K14CI_LTR_Retrotransposon_Homo_sapiens_chnk3r	4
HERV-K14CI_LTR_Retrotransposon_Homo_sapiens_chnk40f	11
HERV-K14CI_LTR_Retrotransposon_Homo_sapiens_chnk40r	7
HERV-K14CI_LTR_Retrotransposon_Homo_sapiens_chnk41f	7
HERV-K14CI_LTR_Retrotransposon_Homo_sapiens_chnk41r	7
HERV-K14CI_LTR_Retrotransposon_Homo_sapiens_chnk42f	4
HERV-K14CI_LTR_Retrotransposon_Homo_sapiens_chnk42r	12
HERV-K14CI_LTR_Retrotransposon_Homo_sapiens_chnk43f	5
HERV-K14CI_LTR_Retrotransposon_Homo_sapiens_chnk43r	8
HERV-K14CI_LTR_Retrotransposon_Homo_sapiens_chnk44f	7
HERV-K14CI_LTR_Retrotransposon_Homo_sapiens_chnk44r	3
HERV-K14CI_LTR_Retrotransposon_Homo_sapiens_chnk45f	10
HERV-K14CI_LTR_Retrotransposon_Homo_sapiens_chnk45r	9
HERV-K14CI_LTR_Retrotransposon_Homo_sapiens_chnk46f	5
HERV-K14CI_LTR_Retrotransposon_Homo_sapiens_chnk46r	2
HERV-K14CI_LTR_Retrotransposon_Homo_sapiens_chnk47f	6
HERV-K14CI_LTR_Retrotransposon_Homo_sapiens_chnk47r	8
HERV-K14CI_LTR_Retrotransposon_Homo_sapiens_chnk48f	1
HERV-K14CI_LTR_Retrotransposon_Homo_sapiens_chnk48r	11
HERV-K14CI_LTR_Retrotransposon_Homo_sapiens_chnk49r	9
HERV-K14CI_LTR_Retrotransposon_Homo_sapiens_chnk4f	3
HERV-K14CI_LTR_Retrotransposon_Homo_sapiens_chnk4r	11
HERV-K14CI_LTR_Retrotransposon_Homo_sapiens_chnk50f	1
HERV-K14CI_LTR_Retrotransposon_Homo_sapiens_chnk50r	10
HERV-K14CI_LTR_Retrotransposon_Homo_sapiens_chnk51r	12
HERV-K14CI_LTR_Retrotransposon_Homo_sapiens_chnk52f	6
HERV-K14CI_LTR_Retrotransposon_Homo_sapiens_chnk52r	6
HERV-K14CI_LTR_Retrotransposon_Homo_sapiens_chnk53f	4
HERV-K14CI_LTR_Retrotransposon_Homo_sapiens_chnk53r	12
HERV-K14CI_LTR_Retrotransposon_Homo_sapiens_chnk54f	8
HERV-K14CI_LTR_Retrotransposon_Homo_sapiens_chnk54r	5
HERV-K14CI_LTR_Retrotransposon_Homo_sapiens_chnk55f	2
HERV-K14CI_LTR_Retrotransposon_Homo_sapiens_chnk55r	3
HERV-K14CI_LTR_Retrotransposon_Homo_sapiens_chnk56f	7
HERV-K14CI_LTR_Retrotransposon_Homo_sapiens_chnk56r	5
HERV-K14CI_LTR_Retrotransposon_Homo_sapiens_chnk57f	13
HERV-K14CI_LTR_Retrotransposon_Homo_sapiens_chnk57r	5
HERV-K14CI_LTR_Retrotransposon_Homo_sapiens_chnk58f	10
HERV-K14CI_LTR_Retrotransposon_Homo_sapiens_chnk58r	5
HERV-K14CI_LTR_Retrotransposon_Homo_sapiens_chnk59f	9
HERV-K14CI_LTR_Retrotransposon_Homo_sapiens_chnk5f	6
HERV-K14CI_LTR_Retrotransposon_Homo_sapiens_chnk5r	10
HERV-K14CI_LTR_Retrotransposon_Homo_sapiens_chnk60f	6
HERV-K14CI_LTR_Retrotransposon_Homo_sapiens_chnk61f	10
HERV-K14CI_LTR_Retrotransposon_Homo_sapiens_chnk61r	4
HERV-K14CI_LTR_Retrotransposon_Homo_sapiens_chnk62f	9
HERV-K14CI_LTR_Retrotransposon_Homo_sapiens_chnk62r	6
HERV-K14CI_LTR_Retrotransposon_Homo_sapiens_chnk63f	6
HERV-K14CI_LTR_Retrotransposon_Homo_sapiens_chnk63r	4
HERV-K14CI_LTR_Retrotransposon_Homo_sapiens_chnk64f	6
HERV-K14CI_LTR_Retrotransposon_Homo_sapiens_chnk64r	7
HERV-K14CI_LTR_Retrotransposon_Homo_sapiens_chnk65f	3
HERV-K14CI_LTR_Retrotransposon_Homo_sapiens_chnk65r	3
HERV-K14CI_LTR_Retrotransposon_Homo_sapiens_chnk66f	2
HERV-K14CI_LTR_Retrotransposon_Homo_sapiens_chnk66r	3
HERV-K14CI_LTR_Retrotransposon_Homo_sapiens_chnk67f	1
HERV-K14CI_LTR_Retrotransposon_Homo_sapiens_chnk67r	6
HERV-K14CI_LTR_Retrotransposon_Homo_sapiens_chnk68r	3
HERV-K14CI_LTR_Retrotransposon_Homo_sapiens_chnk69f	3
HERV-K14CI_LTR_Retrotransposon_Homo_sapiens_chnk69r	1
HERV-K14CI_LTR_Retrotransposon_Homo_sapiens_chnk6f	1
HERV-K14CI_LTR_Retrotransposon_Homo_sapiens_chnk6r	11
HERV-K14CI_LTR_Retrotransposon_Homo_sapiens_chnk70f	5
HERV-K14CI_LTR_Retrotransposon_Homo_sapiens_chnk70r	3
HERV-K14CI_LTR_Retrotransposon_Homo_sapiens_chnk71f	5
HERV-K14CI_LTR_Retrotransposon_Homo_sapiens_chnk71r	5
HERV-K14CI_LTR_Retrotransposon_Homo_sapiens_chnk72f	2
HERV-K14CI_LTR_Retrotransposon_Homo_sapiens_chnk72r	4
HERV-K14CI_LTR_Retrotransposon_Homo_sapiens_chnk73f	3
HERV-K14CI_LTR_Retrotransposon_Homo_sapiens_chnk73r	4
HERV-K14CI_LTR_Retrotransposon_Homo_sapiens_chnk74f	5
HERV-K14CI_LTR_Retrotransposon_Homo_sapiens_chnk74r	3
HERV-K14CI_LTR_Retrotransposon_Homo_sapiens_chnk75f	3
HERV-K14CI_LTR_Retrotransposon_Homo_sapiens_chnk75r	1
HERV-K14CI_LTR_Retrotransposon_Homo_sapiens_chnk76f	6
HERV-K14CI_LTR_Retrotransposon_Homo_sapiens_chnk76r	1
HERV-K14CI_LTR_Retrotransposon_Homo_sapiens_chnk77f	7
HERV-K14CI_LTR_Retrotransposon_Homo_sapiens_chnk77r	7
HERV-K14CI_LTR_Retrotransposon_Homo_sapiens_chnk78f	1
HERV-K14CI_LTR_Retrotransposon_Homo_sapiens_chnk78r	5
HERV-K14CI_LTR_Retrotransposon_Homo_sapiens_chnk79f	2
HERV-K14CI_LTR_Retrotransposon_Homo_sapiens_chnk79r	7
HERV-K14CI_LTR_Retrotransposon_Homo_sapiens_chnk7f	9
HERV-K14CI_LTR_Retrotransposon_Homo_sapiens_chnk7r	4
HERV-K14CI_LTR_Retrotransposon_Homo_sapiens_chnk80f	2
HERV-K14CI_LTR_Retrotransposon_Homo_sapiens_chnk80r	6
HERV-K14CI_LTR_Retrotransposon_Homo_sapiens_chnk81f	3
HERV-K14CI_LTR_Retrotransposon_Homo_sapiens_chnk81r	5
HERV-K14CI_LTR_Retrotransposon_Homo_sapiens_chnk82f	5
HERV-K14CI_LTR_Retrotransposon_Homo_sapiens_chnk82r	2
HERV-K14CI_LTR_Retrotransposon_Homo_sapiens_chnk83f	7
HERV-K14CI_LTR_Retrotransposon_Homo_sapiens_chnk83r	2
HERV-K14CI_LTR_Retrotransposon_Homo_sapiens_chnk84f	5
HERV-K14CI_LTR_Retrotransposon_Homo_sapiens_chnk84r	4
HERV-K14CI_LTR_Retrotransposon_Homo_sapiens_chnk85f	5
HERV-K14CI_LTR_Retrotransposon_Homo_sapiens_chnk85r	1
HERV-K14CI_LTR_Retrotransposon_Homo_sapiens_chnk86f	5
HERV-K14CI_LTR_Retrotransposon_Homo_sapiens_chnk86r	2
HERV-K14CI_LTR_Retrotransposon_Homo_sapiens_chnk87f	6
HERV-K14CI_LTR_Retrotransposon_Homo_sapiens_chnk88f	3
HERV-K14CI_LTR_Retrotransposon_Homo_sapiens_chnk88r	4
HERV-K14CI_LTR_Retrotransposon_Homo_sapiens_chnk89f	6
HERV-K14CI_LTR_Retrotransposon_Homo_sapiens_chnk89r	4
HERV-K14CI_LTR_Retrotransposon_Homo_sapiens_chnk8f	10
HERV-K14CI_LTR_Retrotransposon_Homo_sapiens_chnk8r	4
HERV-K14CI_LTR_Retrotransposon_Homo_sapiens_chnk90f	7
HERV-K14CI_LTR_Retrotransposon_Homo_sapiens_chnk90r	5
HERV-K14CI_LTR_Retrotransposon_Homo_sapiens_chnk91f	5
HERV-K14CI_LTR_Retrotransposon_Homo_sapiens_chnk91r	7
HERV-K14CI_LTR_Retrotransposon_Homo_sapiens_chnk92f	5
HERV-K14CI_LTR_Retrotransposon_Homo_sapiens_chnk92r	6
HERV-K14CI_LTR_Retrotransposon_Homo_sapiens_chnk93f	5
HERV-K14CI_LTR_Retrotransposon_Homo_sapiens_chnk93r	6
HERV-K14CI_LTR_Retrotransposon_Homo_sapiens_chnk94f	5
HERV-K14CI_LTR_Retrotransposon_Homo_sapiens_chnk94r	5
HERV-K14CI_LTR_Retrotransposon_Homo_sapiens_chnk95f	6
HERV-K14CI_LTR_Retrotransposon_Homo_sapiens_chnk95r	7
HERV-K14CI_LTR_Retrotransposon_Homo_sapiens_chnk96f	7
HERV-K14CI_LTR_Retrotransposon_Homo_sapiens_chnk96r	7
HERV-K14CI_LTR_Retrotransposon_Homo_sapiens_chnk97f	5
HERV-K14CI_LTR_Retrotransposon_Homo_sapiens_chnk97r	5
HERV-K14CI_LTR_Retrotransposon_Homo_sapiens_chnk98f	6
HERV-K14CI_LTR_Retrotransposon_Homo_sapiens_chnk98r	5
HERV-K14CI_LTR_Retrotransposon_Homo_sapiens_chnk99f	6
HERV-K14CI_LTR_Retrotransposon_Homo_sapiens_chnk99r	5
HERV-K14CI_LTR_Retrotransposon_Homo_sapiens_chnk9f	7
HERV-K14CI_LTR_Retrotransposon_Homo_sapiens_chnk9r	4
HERV-K14I_LTR_Retrotransposon_Homo_sapiens_chnk100f	3
HERV-K14I_LTR_Retrotransposon_Homo_sapiens_chnk100r	18
HERV-K14I_LTR_Retrotransposon_Homo_sapiens_chnk101f	8
HERV-K14I_LTR_Retrotransposon_Homo_sapiens_chnk101r	16
HERV-K14I_LTR_Retrotransposon_Homo_sapiens_chnk102f	12
HERV-K14I_LTR_Retrotransposon_Homo_sapiens_chnk102r	23
HERV-K14I_LTR_Retrotransposon_Homo_sapiens_chnk103f	10
HERV-K14I_LTR_Retrotransposon_Homo_sapiens_chnk103r	19
HERV-K14I_LTR_Retrotransposon_Homo_sapiens_chnk104f	14
HERV-K14I_LTR_Retrotransposon_Homo_sapiens_chnk104r	17
HERV-K14I_LTR_Retrotransposon_Homo_sapiens_chnk105f	14
HERV-K14I_LTR_Retrotransposon_Homo_sapiens_chnk105r	17
HERV-K14I_LTR_Retrotransposon_Homo_sapiens_chnk106f	10
HERV-K14I_LTR_Retrotransposon_Homo_sapiens_chnk106r	9
HERV-K14I_LTR_Retrotransposon_Homo_sapiens_chnk107f	10
HERV-K14I_LTR_Retrotransposon_Homo_sapiens_chnk107r	5
HERV-K14I_LTR_Retrotransposon_Homo_sapiens_chnk108f	14
HERV-K14I_LTR_Retrotransposon_Homo_sapiens_chnk108r	13
HERV-K14I_LTR_Retrotransposon_Homo_sapiens_chnk109f	12
HERV-K14I_LTR_Retrotransposon_Homo_sapiens_chnk109r	7
HERV-K14I_LTR_Retrotransposon_Homo_sapiens_chnk10f	3
HERV-K14I_LTR_Retrotransposon_Homo_sapiens_chnk10r	1
HERV-K14I_LTR_Retrotransposon_Homo_sapiens_chnk110f	12
HERV-K14I_LTR_Retrotransposon_Homo_sapiens_chnk110r	9
HERV-K14I_LTR_Retrotransposon_Homo_sapiens_chnk111f	7
HERV-K14I_LTR_Retrotransposon_Homo_sapiens_chnk111r	3
HERV-K14I_LTR_Retrotransposon_Homo_sapiens_chnk112f	9
HERV-K14I_LTR_Retrotransposon_Homo_sapiens_chnk112r	8
HERV-K14I_LTR_Retrotransposon_Homo_sapiens_chnk113f	8
HERV-K14I_LTR_Retrotransposon_Homo_sapiens_chnk114f	12
HERV-K14I_LTR_Retrotransposon_Homo_sapiens_chnk115f	14
HERV-K14I_LTR_Retrotransposon_Homo_sapiens_chnk115r	4
HERV-K14I_LTR_Retrotransposon_Homo_sapiens_chnk116f	14
HERV-K14I_LTR_Retrotransposon_Homo_sapiens_chnk116r	4
HERV-K14I_LTR_Retrotransposon_Homo_sapiens_chnk117f	12
HERV-K14I_LTR_Retrotransposon_Homo_sapiens_chnk117r	8
HERV-K14I_LTR_Retrotransposon_Homo_sapiens_chnk118f	8
HERV-K14I_LTR_Retrotransposon_Homo_sapiens_chnk118r	14
HERV-K14I_LTR_Retrotransposon_Homo_sapiens_chnk119f	9
HERV-K14I_LTR_Retrotransposon_Homo_sapiens_chnk119r	7
HERV-K14I_LTR_Retrotransposon_Homo_sapiens_chnk11f	29
HERV-K14I_LTR_Retrotransposon_Homo_sapiens_chnk120f	6
HERV-K14I_LTR_Retrotransposon_Homo_sapiens_chnk120r	22
HERV-K14I_LTR_Retrotransposon_Homo_sapiens_chnk121f	9
HERV-K14I_LTR_Retrotransposon_Homo_sapiens_chnk121r	12
HERV-K14I_LTR_Retrotransposon_Homo_sapiens_chnk122f	10
HERV-K14I_LTR_Retrotransposon_Homo_sapiens_chnk122r	7
HERV-K14I_LTR_Retrotransposon_Homo_sapiens_chnk123f	10
HERV-K14I_LTR_Retrotransposon_Homo_sapiens_chnk123r	10
HERV-K14I_LTR_Retrotransposon_Homo_sapiens_chnk124f	8
HERV-K14I_LTR_Retrotransposon_Homo_sapiens_chnk124r	11
HERV-K14I_LTR_Retrotransposon_Homo_sapiens_chnk125f	4
HERV-K14I_LTR_Retrotransposon_Homo_sapiens_chnk125r	13
HERV-K14I_LTR_Retrotransposon_Homo_sapiens_chnk126f	10
HERV-K14I_LTR_Retrotransposon_Homo_sapiens_chnk126r	11
HERV-K14I_LTR_Retrotransposon_Homo_sapiens_chnk127f	11
HERV-K14I_LTR_Retrotransposon_Homo_sapiens_chnk127r	5
HERV-K14I_LTR_Retrotransposon_Homo_sapiens_chnk128f	16
HERV-K14I_LTR_Retrotransposon_Homo_sapiens_chnk128r	9
HERV-K14I_LTR_Retrotransposon_Homo_sapiens_chnk129f	7
HERV-K14I_LTR_Retrotransposon_Homo_sapiens_chnk129r	10
HERV-K14I_LTR_Retrotransposon_Homo_sapiens_chnk12f	22
HERV-K14I_LTR_Retrotransposon_Homo_sapiens_chnk12r	15
HERV-K14I_LTR_Retrotransposon_Homo_sapiens_chnk130f	13
HERV-K14I_LTR_Retrotransposon_Homo_sapiens_chnk130r	17
HERV-K14I_LTR_Retrotransposon_Homo_sapiens_chnk131f	40
HERV-K14I_LTR_Retrotransposon_Homo_sapiens_chnk131r	17
HERV-K14I_LTR_Retrotransposon_Homo_sapiens_chnk132f	26
HERV-K14I_LTR_Retrotransposon_Homo_sapiens_chnk132r	13
HERV-K14I_LTR_Retrotransposon_Homo_sapiens_chnk133f	6
HERV-K14I_LTR_Retrotransposon_Homo_sapiens_chnk133r	14
HERV-K14I_LTR_Retrotransposon_Homo_sapiens_chnk134f	3
HERV-K14I_LTR_Retrotransposon_Homo_sapiens_chnk134r	5
HERV-K14I_LTR_Retrotransposon_Homo_sapiens_chnk135f	1
HERV-K14I_LTR_Retrotransposon_Homo_sapiens_chnk135r	4
HERV-K14I_LTR_Retrotransposon_Homo_sapiens_chnk136f	5
HERV-K14I_LTR_Retrotransposon_Homo_sapiens_chnk136r	8
HERV-K14I_LTR_Retrotransposon_Homo_sapiens_chnk137f	11
HERV-K14I_LTR_Retrotransposon_Homo_sapiens_chnk137r	17
HERV-K14I_LTR_Retrotransposon_Homo_sapiens_chnk138f	9
HERV-K14I_LTR_Retrotransposon_Homo_sapiens_chnk138r	14
HERV-K14I_LTR_Retrotransposon_Homo_sapiens_chnk139f	25
HERV-K14I_LTR_Retrotransposon_Homo_sapiens_chnk139r	26
HERV-K14I_LTR_Retrotransposon_Homo_sapiens_chnk13f	5
HERV-K14I_LTR_Retrotransposon_Homo_sapiens_chnk140f	14
HERV-K14I_LTR_Retrotransposon_Homo_sapiens_chnk140r	9
HERV-K14I_LTR_Retrotransposon_Homo_sapiens_chnk141f	12
HERV-K14I_LTR_Retrotransposon_Homo_sapiens_chnk141r	22
HERV-K14I_LTR_Retrotransposon_Homo_sapiens_chnk142f	13
HERV-K14I_LTR_Retrotransposon_Homo_sapiens_chnk142r	14
HERV-K14I_LTR_Retrotransposon_Homo_sapiens_chnk143f	5
HERV-K14I_LTR_Retrotransposon_Homo_sapiens_chnk143r	1
HERV-K14I_LTR_Retrotransposon_Homo_sapiens_chnk144r	5
HERV-K14I_LTR_Retrotransposon_Homo_sapiens_chnk145f	10
HERV-K14I_LTR_Retrotransposon_Homo_sapiens_chnk145r	25
HERV-K14I_LTR_Retrotransposon_Homo_sapiens_chnk146r	21
HERV-K14I_LTR_Retrotransposon_Homo_sapiens_chnk147f	1
HERV-K14I_LTR_Retrotransposon_Homo_sapiens_chnk147r	1
HERV-K14I_LTR_Retrotransposon_Homo_sapiens_chnk148f	36
HERV-K14I_LTR_Retrotransposon_Homo_sapiens_chnk148r	8
HERV-K14I_LTR_Retrotransposon_Homo_sapiens_chnk149f	27
HERV-K14I_LTR_Retrotransposon_Homo_sapiens_chnk149r	30
HERV-K14I_LTR_Retrotransposon_Homo_sapiens_chnk14f	2
HERV-K14I_LTR_Retrotransposon_Homo_sapiens_chnk14r	11
HERV-K14I_LTR_Retrotransposon_Homo_sapiens_chnk150f	33
HERV-K14I_LTR_Retrotransposon_Homo_sapiens_chnk150r	21
HERV-K14I_LTR_Retrotransposon_Homo_sapiens_chnk151f	1
HERV-K14I_LTR_Retrotransposon_Homo_sapiens_chnk151r	14
HERV-K14I_LTR_Retrotransposon_Homo_sapiens_chnk152f	19
HERV-K14I_LTR_Retrotransposon_Homo_sapiens_chnk152r	12
HERV-K14I_LTR_Retrotransposon_Homo_sapiens_chnk153f	33
HERV-K14I_LTR_Retrotransposon_Homo_sapiens_chnk153r	7
HERV-K14I_LTR_Retrotransposon_Homo_sapiens_chnk154r	1
HERV-K14I_LTR_Retrotransposon_Homo_sapiens_chnk155r	2
HERV-K14I_LTR_Retrotransposon_Homo_sapiens_chnk15f	27
HERV-K14I_LTR_Retrotransposon_Homo_sapiens_chnk15r	14
HERV-K14I_LTR_Retrotransposon_Homo_sapiens_chnk16f	13
HERV-K14I_LTR_Retrotransposon_Homo_sapiens_chnk16r	8
HERV-K14I_LTR_Retrotransposon_Homo_sapiens_chnk17f	20
HERV-K14I_LTR_Retrotransposon_Homo_sapiens_chnk17r	16
HERV-K14I_LTR_Retrotransposon_Homo_sapiens_chnk18f	22
HERV-K14I_LTR_Retrotransposon_Homo_sapiens_chnk18r	24
HERV-K14I_LTR_Retrotransposon_Homo_sapiens_chnk19f	14
HERV-K14I_LTR_Retrotransposon_Homo_sapiens_chnk19r	11
HERV-K14I_LTR_Retrotransposon_Homo_sapiens_chnk20f	13
HERV-K14I_LTR_Retrotransposon_Homo_sapiens_chnk20r	5
HERV-K14I_LTR_Retrotransposon_Homo_sapiens_chnk21f	8
HERV-K14I_LTR_Retrotransposon_Homo_sapiens_chnk21r	3
HERV-K14I_LTR_Retrotransposon_Homo_sapiens_chnk22f	3
HERV-K14I_LTR_Retrotransposon_Homo_sapiens_chnk23f	10
HERV-K14I_LTR_Retrotransposon_Homo_sapiens_chnk23r	8
HERV-K14I_LTR_Retrotransposon_Homo_sapiens_chnk24f	13
HERV-K14I_LTR_Retrotransposon_Homo_sapiens_chnk24r	8
HERV-K14I_LTR_Retrotransposon_Homo_sapiens_chnk25f	13
HERV-K14I_LTR_Retrotransposon_Homo_sapiens_chnk25r	34
HERV-K14I_LTR_Retrotransposon_Homo_sapiens_chnk26f	16
HERV-K14I_LTR_Retrotransposon_Homo_sapiens_chnk26r	39
HERV-K14I_LTR_Retrotransposon_Homo_sapiens_chnk27f	16
HERV-K14I_LTR_Retrotransposon_Homo_sapiens_chnk27r	10
HERV-K14I_LTR_Retrotransposon_Homo_sapiens_chnk28f	11
HERV-K14I_LTR_Retrotransposon_Homo_sapiens_chnk28r	11
HERV-K14I_LTR_Retrotransposon_Homo_sapiens_chnk29f	8
HERV-K14I_LTR_Retrotransposon_Homo_sapiens_chnk29r	15
HERV-K14I_LTR_Retrotransposon_Homo_sapiens_chnk2f	2
HERV-K14I_LTR_Retrotransposon_Homo_sapiens_chnk30f	5
HERV-K14I_LTR_Retrotransposon_Homo_sapiens_chnk30r	8
HERV-K14I_LTR_Retrotransposon_Homo_sapiens_chnk31f	14
HERV-K14I_LTR_Retrotransposon_Homo_sapiens_chnk31r	4
HERV-K14I_LTR_Retrotransposon_Homo_sapiens_chnk32f	18
HERV-K14I_LTR_Retrotransposon_Homo_sapiens_chnk32r	4
HERV-K14I_LTR_Retrotransposon_Homo_sapiens_chnk33f	15
HERV-K14I_LTR_Retrotransposon_Homo_sapiens_chnk33r	6
HERV-K14I_LTR_Retrotransposon_Homo_sapiens_chnk34f	13
HERV-K14I_LTR_Retrotransposon_Homo_sapiens_chnk34r	8
HERV-K14I_LTR_Retrotransposon_Homo_sapiens_chnk35f	10
HERV-K14I_LTR_Retrotransposon_Homo_sapiens_chnk35r	10
HERV-K14I_LTR_Retrotransposon_Homo_sapiens_chnk36f	16
HERV-K14I_LTR_Retrotransposon_Homo_sapiens_chnk36r	7
HERV-K14I_LTR_Retrotransposon_Homo_sapiens_chnk37f	22
HERV-K14I_LTR_Retrotransposon_Homo_sapiens_chnk37r	8
HERV-K14I_LTR_Retrotransposon_Homo_sapiens_chnk38f	4
HERV-K14I_LTR_Retrotransposon_Homo_sapiens_chnk38r	10
HERV-K14I_LTR_Retrotransposon_Homo_sapiens_chnk39f	15
HERV-K14I_LTR_Retrotransposon_Homo_sapiens_chnk39r	13
HERV-K14I_LTR_Retrotransposon_Homo_sapiens_chnk3f	3
HERV-K14I_LTR_Retrotransposon_Homo_sapiens_chnk3r	4
HERV-K14I_LTR_Retrotransposon_Homo_sapiens_chnk40f	5
HERV-K14I_LTR_Retrotransposon_Homo_sapiens_chnk40r	13
HERV-K14I_LTR_Retrotransposon_Homo_sapiens_chnk41f	6
HERV-K14I_LTR_Retrotransposon_Homo_sapiens_chnk41r	15
HERV-K14I_LTR_Retrotransposon_Homo_sapiens_chnk42f	9
HERV-K14I_LTR_Retrotransposon_Homo_sapiens_chnk42r	14
HERV-K14I_LTR_Retrotransposon_Homo_sapiens_chnk43r	10
HERV-K14I_LTR_Retrotransposon_Homo_sapiens_chnk44r	7
HERV-K14I_LTR_Retrotransposon_Homo_sapiens_chnk45f	5
HERV-K14I_LTR_Retrotransposon_Homo_sapiens_chnk45r	6
HERV-K14I_LTR_Retrotransposon_Homo_sapiens_chnk46f	3
HERV-K14I_LTR_Retrotransposon_Homo_sapiens_chnk46r	8
HERV-K14I_LTR_Retrotransposon_Homo_sapiens_chnk47f	12
HERV-K14I_LTR_Retrotransposon_Homo_sapiens_chnk47r	12
HERV-K14I_LTR_Retrotransposon_Homo_sapiens_chnk48f	8
HERV-K14I_LTR_Retrotransposon_Homo_sapiens_chnk48r	11
HERV-K14I_LTR_Retrotransposon_Homo_sapiens_chnk49f	13
HERV-K14I_LTR_Retrotransposon_Homo_sapiens_chnk49r	13
HERV-K14I_LTR_Retrotransposon_Homo_sapiens_chnk4f	14
HERV-K14I_LTR_Retrotransposon_Homo_sapiens_chnk4r	23
HERV-K14I_LTR_Retrotransposon_Homo_sapiens_chnk50f	4
HERV-K14I_LTR_Retrotransposon_Homo_sapiens_chnk50r	8
HERV-K14I_LTR_Retrotransposon_Homo_sapiens_chnk51f	8
HERV-K14I_LTR_Retrotransposon_Homo_sapiens_chnk51r	12
HERV-K14I_LTR_Retrotransposon_Homo_sapiens_chnk52f	13
HERV-K14I_LTR_Retrotransposon_Homo_sapiens_chnk52r	13
HERV-K14I_LTR_Retrotransposon_Homo_sapiens_chnk53f	15
HERV-K14I_LTR_Retrotransposon_Homo_sapiens_chnk53r	17
HERV-K14I_LTR_Retrotransposon_Homo_sapiens_chnk54f	20
HERV-K14I_LTR_Retrotransposon_Homo_sapiens_chnk54r	9
HERV-K14I_LTR_Retrotransposon_Homo_sapiens_chnk55f	25
HERV-K14I_LTR_Retrotransposon_Homo_sapiens_chnk55r	11
HERV-K14I_LTR_Retrotransposon_Homo_sapiens_chnk56f	17
HERV-K14I_LTR_Retrotransposon_Homo_sapiens_chnk56r	6
HERV-K14I_LTR_Retrotransposon_Homo_sapiens_chnk57f	17
HERV-K14I_LTR_Retrotransposon_Homo_sapiens_chnk57r	4
HERV-K14I_LTR_Retrotransposon_Homo_sapiens_chnk58f	9
HERV-K14I_LTR_Retrotransposon_Homo_sapiens_chnk58r	7
HERV-K14I_LTR_Retrotransposon_Homo_sapiens_chnk59f	11
HERV-K14I_LTR_Retrotransposon_Homo_sapiens_chnk59r	6
HERV-K14I_LTR_Retrotransposon_Homo_sapiens_chnk5f	11
HERV-K14I_LTR_Retrotransposon_Homo_sapiens_chnk5r	8
HERV-K14I_LTR_Retrotransposon_Homo_sapiens_chnk60f	6
HERV-K14I_LTR_Retrotransposon_Homo_sapiens_chnk60r	8
HERV-K14I_LTR_Retrotransposon_Homo_sapiens_chnk61f	5
HERV-K14I_LTR_Retrotransposon_Homo_sapiens_chnk61r	9
HERV-K14I_LTR_Retrotransposon_Homo_sapiens_chnk62f	12
HERV-K14I_LTR_Retrotransposon_Homo_sapiens_chnk62r	7
HERV-K14I_LTR_Retrotransposon_Homo_sapiens_chnk63f	13
HERV-K14I_LTR_Retrotransposon_Homo_sapiens_chnk63r	8
HERV-K14I_LTR_Retrotransposon_Homo_sapiens_chnk64f	4
HERV-K14I_LTR_Retrotransposon_Homo_sapiens_chnk64r	7
HERV-K14I_LTR_Retrotransposon_Homo_sapiens_chnk65f	2
HERV-K14I_LTR_Retrotransposon_Homo_sapiens_chnk65r	4
HERV-K14I_LTR_Retrotransposon_Homo_sapiens_chnk66f	5
HERV-K14I_LTR_Retrotransposon_Homo_sapiens_chnk66r	2
HERV-K14I_LTR_Retrotransposon_Homo_sapiens_chnk67f	2
HERV-K14I_LTR_Retrotransposon_Homo_sapiens_chnk67r	6
HERV-K14I_LTR_Retrotransposon_Homo_sapiens_chnk68f	13
HERV-K14I_LTR_Retrotransposon_Homo_sapiens_chnk68r	7
HERV-K14I_LTR_Retrotransposon_Homo_sapiens_chnk69f	19
HERV-K14I_LTR_Retrotransposon_Homo_sapiens_chnk69r	11
HERV-K14I_LTR_Retrotransposon_Homo_sapiens_chnk6f	11
HERV-K14I_LTR_Retrotransposon_Homo_sapiens_chnk6r	1
HERV-K14I_LTR_Retrotransposon_Homo_sapiens_chnk70f	13
HERV-K14I_LTR_Retrotransposon_Homo_sapiens_chnk70r	7
HERV-K14I_LTR_Retrotransposon_Homo_sapiens_chnk71f	13
HERV-K14I_LTR_Retrotransposon_Homo_sapiens_chnk71r	5
HERV-K14I_LTR_Retrotransposon_Homo_sapiens_chnk72f	14
HERV-K14I_LTR_Retrotransposon_Homo_sapiens_chnk72r	9
HERV-K14I_LTR_Retrotransposon_Homo_sapiens_chnk73f	7
HERV-K14I_LTR_Retrotransposon_Homo_sapiens_chnk73r	5
HERV-K14I_LTR_Retrotransposon_Homo_sapiens_chnk74f	6
HERV-K14I_LTR_Retrotransposon_Homo_sapiens_chnk74r	3
HERV-K14I_LTR_Retrotransposon_Homo_sapiens_chnk75f	7
HERV-K14I_LTR_Retrotransposon_Homo_sapiens_chnk75r	1
HERV-K14I_LTR_Retrotransposon_Homo_sapiens_chnk76f	7
HERV-K14I_LTR_Retrotransposon_Homo_sapiens_chnk76r	8
HERV-K14I_LTR_Retrotransposon_Homo_sapiens_chnk77f	7
HERV-K14I_LTR_Retrotransposon_Homo_sapiens_chnk77r	8
HERV-K14I_LTR_Retrotransposon_Homo_sapiens_chnk78f	7
HERV-K14I_LTR_Retrotransposon_Homo_sapiens_chnk78r	6
HERV-K14I_LTR_Retrotransposon_Homo_sapiens_chnk79f	4
HERV-K14I_LTR_Retrotransposon_Homo_sapiens_chnk79r	3
HERV-K14I_LTR_Retrotransposon_Homo_sapiens_chnk7f	16
HERV-K14I_LTR_Retrotransposon_Homo_sapiens_chnk7r	30
HERV-K14I_LTR_Retrotransposon_Homo_sapiens_chnk80f	8
HERV-K14I_LTR_Retrotransposon_Homo_sapiens_chnk80r	11
HERV-K14I_LTR_Retrotransposon_Homo_sapiens_chnk81f	7
HERV-K14I_LTR_Retrotransposon_Homo_sapiens_chnk81r	6
HERV-K14I_LTR_Retrotransposon_Homo_sapiens_chnk82f	2
HERV-K14I_LTR_Retrotransposon_Homo_sapiens_chnk82r	6
HERV-K14I_LTR_Retrotransposon_Homo_sapiens_chnk83f	3
HERV-K14I_LTR_Retrotransposon_Homo_sapiens_chnk83r	5
HERV-K14I_LTR_Retrotransposon_Homo_sapiens_chnk84f	8
HERV-K14I_LTR_Retrotransposon_Homo_sapiens_chnk84r	16
HERV-K14I_LTR_Retrotransposon_Homo_sapiens_chnk85f	10
HERV-K14I_LTR_Retrotransposon_Homo_sapiens_chnk85r	14
HERV-K14I_LTR_Retrotransposon_Homo_sapiens_chnk86f	4
HERV-K14I_LTR_Retrotransposon_Homo_sapiens_chnk86r	16
HERV-K14I_LTR_Retrotransposon_Homo_sapiens_chnk87f	8
HERV-K14I_LTR_Retrotransposon_Homo_sapiens_chnk87r	14
HERV-K14I_LTR_Retrotransposon_Homo_sapiens_chnk88f	6
HERV-K14I_LTR_Retrotransposon_Homo_sapiens_chnk88r	13
HERV-K14I_LTR_Retrotransposon_Homo_sapiens_chnk89f	6
HERV-K14I_LTR_Retrotransposon_Homo_sapiens_chnk89r	7
HERV-K14I_LTR_Retrotransposon_Homo_sapiens_chnk8f	21
HERV-K14I_LTR_Retrotransposon_Homo_sapiens_chnk8r	33
HERV-K14I_LTR_Retrotransposon_Homo_sapiens_chnk90f	5
HERV-K14I_LTR_Retrotransposon_Homo_sapiens_chnk90r	3
HERV-K14I_LTR_Retrotransposon_Homo_sapiens_chnk91f	2
HERV-K14I_LTR_Retrotransposon_Homo_sapiens_chnk91r	3
HERV-K14I_LTR_Retrotransposon_Homo_sapiens_chnk92f	4
HERV-K14I_LTR_Retrotransposon_Homo_sapiens_chnk92r	1
HERV-K14I_LTR_Retrotransposon_Homo_sapiens_chnk93f	6
HERV-K14I_LTR_Retrotransposon_Homo_sapiens_chnk93r	8
HERV-K14I_LTR_Retrotransposon_Homo_sapiens_chnk94f	7
HERV-K14I_LTR_Retrotransposon_Homo_sapiens_chnk94r	16
HERV-K14I_LTR_Retrotransposon_Homo_sapiens_chnk95f	7
HERV-K14I_LTR_Retrotransposon_Homo_sapiens_chnk95r	13
HERV-K14I_LTR_Retrotransposon_Homo_sapiens_chnk96f	5
HERV-K14I_LTR_Retrotransposon_Homo_sapiens_chnk96r	6
HERV-K14I_LTR_Retrotransposon_Homo_sapiens_chnk97f	4
HERV-K14I_LTR_Retrotransposon_Homo_sapiens_chnk97r	8
HERV-K14I_LTR_Retrotransposon_Homo_sapiens_chnk98f	10
HERV-K14I_LTR_Retrotransposon_Homo_sapiens_chnk98r	10
HERV-K14I_LTR_Retrotransposon_Homo_sapiens_chnk99f	8
HERV-K14I_LTR_Retrotransposon_Homo_sapiens_chnk99r	10
HERV-K14I_LTR_Retrotransposon_Homo_sapiens_chnk9f	9
HERV-K14I_LTR_Retrotransposon_Homo_sapiens_chnk9r	20
HERV15I_Endogenous_Retrovirus_Homo_sapiens_chnk100f	3
HERV15I_Endogenous_Retrovirus_Homo_sapiens_chnk100r	2
HERV15I_Endogenous_Retrovirus_Homo_sapiens_chnk101f	2
HERV15I_Endogenous_Retrovirus_Homo_sapiens_chnk101r	3
HERV15I_Endogenous_Retrovirus_Homo_sapiens_chnk102f	3
HERV15I_Endogenous_Retrovirus_Homo_sapiens_chnk102r	5
HERV15I_Endogenous_Retrovirus_Homo_sapiens_chnk103f	2
HERV15I_Endogenous_Retrovirus_Homo_sapiens_chnk103r	5
HERV15I_Endogenous_Retrovirus_Homo_sapiens_chnk104f	8
HERV15I_Endogenous_Retrovirus_Homo_sapiens_chnk104r	2
HERV15I_Endogenous_Retrovirus_Homo_sapiens_chnk105f	5
HERV15I_Endogenous_Retrovirus_Homo_sapiens_chnk105r	8
HERV15I_Endogenous_Retrovirus_Homo_sapiens_chnk106f	2
HERV15I_Endogenous_Retrovirus_Homo_sapiens_chnk106r	6
HERV15I_Endogenous_Retrovirus_Homo_sapiens_chnk107f	3
HERV15I_Endogenous_Retrovirus_Homo_sapiens_chnk107r	3
HERV15I_Endogenous_Retrovirus_Homo_sapiens_chnk108f	2
HERV15I_Endogenous_Retrovirus_Homo_sapiens_chnk108r	2
HERV15I_Endogenous_Retrovirus_Homo_sapiens_chnk109f	1
HERV15I_Endogenous_Retrovirus_Homo_sapiens_chnk109r	4
HERV15I_Endogenous_Retrovirus_Homo_sapiens_chnk10f	1
HERV15I_Endogenous_Retrovirus_Homo_sapiens_chnk10r	2
HERV15I_Endogenous_Retrovirus_Homo_sapiens_chnk110f	4
HERV15I_Endogenous_Retrovirus_Homo_sapiens_chnk110r	2
HERV15I_Endogenous_Retrovirus_Homo_sapiens_chnk111f	2
HERV15I_Endogenous_Retrovirus_Homo_sapiens_chnk111r	2
HERV15I_Endogenous_Retrovirus_Homo_sapiens_chnk112f	1
HERV15I_Endogenous_Retrovirus_Homo_sapiens_chnk112r	4
HERV15I_Endogenous_Retrovirus_Homo_sapiens_chnk113f	3
HERV15I_Endogenous_Retrovirus_Homo_sapiens_chnk113r	2
HERV15I_Endogenous_Retrovirus_Homo_sapiens_chnk114f	2
HERV15I_Endogenous_Retrovirus_Homo_sapiens_chnk114r	5
HERV15I_Endogenous_Retrovirus_Homo_sapiens_chnk115f	1
HERV15I_Endogenous_Retrovirus_Homo_sapiens_chnk115r	1
HERV15I_Endogenous_Retrovirus_Homo_sapiens_chnk116f	2
HERV15I_Endogenous_Retrovirus_Homo_sapiens_chnk116r	2
HERV15I_Endogenous_Retrovirus_Homo_sapiens_chnk117f	3
HERV15I_Endogenous_Retrovirus_Homo_sapiens_chnk117r	2
HERV15I_Endogenous_Retrovirus_Homo_sapiens_chnk118f	2
HERV15I_Endogenous_Retrovirus_Homo_sapiens_chnk118r	2
HERV15I_Endogenous_Retrovirus_Homo_sapiens_chnk119f	12
HERV15I_Endogenous_Retrovirus_Homo_sapiens_chnk119r	2
HERV15I_Endogenous_Retrovirus_Homo_sapiens_chnk11f	2
HERV15I_Endogenous_Retrovirus_Homo_sapiens_chnk11r	8
HERV15I_Endogenous_Retrovirus_Homo_sapiens_chnk120f	2
HERV15I_Endogenous_Retrovirus_Homo_sapiens_chnk120r	5
HERV15I_Endogenous_Retrovirus_Homo_sapiens_chnk121f	2
HERV15I_Endogenous_Retrovirus_Homo_sapiens_chnk121r	3
HERV15I_Endogenous_Retrovirus_Homo_sapiens_chnk122f	6
HERV15I_Endogenous_Retrovirus_Homo_sapiens_chnk122r	2
HERV15I_Endogenous_Retrovirus_Homo_sapiens_chnk123f	4
HERV15I_Endogenous_Retrovirus_Homo_sapiens_chnk123r	3
HERV15I_Endogenous_Retrovirus_Homo_sapiens_chnk124f	2
HERV15I_Endogenous_Retrovirus_Homo_sapiens_chnk124r	2
HERV15I_Endogenous_Retrovirus_Homo_sapiens_chnk125f	1
HERV15I_Endogenous_Retrovirus_Homo_sapiens_chnk125r	2
HERV15I_Endogenous_Retrovirus_Homo_sapiens_chnk126f	2
HERV15I_Endogenous_Retrovirus_Homo_sapiens_chnk126r	2
HERV15I_Endogenous_Retrovirus_Homo_sapiens_chnk127f	5
HERV15I_Endogenous_Retrovirus_Homo_sapiens_chnk127r	3
HERV15I_Endogenous_Retrovirus_Homo_sapiens_chnk128f	4
HERV15I_Endogenous_Retrovirus_Homo_sapiens_chnk128r	2
HERV15I_Endogenous_Retrovirus_Homo_sapiens_chnk129f	4
HERV15I_Endogenous_Retrovirus_Homo_sapiens_chnk129r	2
HERV15I_Endogenous_Retrovirus_Homo_sapiens_chnk12f	7
HERV15I_Endogenous_Retrovirus_Homo_sapiens_chnk12r	4
HERV15I_Endogenous_Retrovirus_Homo_sapiens_chnk130f	2
HERV15I_Endogenous_Retrovirus_Homo_sapiens_chnk130r	2
HERV15I_Endogenous_Retrovirus_Homo_sapiens_chnk131f	3
HERV15I_Endogenous_Retrovirus_Homo_sapiens_chnk131r	2
HERV15I_Endogenous_Retrovirus_Homo_sapiens_chnk132r	2
HERV15I_Endogenous_Retrovirus_Homo_sapiens_chnk133f	2
HERV15I_Endogenous_Retrovirus_Homo_sapiens_chnk133r	2
HERV15I_Endogenous_Retrovirus_Homo_sapiens_chnk134f	4
HERV15I_Endogenous_Retrovirus_Homo_sapiens_chnk134r	2
HERV15I_Endogenous_Retrovirus_Homo_sapiens_chnk135f	5
HERV15I_Endogenous_Retrovirus_Homo_sapiens_chnk135r	2
HERV15I_Endogenous_Retrovirus_Homo_sapiens_chnk136f	2
HERV15I_Endogenous_Retrovirus_Homo_sapiens_chnk136r	2
HERV15I_Endogenous_Retrovirus_Homo_sapiens_chnk137f	2
HERV15I_Endogenous_Retrovirus_Homo_sapiens_chnk137r	1
HERV15I_Endogenous_Retrovirus_Homo_sapiens_chnk138r	2
HERV15I_Endogenous_Retrovirus_Homo_sapiens_chnk139f	3
HERV15I_Endogenous_Retrovirus_Homo_sapiens_chnk139r	2
HERV15I_Endogenous_Retrovirus_Homo_sapiens_chnk13r	2
HERV15I_Endogenous_Retrovirus_Homo_sapiens_chnk140f	5
HERV15I_Endogenous_Retrovirus_Homo_sapiens_chnk140r	2
HERV15I_Endogenous_Retrovirus_Homo_sapiens_chnk141f	1
HERV15I_Endogenous_Retrovirus_Homo_sapiens_chnk141r	2
HERV15I_Endogenous_Retrovirus_Homo_sapiens_chnk142f	3
HERV15I_Endogenous_Retrovirus_Homo_sapiens_chnk142r	2
HERV15I_Endogenous_Retrovirus_Homo_sapiens_chnk143f	3
HERV15I_Endogenous_Retrovirus_Homo_sapiens_chnk143r	2
HERV15I_Endogenous_Retrovirus_Homo_sapiens_chnk144f	4
HERV15I_Endogenous_Retrovirus_Homo_sapiens_chnk144r	2
HERV15I_Endogenous_Retrovirus_Homo_sapiens_chnk145f	7
HERV15I_Endogenous_Retrovirus_Homo_sapiens_chnk145r	2
HERV15I_Endogenous_Retrovirus_Homo_sapiens_chnk146f	4
HERV15I_Endogenous_Retrovirus_Homo_sapiens_chnk146r	2
HERV15I_Endogenous_Retrovirus_Homo_sapiens_chnk147r	2
HERV15I_Endogenous_Retrovirus_Homo_sapiens_chnk148r	2
HERV15I_Endogenous_Retrovirus_Homo_sapiens_chnk149f	6
HERV15I_Endogenous_Retrovirus_Homo_sapiens_chnk149r	5
HERV15I_Endogenous_Retrovirus_Homo_sapiens_chnk14f	2
HERV15I_Endogenous_Retrovirus_Homo_sapiens_chnk14r	2
HERV15I_Endogenous_Retrovirus_Homo_sapiens_chnk150f	3
HERV15I_Endogenous_Retrovirus_Homo_sapiens_chnk150r	2
HERV15I_Endogenous_Retrovirus_Homo_sapiens_chnk151r	1
HERV15I_Endogenous_Retrovirus_Homo_sapiens_chnk152f	6
HERV15I_Endogenous_Retrovirus_Homo_sapiens_chnk152r	2
HERV15I_Endogenous_Retrovirus_Homo_sapiens_chnk153f	5
HERV15I_Endogenous_Retrovirus_Homo_sapiens_chnk153r	5
HERV15I_Endogenous_Retrovirus_Homo_sapiens_chnk154r	2
HERV15I_Endogenous_Retrovirus_Homo_sapiens_chnk155f	5
HERV15I_Endogenous_Retrovirus_Homo_sapiens_chnk155r	2
HERV15I_Endogenous_Retrovirus_Homo_sapiens_chnk156f	2
HERV15I_Endogenous_Retrovirus_Homo_sapiens_chnk156r	2
HERV15I_Endogenous_Retrovirus_Homo_sapiens_chnk157f	4
HERV15I_Endogenous_Retrovirus_Homo_sapiens_chnk157r	2
HERV15I_Endogenous_Retrovirus_Homo_sapiens_chnk158f	9
HERV15I_Endogenous_Retrovirus_Homo_sapiens_chnk158r	2
HERV15I_Endogenous_Retrovirus_Homo_sapiens_chnk159f	3
HERV15I_Endogenous_Retrovirus_Homo_sapiens_chnk159r	2
HERV15I_Endogenous_Retrovirus_Homo_sapiens_chnk15f	8
HERV15I_Endogenous_Retrovirus_Homo_sapiens_chnk15r	2
HERV15I_Endogenous_Retrovirus_Homo_sapiens_chnk160f	5
HERV15I_Endogenous_Retrovirus_Homo_sapiens_chnk160r	4
HERV15I_Endogenous_Retrovirus_Homo_sapiens_chnk161f	1
HERV15I_Endogenous_Retrovirus_Homo_sapiens_chnk161r	2
HERV15I_Endogenous_Retrovirus_Homo_sapiens_chnk162f	6
HERV15I_Endogenous_Retrovirus_Homo_sapiens_chnk162r	2
HERV15I_Endogenous_Retrovirus_Homo_sapiens_chnk163f	4
HERV15I_Endogenous_Retrovirus_Homo_sapiens_chnk163r	1
HERV15I_Endogenous_Retrovirus_Homo_sapiens_chnk164f	1
HERV15I_Endogenous_Retrovirus_Homo_sapiens_chnk164r	2
HERV15I_Endogenous_Retrovirus_Homo_sapiens_chnk165f	2
HERV15I_Endogenous_Retrovirus_Homo_sapiens_chnk165r	2
HERV15I_Endogenous_Retrovirus_Homo_sapiens_chnk166f	1
HERV15I_Endogenous_Retrovirus_Homo_sapiens_chnk166r	2
HERV15I_Endogenous_Retrovirus_Homo_sapiens_chnk167f	2
HERV15I_Endogenous_Retrovirus_Homo_sapiens_chnk167r	2
HERV15I_Endogenous_Retrovirus_Homo_sapiens_chnk168f	3
HERV15I_Endogenous_Retrovirus_Homo_sapiens_chnk168r	2
HERV15I_Endogenous_Retrovirus_Homo_sapiens_chnk169f	8
HERV15I_Endogenous_Retrovirus_Homo_sapiens_chnk169r	5
HERV15I_Endogenous_Retrovirus_Homo_sapiens_chnk16f	1
HERV15I_Endogenous_Retrovirus_Homo_sapiens_chnk16r	2
HERV15I_Endogenous_Retrovirus_Homo_sapiens_chnk170f	2
HERV15I_Endogenous_Retrovirus_Homo_sapiens_chnk170r	2
HERV15I_Endogenous_Retrovirus_Homo_sapiens_chnk171f	4
HERV15I_Endogenous_Retrovirus_Homo_sapiens_chnk171r	2
HERV15I_Endogenous_Retrovirus_Homo_sapiens_chnk172f	3
HERV15I_Endogenous_Retrovirus_Homo_sapiens_chnk172r	2
HERV15I_Endogenous_Retrovirus_Homo_sapiens_chnk173f	3
HERV15I_Endogenous_Retrovirus_Homo_sapiens_chnk173r	2
HERV15I_Endogenous_Retrovirus_Homo_sapiens_chnk174f	2
HERV15I_Endogenous_Retrovirus_Homo_sapiens_chnk174r	2
HERV15I_Endogenous_Retrovirus_Homo_sapiens_chnk175f	2
HERV15I_Endogenous_Retrovirus_Homo_sapiens_chnk175r	2
HERV15I_Endogenous_Retrovirus_Homo_sapiens_chnk176f	9
HERV15I_Endogenous_Retrovirus_Homo_sapiens_chnk176r	5
HERV15I_Endogenous_Retrovirus_Homo_sapiens_chnk177f	3
HERV15I_Endogenous_Retrovirus_Homo_sapiens_chnk177r	2
HERV15I_Endogenous_Retrovirus_Homo_sapiens_chnk178f	5
HERV15I_Endogenous_Retrovirus_Homo_sapiens_chnk178r	2
HERV15I_Endogenous_Retrovirus_Homo_sapiens_chnk179f	2
HERV15I_Endogenous_Retrovirus_Homo_sapiens_chnk179r	2
HERV15I_Endogenous_Retrovirus_Homo_sapiens_chnk17r	2
HERV15I_Endogenous_Retrovirus_Homo_sapiens_chnk180f	3
HERV15I_Endogenous_Retrovirus_Homo_sapiens_chnk180r	2
HERV15I_Endogenous_Retrovirus_Homo_sapiens_chnk181f	3
HERV15I_Endogenous_Retrovirus_Homo_sapiens_chnk181r	8
HERV15I_Endogenous_Retrovirus_Homo_sapiens_chnk182f	6
HERV15I_Endogenous_Retrovirus_Homo_sapiens_chnk182r	3
HERV15I_Endogenous_Retrovirus_Homo_sapiens_chnk183f	9
HERV15I_Endogenous_Retrovirus_Homo_sapiens_chnk183r	3
HERV15I_Endogenous_Retrovirus_Homo_sapiens_chnk184f	8
HERV15I_Endogenous_Retrovirus_Homo_sapiens_chnk184r	2
HERV15I_Endogenous_Retrovirus_Homo_sapiens_chnk185f	10
HERV15I_Endogenous_Retrovirus_Homo_sapiens_chnk185r	2
HERV15I_Endogenous_Retrovirus_Homo_sapiens_chnk186f	7
HERV15I_Endogenous_Retrovirus_Homo_sapiens_chnk186r	2
HERV15I_Endogenous_Retrovirus_Homo_sapiens_chnk187f	10
HERV15I_Endogenous_Retrovirus_Homo_sapiens_chnk187r	2
HERV15I_Endogenous_Retrovirus_Homo_sapiens_chnk188f	3
HERV15I_Endogenous_Retrovirus_Homo_sapiens_chnk189f	1
HERV15I_Endogenous_Retrovirus_Homo_sapiens_chnk18f	3
HERV15I_Endogenous_Retrovirus_Homo_sapiens_chnk18r	4
HERV15I_Endogenous_Retrovirus_Homo_sapiens_chnk190f	2
HERV15I_Endogenous_Retrovirus_Homo_sapiens_chnk190r	1
HERV15I_Endogenous_Retrovirus_Homo_sapiens_chnk191f	10
HERV15I_Endogenous_Retrovirus_Homo_sapiens_chnk191r	1
HERV15I_Endogenous_Retrovirus_Homo_sapiens_chnk192f	5
HERV15I_Endogenous_Retrovirus_Homo_sapiens_chnk192r	3
HERV15I_Endogenous_Retrovirus_Homo_sapiens_chnk193f	4
HERV15I_Endogenous_Retrovirus_Homo_sapiens_chnk193r	5
HERV15I_Endogenous_Retrovirus_Homo_sapiens_chnk194f	5
HERV15I_Endogenous_Retrovirus_Homo_sapiens_chnk194r	3
HERV15I_Endogenous_Retrovirus_Homo_sapiens_chnk195f	10
HERV15I_Endogenous_Retrovirus_Homo_sapiens_chnk195r	5
HERV15I_Endogenous_Retrovirus_Homo_sapiens_chnk196f	2
HERV15I_Endogenous_Retrovirus_Homo_sapiens_chnk196r	6
HERV15I_Endogenous_Retrovirus_Homo_sapiens_chnk197f	9
HERV15I_Endogenous_Retrovirus_Homo_sapiens_chnk197r	5
HERV15I_Endogenous_Retrovirus_Homo_sapiens_chnk198f	2
HERV15I_Endogenous_Retrovirus_Homo_sapiens_chnk198r	11
HERV15I_Endogenous_Retrovirus_Homo_sapiens_chnk199r	6
HERV15I_Endogenous_Retrovirus_Homo_sapiens_chnk19f	2
HERV15I_Endogenous_Retrovirus_Homo_sapiens_chnk19r	2
HERV15I_Endogenous_Retrovirus_Homo_sapiens_chnk1r	4
HERV15I_Endogenous_Retrovirus_Homo_sapiens_chnk200f	4
HERV15I_Endogenous_Retrovirus_Homo_sapiens_chnk200r	3
HERV15I_Endogenous_Retrovirus_Homo_sapiens_chnk201f	6
HERV15I_Endogenous_Retrovirus_Homo_sapiens_chnk202f	5
HERV15I_Endogenous_Retrovirus_Homo_sapiens_chnk203f	8
HERV15I_Endogenous_Retrovirus_Homo_sapiens_chnk203r	1
HERV15I_Endogenous_Retrovirus_Homo_sapiens_chnk204f	5
HERV15I_Endogenous_Retrovirus_Homo_sapiens_chnk205f	2
HERV15I_Endogenous_Retrovirus_Homo_sapiens_chnk206f	4
HERV15I_Endogenous_Retrovirus_Homo_sapiens_chnk206r	1
HERV15I_Endogenous_Retrovirus_Homo_sapiens_chnk207f	2
HERV15I_Endogenous_Retrovirus_Homo_sapiens_chnk208f	2
HERV15I_Endogenous_Retrovirus_Homo_sapiens_chnk209f	2
HERV15I_Endogenous_Retrovirus_Homo_sapiens_chnk209r	1
HERV15I_Endogenous_Retrovirus_Homo_sapiens_chnk20r	3
HERV15I_Endogenous_Retrovirus_Homo_sapiens_chnk210f	3
HERV15I_Endogenous_Retrovirus_Homo_sapiens_chnk210r	3
HERV15I_Endogenous_Retrovirus_Homo_sapiens_chnk211f	2
HERV15I_Endogenous_Retrovirus_Homo_sapiens_chnk211r	2
HERV15I_Endogenous_Retrovirus_Homo_sapiens_chnk212f	2
HERV15I_Endogenous_Retrovirus_Homo_sapiens_chnk212r	1
HERV15I_Endogenous_Retrovirus_Homo_sapiens_chnk213f	8
HERV15I_Endogenous_Retrovirus_Homo_sapiens_chnk213r	1
HERV15I_Endogenous_Retrovirus_Homo_sapiens_chnk214f	2
HERV15I_Endogenous_Retrovirus_Homo_sapiens_chnk214r	1
HERV15I_Endogenous_Retrovirus_Homo_sapiens_chnk215f	2
HERV15I_Endogenous_Retrovirus_Homo_sapiens_chnk215r	1
HERV15I_Endogenous_Retrovirus_Homo_sapiens_chnk216f	3
HERV15I_Endogenous_Retrovirus_Homo_sapiens_chnk216r	4
HERV15I_Endogenous_Retrovirus_Homo_sapiens_chnk217f	2
HERV15I_Endogenous_Retrovirus_Homo_sapiens_chnk217r	3
HERV15I_Endogenous_Retrovirus_Homo_sapiens_chnk218f	4
HERV15I_Endogenous_Retrovirus_Homo_sapiens_chnk218r	2
HERV15I_Endogenous_Retrovirus_Homo_sapiens_chnk219f	7
HERV15I_Endogenous_Retrovirus_Homo_sapiens_chnk219r	1
HERV15I_Endogenous_Retrovirus_Homo_sapiens_chnk21r	7
HERV15I_Endogenous_Retrovirus_Homo_sapiens_chnk220f	2
HERV15I_Endogenous_Retrovirus_Homo_sapiens_chnk221f	2
HERV15I_Endogenous_Retrovirus_Homo_sapiens_chnk222f	2
HERV15I_Endogenous_Retrovirus_Homo_sapiens_chnk223f	2
HERV15I_Endogenous_Retrovirus_Homo_sapiens_chnk22f	1
HERV15I_Endogenous_Retrovirus_Homo_sapiens_chnk22r	6
HERV15I_Endogenous_Retrovirus_Homo_sapiens_chnk23r	6
HERV15I_Endogenous_Retrovirus_Homo_sapiens_chnk24r	5
HERV15I_Endogenous_Retrovirus_Homo_sapiens_chnk25f	3
HERV15I_Endogenous_Retrovirus_Homo_sapiens_chnk25r	6
HERV15I_Endogenous_Retrovirus_Homo_sapiens_chnk26f	6
HERV15I_Endogenous_Retrovirus_Homo_sapiens_chnk26r	1
HERV15I_Endogenous_Retrovirus_Homo_sapiens_chnk27f	4
HERV15I_Endogenous_Retrovirus_Homo_sapiens_chnk27r	8
HERV15I_Endogenous_Retrovirus_Homo_sapiens_chnk28f	4
HERV15I_Endogenous_Retrovirus_Homo_sapiens_chnk28r	7
HERV15I_Endogenous_Retrovirus_Homo_sapiens_chnk29f	6
HERV15I_Endogenous_Retrovirus_Homo_sapiens_chnk29r	6
HERV15I_Endogenous_Retrovirus_Homo_sapiens_chnk2f	1
HERV15I_Endogenous_Retrovirus_Homo_sapiens_chnk2r	2
HERV15I_Endogenous_Retrovirus_Homo_sapiens_chnk30f	5
HERV15I_Endogenous_Retrovirus_Homo_sapiens_chnk30r	11
HERV15I_Endogenous_Retrovirus_Homo_sapiens_chnk31f	1
HERV15I_Endogenous_Retrovirus_Homo_sapiens_chnk31r	6
HERV15I_Endogenous_Retrovirus_Homo_sapiens_chnk32f	2
HERV15I_Endogenous_Retrovirus_Homo_sapiens_chnk32r	6
HERV15I_Endogenous_Retrovirus_Homo_sapiens_chnk33f	4
HERV15I_Endogenous_Retrovirus_Homo_sapiens_chnk33r	9
HERV15I_Endogenous_Retrovirus_Homo_sapiens_chnk34f	2
HERV15I_Endogenous_Retrovirus_Homo_sapiens_chnk34r	5
HERV15I_Endogenous_Retrovirus_Homo_sapiens_chnk35f	1
HERV15I_Endogenous_Retrovirus_Homo_sapiens_chnk35r	1
HERV15I_Endogenous_Retrovirus_Homo_sapiens_chnk36r	2
HERV15I_Endogenous_Retrovirus_Homo_sapiens_chnk37f	2
HERV15I_Endogenous_Retrovirus_Homo_sapiens_chnk37r	10
HERV15I_Endogenous_Retrovirus_Homo_sapiens_chnk38f	2
HERV15I_Endogenous_Retrovirus_Homo_sapiens_chnk38r	7
HERV15I_Endogenous_Retrovirus_Homo_sapiens_chnk39f	2
HERV15I_Endogenous_Retrovirus_Homo_sapiens_chnk39r	11
HERV15I_Endogenous_Retrovirus_Homo_sapiens_chnk3r	2
HERV15I_Endogenous_Retrovirus_Homo_sapiens_chnk40f	2
HERV15I_Endogenous_Retrovirus_Homo_sapiens_chnk40r	7
HERV15I_Endogenous_Retrovirus_Homo_sapiens_chnk41f	2
HERV15I_Endogenous_Retrovirus_Homo_sapiens_chnk41r	8
HERV15I_Endogenous_Retrovirus_Homo_sapiens_chnk42f	2
HERV15I_Endogenous_Retrovirus_Homo_sapiens_chnk42r	7
HERV15I_Endogenous_Retrovirus_Homo_sapiens_chnk43f	4
HERV15I_Endogenous_Retrovirus_Homo_sapiens_chnk43r	3
HERV15I_Endogenous_Retrovirus_Homo_sapiens_chnk44f	2
HERV15I_Endogenous_Retrovirus_Homo_sapiens_chnk44r	3
HERV15I_Endogenous_Retrovirus_Homo_sapiens_chnk45f	2
HERV15I_Endogenous_Retrovirus_Homo_sapiens_chnk45r	1
HERV15I_Endogenous_Retrovirus_Homo_sapiens_chnk46f	2
HERV15I_Endogenous_Retrovirus_Homo_sapiens_chnk46r	3
HERV15I_Endogenous_Retrovirus_Homo_sapiens_chnk47f	2
HERV15I_Endogenous_Retrovirus_Homo_sapiens_chnk47r	5
HERV15I_Endogenous_Retrovirus_Homo_sapiens_chnk48f	6
HERV15I_Endogenous_Retrovirus_Homo_sapiens_chnk48r	4
HERV15I_Endogenous_Retrovirus_Homo_sapiens_chnk49f	2
HERV15I_Endogenous_Retrovirus_Homo_sapiens_chnk49r	5
HERV15I_Endogenous_Retrovirus_Homo_sapiens_chnk4r	2
HERV15I_Endogenous_Retrovirus_Homo_sapiens_chnk50f	2
HERV15I_Endogenous_Retrovirus_Homo_sapiens_chnk50r	1
HERV15I_Endogenous_Retrovirus_Homo_sapiens_chnk51f	2
HERV15I_Endogenous_Retrovirus_Homo_sapiens_chnk51r	5
HERV15I_Endogenous_Retrovirus_Homo_sapiens_chnk52f	2
HERV15I_Endogenous_Retrovirus_Homo_sapiens_chnk52r	3
HERV15I_Endogenous_Retrovirus_Homo_sapiens_chnk53f	2
HERV15I_Endogenous_Retrovirus_Homo_sapiens_chnk53r	5
HERV15I_Endogenous_Retrovirus_Homo_sapiens_chnk54f	2
HERV15I_Endogenous_Retrovirus_Homo_sapiens_chnk54r	6
HERV15I_Endogenous_Retrovirus_Homo_sapiens_chnk55f	4
HERV15I_Endogenous_Retrovirus_Homo_sapiens_chnk55r	10
HERV15I_Endogenous_Retrovirus_Homo_sapiens_chnk56f	5
HERV15I_Endogenous_Retrovirus_Homo_sapiens_chnk56r	8
HERV15I_Endogenous_Retrovirus_Homo_sapiens_chnk57f	2
HERV15I_Endogenous_Retrovirus_Homo_sapiens_chnk57r	3
HERV15I_Endogenous_Retrovirus_Homo_sapiens_chnk58f	2
HERV15I_Endogenous_Retrovirus_Homo_sapiens_chnk58r	2
HERV15I_Endogenous_Retrovirus_Homo_sapiens_chnk59f	2
HERV15I_Endogenous_Retrovirus_Homo_sapiens_chnk5f	1
HERV15I_Endogenous_Retrovirus_Homo_sapiens_chnk5r	2
HERV15I_Endogenous_Retrovirus_Homo_sapiens_chnk60f	3
HERV15I_Endogenous_Retrovirus_Homo_sapiens_chnk60r	3
HERV15I_Endogenous_Retrovirus_Homo_sapiens_chnk61f	2
HERV15I_Endogenous_Retrovirus_Homo_sapiens_chnk61r	3
HERV15I_Endogenous_Retrovirus_Homo_sapiens_chnk62r	2
HERV15I_Endogenous_Retrovirus_Homo_sapiens_chnk63f	2
HERV15I_Endogenous_Retrovirus_Homo_sapiens_chnk63r	1
HERV15I_Endogenous_Retrovirus_Homo_sapiens_chnk64f	3
HERV15I_Endogenous_Retrovirus_Homo_sapiens_chnk64r	1
HERV15I_Endogenous_Retrovirus_Homo_sapiens_chnk65f	2
HERV15I_Endogenous_Retrovirus_Homo_sapiens_chnk65r	3
HERV15I_Endogenous_Retrovirus_Homo_sapiens_chnk66f	2
HERV15I_Endogenous_Retrovirus_Homo_sapiens_chnk66r	8
HERV15I_Endogenous_Retrovirus_Homo_sapiens_chnk67f	2
HERV15I_Endogenous_Retrovirus_Homo_sapiens_chnk67r	4
HERV15I_Endogenous_Retrovirus_Homo_sapiens_chnk68f	2
HERV15I_Endogenous_Retrovirus_Homo_sapiens_chnk68r	3
HERV15I_Endogenous_Retrovirus_Homo_sapiens_chnk69f	2
HERV15I_Endogenous_Retrovirus_Homo_sapiens_chnk69r	3
HERV15I_Endogenous_Retrovirus_Homo_sapiens_chnk6f	1
HERV15I_Endogenous_Retrovirus_Homo_sapiens_chnk6r	9
HERV15I_Endogenous_Retrovirus_Homo_sapiens_chnk70f	2
HERV15I_Endogenous_Retrovirus_Homo_sapiens_chnk71f	6
HERV15I_Endogenous_Retrovirus_Homo_sapiens_chnk72f	1
HERV15I_Endogenous_Retrovirus_Homo_sapiens_chnk72r	3
HERV15I_Endogenous_Retrovirus_Homo_sapiens_chnk73f	2
HERV15I_Endogenous_Retrovirus_Homo_sapiens_chnk73r	5
HERV15I_Endogenous_Retrovirus_Homo_sapiens_chnk74r	1
HERV15I_Endogenous_Retrovirus_Homo_sapiens_chnk75f	6
HERV15I_Endogenous_Retrovirus_Homo_sapiens_chnk75r	7
HERV15I_Endogenous_Retrovirus_Homo_sapiens_chnk76f	5
HERV15I_Endogenous_Retrovirus_Homo_sapiens_chnk76r	6
HERV15I_Endogenous_Retrovirus_Homo_sapiens_chnk77f	2
HERV15I_Endogenous_Retrovirus_Homo_sapiens_chnk78f	2
HERV15I_Endogenous_Retrovirus_Homo_sapiens_chnk78r	5
HERV15I_Endogenous_Retrovirus_Homo_sapiens_chnk79f	2
HERV15I_Endogenous_Retrovirus_Homo_sapiens_chnk79r	8
HERV15I_Endogenous_Retrovirus_Homo_sapiens_chnk7f	4
HERV15I_Endogenous_Retrovirus_Homo_sapiens_chnk7r	2
HERV15I_Endogenous_Retrovirus_Homo_sapiens_chnk80f	2
HERV15I_Endogenous_Retrovirus_Homo_sapiens_chnk80r	6
HERV15I_Endogenous_Retrovirus_Homo_sapiens_chnk81f	2
HERV15I_Endogenous_Retrovirus_Homo_sapiens_chnk81r	3
HERV15I_Endogenous_Retrovirus_Homo_sapiens_chnk82f	2
HERV15I_Endogenous_Retrovirus_Homo_sapiens_chnk82r	3
HERV15I_Endogenous_Retrovirus_Homo_sapiens_chnk83f	2
HERV15I_Endogenous_Retrovirus_Homo_sapiens_chnk83r	4
HERV15I_Endogenous_Retrovirus_Homo_sapiens_chnk84f	2
HERV15I_Endogenous_Retrovirus_Homo_sapiens_chnk84r	2
HERV15I_Endogenous_Retrovirus_Homo_sapiens_chnk85f	2
HERV15I_Endogenous_Retrovirus_Homo_sapiens_chnk85r	5
HERV15I_Endogenous_Retrovirus_Homo_sapiens_chnk86f	4
HERV15I_Endogenous_Retrovirus_Homo_sapiens_chnk87f	1
HERV15I_Endogenous_Retrovirus_Homo_sapiens_chnk87r	1
HERV15I_Endogenous_Retrovirus_Homo_sapiens_chnk88f	2
HERV15I_Endogenous_Retrovirus_Homo_sapiens_chnk88r	2
HERV15I_Endogenous_Retrovirus_Homo_sapiens_chnk89f	2
HERV15I_Endogenous_Retrovirus_Homo_sapiens_chnk89r	2
HERV15I_Endogenous_Retrovirus_Homo_sapiens_chnk8f	3
HERV15I_Endogenous_Retrovirus_Homo_sapiens_chnk8r	4
HERV15I_Endogenous_Retrovirus_Homo_sapiens_chnk90f	2
HERV15I_Endogenous_Retrovirus_Homo_sapiens_chnk90r	6
HERV15I_Endogenous_Retrovirus_Homo_sapiens_chnk91f	2
HERV15I_Endogenous_Retrovirus_Homo_sapiens_chnk91r	2
HERV15I_Endogenous_Retrovirus_Homo_sapiens_chnk92f	2
HERV15I_Endogenous_Retrovirus_Homo_sapiens_chnk93f	2
HERV15I_Endogenous_Retrovirus_Homo_sapiens_chnk93r	2
HERV15I_Endogenous_Retrovirus_Homo_sapiens_chnk94f	2
HERV15I_Endogenous_Retrovirus_Homo_sapiens_chnk94r	3
HERV15I_Endogenous_Retrovirus_Homo_sapiens_chnk95f	2
HERV15I_Endogenous_Retrovirus_Homo_sapiens_chnk95r	4
HERV15I_Endogenous_Retrovirus_Homo_sapiens_chnk96f	2
HERV15I_Endogenous_Retrovirus_Homo_sapiens_chnk96r	3
HERV15I_Endogenous_Retrovirus_Homo_sapiens_chnk97f	8
HERV15I_Endogenous_Retrovirus_Homo_sapiens_chnk97r	1
HERV15I_Endogenous_Retrovirus_Homo_sapiens_chnk98f	5
HERV15I_Endogenous_Retrovirus_Homo_sapiens_chnk98r	3
HERV15I_Endogenous_Retrovirus_Homo_sapiens_chnk99f	3
HERV15I_Endogenous_Retrovirus_Homo_sapiens_chnk99r	2
HERV15I_Endogenous_Retrovirus_Homo_sapiens_chnk9f	3
HERV15I_Endogenous_Retrovirus_Homo_sapiens_chnk9r	2
HERV16_ERV3_Homo_sapiens_chnk109f	1
HERV16_ERV3_Homo_sapiens_chnk10r	1
HERV16_ERV3_Homo_sapiens_chnk110f	1
HERV16_ERV3_Homo_sapiens_chnk111f	1
HERV16_ERV3_Homo_sapiens_chnk112f	1
HERV16_ERV3_Homo_sapiens_chnk113f	1
HERV16_ERV3_Homo_sapiens_chnk114f	1
HERV16_ERV3_Homo_sapiens_chnk115f	1
HERV16_ERV3_Homo_sapiens_chnk116f	1
HERV16_ERV3_Homo_sapiens_chnk117f	1
HERV16_ERV3_Homo_sapiens_chnk118f	1
HERV16_ERV3_Homo_sapiens_chnk119f	1
HERV16_ERV3_Homo_sapiens_chnk11r	1
HERV16_ERV3_Homo_sapiens_chnk120f	1
HERV16_ERV3_Homo_sapiens_chnk121f	1
HERV16_ERV3_Homo_sapiens_chnk122f	1
HERV16_ERV3_Homo_sapiens_chnk123f	1
HERV16_ERV3_Homo_sapiens_chnk124f	1
HERV16_ERV3_Homo_sapiens_chnk125f	1
HERV16_ERV3_Homo_sapiens_chnk126f	1
HERV16_ERV3_Homo_sapiens_chnk127f	1
HERV16_ERV3_Homo_sapiens_chnk128f	1
HERV16_ERV3_Homo_sapiens_chnk129f	1
HERV16_ERV3_Homo_sapiens_chnk12r	1
HERV16_ERV3_Homo_sapiens_chnk130f	1
HERV16_ERV3_Homo_sapiens_chnk131f	1
HERV16_ERV3_Homo_sapiens_chnk132f	1
HERV16_ERV3_Homo_sapiens_chnk133f	1
HERV16_ERV3_Homo_sapiens_chnk134f	1
HERV16_ERV3_Homo_sapiens_chnk135f	1
HERV16_ERV3_Homo_sapiens_chnk136f	1
HERV16_ERV3_Homo_sapiens_chnk137f	1
HERV16_ERV3_Homo_sapiens_chnk138f	1
HERV16_ERV3_Homo_sapiens_chnk139f	1
HERV16_ERV3_Homo_sapiens_chnk13r	1
HERV16_ERV3_Homo_sapiens_chnk140f	1
HERV16_ERV3_Homo_sapiens_chnk141f	1
HERV16_ERV3_Homo_sapiens_chnk142f	1
[truncated: 24,725 more rows]

## Sheet: hs_ss_genomic_counts
ss_5S_rRNA_Homo_sapiens_chnk1f	4
ss_5S_rRNA_Homo_sapiens_chnk2f	7
ss_5S_rRNA_Homo_sapiens_chnk3f	1
ss_5S_rRNA_Homo_sapiens_chnk4r	1
ss_5S_rRNA_Homo_sapiens_chnk5r	8
ss_7SK_Pseudogene_Homo_sapiens_chnk10f	1
ss_7SK_Pseudogene_Homo_sapiens_chnk11f	9
ss_7SK_Pseudogene_Homo_sapiens_chnk1r	12
ss_7SK_Pseudogene_Homo_sapiens_chnk2r	1
ss_7SK_Pseudogene_Homo_sapiens_chnk3r	1
ss_7SK_Pseudogene_Homo_sapiens_chnk4f	1
ss_7SK_Pseudogene_Homo_sapiens_chnk4r	1
ss_7SK_Pseudogene_Homo_sapiens_chnk5f	1
ss_7SK_Pseudogene_Homo_sapiens_chnk5r	1
ss_7SK_Pseudogene_Homo_sapiens_chnk6f	1
ss_7SK_Pseudogene_Homo_sapiens_chnk6r	1
ss_7SK_Pseudogene_Homo_sapiens_chnk7f	1
ss_7SK_Pseudogene_Homo_sapiens_chnk7r	1
ss_7SK_Pseudogene_Homo_sapiens_chnk8f	1
ss_7SK_Pseudogene_Homo_sapiens_chnk8r	1
ss_7SK_Pseudogene_Homo_sapiens_chnk9f	1
ss_7SK_Pseudogene_Homo_sapiens_chnk9r	1
ss_7SL_Pseudogene_Homo_sapiens_chnk10f	9
ss_7SL_Pseudogene_Homo_sapiens_chnk10r	10
ss_7SL_Pseudogene_Homo_sapiens_chnk11f	10
ss_7SL_Pseudogene_Homo_sapiens_chnk11r	13
ss_7SL_Pseudogene_Homo_sapiens_chnk12f	10
ss_7SL_Pseudogene_Homo_sapiens_chnk12r	16
ss_7SL_Pseudogene_Homo_sapiens_chnk13f	10
ss_7SL_Pseudogene_Homo_sapiens_chnk13r	11
ss_7SL_Pseudogene_Homo_sapiens_chnk14f	13
ss_7SL_Pseudogene_Homo_sapiens_chnk14r	9
ss_7SL_Pseudogene_Homo_sapiens_chnk15f	12
ss_7SL_Pseudogene_Homo_sapiens_chnk15r	10
ss_7SL_Pseudogene_Homo_sapiens_chnk16f	13
ss_7SL_Pseudogene_Homo_sapiens_chnk16r	11
ss_7SL_Pseudogene_Homo_sapiens_chnk17f	9
ss_7SL_Pseudogene_Homo_sapiens_chnk17r	6
ss_7SL_Pseudogene_Homo_sapiens_chnk18f	12
ss_7SL_Pseudogene_Homo_sapiens_chnk18r	10
ss_7SL_Pseudogene_Homo_sapiens_chnk19f	9
ss_7SL_Pseudogene_Homo_sapiens_chnk19r	33
ss_7SL_Pseudogene_Homo_sapiens_chnk1f	1
ss_7SL_Pseudogene_Homo_sapiens_chnk1r	1
ss_7SL_Pseudogene_Homo_sapiens_chnk20f	5
ss_7SL_Pseudogene_Homo_sapiens_chnk20r	228
ss_7SL_Pseudogene_Homo_sapiens_chnk21f	6
ss_7SL_Pseudogene_Homo_sapiens_chnk21r	3
ss_7SL_Pseudogene_Homo_sapiens_chnk22f	14
ss_7SL_Pseudogene_Homo_sapiens_chnk22r	1
ss_7SL_Pseudogene_Homo_sapiens_chnk23f	7
ss_7SL_Pseudogene_Homo_sapiens_chnk23r	1
ss_7SL_Pseudogene_Homo_sapiens_chnk24f	2
ss_7SL_Pseudogene_Homo_sapiens_chnk24r	1
ss_7SL_Pseudogene_Homo_sapiens_chnk25f	1
ss_7SL_Pseudogene_Homo_sapiens_chnk25r	1
ss_7SL_Pseudogene_Homo_sapiens_chnk2f	1
ss_7SL_Pseudogene_Homo_sapiens_chnk2r	2
ss_7SL_Pseudogene_Homo_sapiens_chnk3f	1
ss_7SL_Pseudogene_Homo_sapiens_chnk3r	5
ss_7SL_Pseudogene_Homo_sapiens_chnk4f	1
ss_7SL_Pseudogene_Homo_sapiens_chnk4r	7
ss_7SL_Pseudogene_Homo_sapiens_chnk5f	3
ss_7SL_Pseudogene_Homo_sapiens_chnk5r	11
ss_7SL_Pseudogene_Homo_sapiens_chnk6f	16
ss_7SL_Pseudogene_Homo_sapiens_chnk6r	4
ss_7SL_Pseudogene_Homo_sapiens_chnk7f	762
ss_7SL_Pseudogene_Homo_sapiens_chnk7r	7
ss_7SL_Pseudogene_Homo_sapiens_chnk8f	21
ss_7SL_Pseudogene_Homo_sapiens_chnk8r	12
ss_7SL_Pseudogene_Homo_sapiens_chnk9f	6
ss_7SL_Pseudogene_Homo_sapiens_chnk9r	15
ss_ACRO1_SAT_Homo_sapiens_chnk1f	14
ss_ACRO1_SAT_Homo_sapiens_chnk1r	20
ss_ACRO1_SAT_Homo_sapiens_chnk2f	28
ss_ACRO1_SAT_Homo_sapiens_chnk2r	8
ss_ACRO1_SAT_Homo_sapiens_chnk3f	22
ss_ACRO1_SAT_Homo_sapiens_chnk3r	9
ss_ACRO1_SAT_Homo_sapiens_chnk4f	20
ss_ACRO1_SAT_Homo_sapiens_chnk4r	15
ss_ACRO1_SAT_Homo_sapiens_chnk5f	12
ss_ACRO1_SAT_Homo_sapiens_chnk5r	21
ss_ACRO1_SAT_Homo_sapiens_chnk6f	9
ss_ACRO1_SAT_Homo_sapiens_chnk6r	25
ss_ACRO1_SAT_Homo_sapiens_chnk7f	20
ss_ACRO1_SAT_Homo_sapiens_chnk7r	22
ss_ALR1_SAT_Homo_sapiens_chnk1r	44
ss_ALR1_SAT_Homo_sapiens_chnk2r	65
ss_ALR1_SAT_Homo_sapiens_chnk3r	55
ss_ALR1_SAT_Homo_sapiens_chnk4f	37
ss_ALR1_SAT_Homo_sapiens_chnk4r	36
ss_ALR1_SAT_Homo_sapiens_chnk5f	58
ss_ALR1_SAT_Homo_sapiens_chnk5r	29
ss_ALR1_SAT_Homo_sapiens_chnk6f	39
ss_ALR1_SAT_Homo_sapiens_chnk6r	50
ss_ALR1_SAT_Homo_sapiens_chnk7f	46
ss_ALR1_SAT_Homo_sapiens_chnk7r	56
ss_ALR1_SAT_Homo_sapiens_chnk8f	76
ss_ALR1_SAT_Homo_sapiens_chnk9f	51
ss_ALR2_SAT_Homo_sapiens_chnk10f	5
ss_ALR2_SAT_Homo_sapiens_chnk10r	703
ss_ALR2_SAT_Homo_sapiens_chnk1f	785
ss_ALR2_SAT_Homo_sapiens_chnk1r	7
ss_ALR2_SAT_Homo_sapiens_chnk2f	518
ss_ALR2_SAT_Homo_sapiens_chnk2r	98
ss_ALR2_SAT_Homo_sapiens_chnk3f	532
ss_ALR2_SAT_Homo_sapiens_chnk3r	47
ss_ALR2_SAT_Homo_sapiens_chnk4f	331
ss_ALR2_SAT_Homo_sapiens_chnk4r	85
ss_ALR2_SAT_Homo_sapiens_chnk5f	124
ss_ALR2_SAT_Homo_sapiens_chnk5r	128
ss_ALR2_SAT_Homo_sapiens_chnk6f	115
ss_ALR2_SAT_Homo_sapiens_chnk6r	160
ss_ALR2_SAT_Homo_sapiens_chnk7f	86
ss_ALR2_SAT_Homo_sapiens_chnk7r	176
ss_ALR2_SAT_Homo_sapiens_chnk8f	53
ss_ALR2_SAT_Homo_sapiens_chnk8r	551
ss_ALR2_SAT_Homo_sapiens_chnk9f	85
ss_ALR2_SAT_Homo_sapiens_chnk9r	531
ss_ALR_SAT_Homo_sapiens_chnk1f	11
ss_ALR_SAT_Homo_sapiens_chnk1r	1
ss_ALR_SAT_Homo_sapiens_chnk2f	4
ss_ALR_SAT_Homo_sapiens_chnk2r	1
ss_ALR_SAT_Homo_sapiens_chnk3f	3
ss_ALR_SAT_Homo_sapiens_chnk3r	4
ss_ALR_SAT_Homo_sapiens_chnk4f	3
ss_ALR_SAT_Homo_sapiens_chnk4r	5
ss_ALR_SAT_Homo_sapiens_chnk5f	10
ss_ALR_SAT_Homo_sapiens_chnk5r	5
ss_ALR_SAT_Homo_sapiens_chnk6f	5
ss_ALR_SAT_Homo_sapiens_chnk6r	5
ss_ALR_SAT_Homo_sapiens_chnk7f	4
ss_ALR_SAT_Homo_sapiens_chnk7r	4
ss_ALR_SAT_Homo_sapiens_chnk8f	4
ss_ALR_SAT_Homo_sapiens_chnk8r	4
ss_ALR_SAT_Homo_sapiens_chnk9f	1
ss_ALR_SAT_Homo_sapiens_chnk9r	9
ss_AluYa5_SINE1/7SL_Homo_sapiens_chnk10f	13482
ss_AluYa5_SINE1/7SL_Homo_sapiens_chnk10r	18746
ss_AluYa5_SINE1/7SL_Homo_sapiens_chnk11f	20842
ss_AluYa5_SINE1/7SL_Homo_sapiens_chnk11r	8361
ss_AluYa5_SINE1/7SL_Homo_sapiens_chnk12f	28875
ss_AluYa5_SINE1/7SL_Homo_sapiens_chnk12r	15754
ss_AluYa5_SINE1/7SL_Homo_sapiens_chnk13r	25340
ss_AluYa5_SINE1/7SL_Homo_sapiens_chnk14r	13348
ss_AluYa5_SINE1/7SL_Homo_sapiens_chnk15f	28559
ss_AluYa5_SINE1/7SL_Homo_sapiens_chnk15r	11310
ss_AluYa5_SINE1/7SL_Homo_sapiens_chnk16f	24553
ss_AluYa5_SINE1/7SL_Homo_sapiens_chnk16r	63900
ss_AluYa5_SINE1/7SL_Homo_sapiens_chnk17f	26079
ss_AluYa5_SINE1/7SL_Homo_sapiens_chnk17r	74045
ss_AluYa5_SINE1/7SL_Homo_sapiens_chnk1r	20908
ss_AluYa5_SINE1/7SL_Homo_sapiens_chnk2r	21776
ss_AluYa5_SINE1/7SL_Homo_sapiens_chnk3r	24900
ss_AluYa5_SINE1/7SL_Homo_sapiens_chnk4f	11436
ss_AluYa5_SINE1/7SL_Homo_sapiens_chnk4r	28299
ss_AluYa5_SINE1/7SL_Homo_sapiens_chnk5f	11390
ss_AluYa5_SINE1/7SL_Homo_sapiens_chnk5r	46673
ss_AluYa5_SINE1/7SL_Homo_sapiens_chnk6f	26427
ss_AluYa5_SINE1/7SL_Homo_sapiens_chnk6r	54808
ss_AluYa5_SINE1/7SL_Homo_sapiens_chnk7f	17479
ss_AluYa5_SINE1/7SL_Homo_sapiens_chnk7r	30657
ss_AluYa5_SINE1/7SL_Homo_sapiens_chnk8f	8331
ss_AluYa5_SINE1/7SL_Homo_sapiens_chnk8r	20968
ss_AluYa5_SINE1/7SL_Homo_sapiens_chnk9r	14443
ss_BSR_SAT_Homo_sapiens_chnk1f	27
ss_BSR_SAT_Homo_sapiens_chnk1r	14
ss_BSR_SAT_Homo_sapiens_chnk2f	15
ss_BSR_SAT_Homo_sapiens_chnk2r	23
ss_BSR_SAT_Homo_sapiens_chnk3f	47
ss_BSR_SAT_Homo_sapiens_chnk3r	23
ss_BSR_SAT_Homo_sapiens_chnk4f	25
ss_BSR_SAT_Homo_sapiens_chnk4r	42
ss_BSR_SAT_Homo_sapiens_chnk5f	25
ss_BSR_SAT_Homo_sapiens_chnk5r	27
ss_BSR_SAT_Homo_sapiens_chnk6f	22
ss_BSR_SAT_Homo_sapiens_chnk6r	15
ss_CER_SAT_Homo_sapiens_chnk10f	346
ss_CER_SAT_Homo_sapiens_chnk10r	102
ss_CER_SAT_Homo_sapiens_chnk11f	415
ss_CER_SAT_Homo_sapiens_chnk11r	74
ss_CER_SAT_Homo_sapiens_chnk12f	548
ss_CER_SAT_Homo_sapiens_chnk12r	95
ss_CER_SAT_Homo_sapiens_chnk13f	113
ss_CER_SAT_Homo_sapiens_chnk13r	89
ss_CER_SAT_Homo_sapiens_chnk14f	110
ss_CER_SAT_Homo_sapiens_chnk14r	85
ss_CER_SAT_Homo_sapiens_chnk15f	89
ss_CER_SAT_Homo_sapiens_chnk16f	63
ss_CER_SAT_Homo_sapiens_chnk1f	554
ss_CER_SAT_Homo_sapiens_chnk1r	453
ss_CER_SAT_Homo_sapiens_chnk22r	175
ss_CER_SAT_Homo_sapiens_chnk23r	228
ss_CER_SAT_Homo_sapiens_chnk24f	287
ss_CER_SAT_Homo_sapiens_chnk24r	227
ss_CER_SAT_Homo_sapiens_chnk25f	342
ss_CER_SAT_Homo_sapiens_chnk25r	279
ss_CER_SAT_Homo_sapiens_chnk2f	115
ss_CER_SAT_Homo_sapiens_chnk2r	341
ss_CER_SAT_Homo_sapiens_chnk3f	244
ss_CER_SAT_Homo_sapiens_chnk3r	284
ss_CER_SAT_Homo_sapiens_chnk4f	234
ss_CER_SAT_Homo_sapiens_chnk4r	580
ss_CER_SAT_Homo_sapiens_chnk5f	151
ss_CER_SAT_Homo_sapiens_chnk5r	372
ss_CER_SAT_Homo_sapiens_chnk6f	219
ss_CER_SAT_Homo_sapiens_chnk6r	356
ss_CER_SAT_Homo_sapiens_chnk7f	377
ss_CER_SAT_Homo_sapiens_chnk7r	276
ss_CER_SAT_Homo_sapiens_chnk8f	612
ss_CER_SAT_Homo_sapiens_chnk8r	601
ss_CER_SAT_Homo_sapiens_chnk9f	273
ss_CER_SAT_Homo_sapiens_chnk9r	411
ss_CHARLIE10_hAT_Homo_sapiens_chnk25f	1
ss_CHARLIE10_hAT_Homo_sapiens_chnk27f	1
ss_CHARLIE10_hAT_Homo_sapiens_chnk31r	1
ss_CHARLIE10_hAT_Homo_sapiens_chnk32r	1
ss_CHARLIE10_hAT_Homo_sapiens_chnk33r	1
ss_CHARLIE10_hAT_Homo_sapiens_chnk34f	1
ss_CHARLIE10_hAT_Homo_sapiens_chnk35f	1
ss_CHARLIE10_hAT_Homo_sapiens_chnk36f	1
ss_CHARLIE10_hAT_Homo_sapiens_chnk37f	1
ss_CHARLIE10_hAT_Homo_sapiens_chnk37r	1
ss_CHARLIE10_hAT_Homo_sapiens_chnk38f	1
ss_CHARLIE10_hAT_Homo_sapiens_chnk38r	1
ss_CHARLIE10_hAT_Homo_sapiens_chnk44f	1
ss_CHARLIE10_hAT_Homo_sapiens_chnk53r	1
ss_CHARLIE10_hAT_Homo_sapiens_chnk59f	1
ss_CHARLIE10_hAT_Homo_sapiens_chnk59r	1
ss_CHARLIE10_hAT_Homo_sapiens_chnk60f	1
ss_CHARLIE10_hAT_Homo_sapiens_chnk60r	1
ss_CHARLIE10_hAT_Homo_sapiens_chnk61r	1
ss_CHARLIE10_hAT_Homo_sapiens_chnk62r	1
ss_CHARLIE10_hAT_Homo_sapiens_chnk63r	1
ss_CHARLIE10_hAT_Homo_sapiens_chnk64f	1
ss_CHARLIE10_hAT_Homo_sapiens_chnk65f	1
ss_CHARLIE10_hAT_Homo_sapiens_chnk66f	1
ss_CHARLIE10_hAT_Homo_sapiens_chnk72r	1
ss_CHARLIE10_hAT_Homo_sapiens_chnk73r	1
ss_CHARLIE10_hAT_Homo_sapiens_chnk80r	1
ss_CHARLIE2A_hAT_Homo_sapiens_chnk69f	1
ss_CHARLIE2B_hAT_Homo_sapiens_chnk66f	1
ss_CHARLIE2B_hAT_Homo_sapiens_chnk90f	1
ss_CHARLIE2B_hAT_Homo_sapiens_chnk92f	1
ss_CHARLIE3_hAT_Homo_sapiens_chnk10f	2
ss_CHARLIE3_hAT_Homo_sapiens_chnk10r	20
ss_CHARLIE3_hAT_Homo_sapiens_chnk11f	8
ss_CHARLIE3_hAT_Homo_sapiens_chnk11r	21
ss_CHARLIE3_hAT_Homo_sapiens_chnk12f	35
ss_CHARLIE3_hAT_Homo_sapiens_chnk12r	5
ss_CHARLIE3_hAT_Homo_sapiens_chnk13f	28
ss_CHARLIE3_hAT_Homo_sapiens_chnk13r	1
ss_CHARLIE3_hAT_Homo_sapiens_chnk14f	20
ss_CHARLIE3_hAT_Homo_sapiens_chnk14r	5
ss_CHARLIE3_hAT_Homo_sapiens_chnk15f	20
ss_CHARLIE3_hAT_Homo_sapiens_chnk15r	8
ss_CHARLIE3_hAT_Homo_sapiens_chnk16f	23
ss_CHARLIE3_hAT_Homo_sapiens_chnk16r	7
ss_CHARLIE3_hAT_Homo_sapiens_chnk17f	15
ss_CHARLIE3_hAT_Homo_sapiens_chnk19r	2
ss_CHARLIE3_hAT_Homo_sapiens_chnk1r	119
ss_CHARLIE3_hAT_Homo_sapiens_chnk20r	2
ss_CHARLIE3_hAT_Homo_sapiens_chnk21f	10
ss_CHARLIE3_hAT_Homo_sapiens_chnk21r	24
ss_CHARLIE3_hAT_Homo_sapiens_chnk22f	12
ss_CHARLIE3_hAT_Homo_sapiens_chnk22r	25
ss_CHARLIE3_hAT_Homo_sapiens_chnk23f	11
ss_CHARLIE3_hAT_Homo_sapiens_chnk23r	23
ss_CHARLIE3_hAT_Homo_sapiens_chnk24f	20
ss_CHARLIE3_hAT_Homo_sapiens_chnk24r	8
ss_CHARLIE3_hAT_Homo_sapiens_chnk25r	6
ss_CHARLIE3_hAT_Homo_sapiens_chnk26r	16
ss_CHARLIE3_hAT_Homo_sapiens_chnk27f	8
ss_CHARLIE3_hAT_Homo_sapiens_chnk27r	14
ss_CHARLIE3_hAT_Homo_sapiens_chnk28f	6
ss_CHARLIE3_hAT_Homo_sapiens_chnk28r	12
ss_CHARLIE3_hAT_Homo_sapiens_chnk29f	3
ss_CHARLIE3_hAT_Homo_sapiens_chnk29r	7
ss_CHARLIE3_hAT_Homo_sapiens_chnk2f	1
ss_CHARLIE3_hAT_Homo_sapiens_chnk30f	2
ss_CHARLIE3_hAT_Homo_sapiens_chnk30r	8
ss_CHARLIE3_hAT_Homo_sapiens_chnk31f	5
ss_CHARLIE3_hAT_Homo_sapiens_chnk31r	13
ss_CHARLIE3_hAT_Homo_sapiens_chnk32r	10
ss_CHARLIE3_hAT_Homo_sapiens_chnk33r	13
ss_CHARLIE3_hAT_Homo_sapiens_chnk34f	20
ss_CHARLIE3_hAT_Homo_sapiens_chnk35f	21
ss_CHARLIE3_hAT_Homo_sapiens_chnk36f	14
ss_CHARLIE3_hAT_Homo_sapiens_chnk3r	2
ss_CHARLIE3_hAT_Homo_sapiens_chnk40r	2
ss_CHARLIE3_hAT_Homo_sapiens_chnk41r	1
ss_CHARLIE3_hAT_Homo_sapiens_chnk42r	4
ss_CHARLIE3_hAT_Homo_sapiens_chnk43r	2
ss_CHARLIE3_hAT_Homo_sapiens_chnk44r	12
ss_CHARLIE3_hAT_Homo_sapiens_chnk45r	11
ss_CHARLIE3_hAT_Homo_sapiens_chnk48f	7
ss_CHARLIE3_hAT_Homo_sapiens_chnk49f	13
ss_CHARLIE3_hAT_Homo_sapiens_chnk4r	425
ss_CHARLIE3_hAT_Homo_sapiens_chnk50f	2
ss_CHARLIE3_hAT_Homo_sapiens_chnk51f	4
ss_CHARLIE3_hAT_Homo_sapiens_chnk52f	3
ss_CHARLIE3_hAT_Homo_sapiens_chnk53f	1
ss_CHARLIE3_hAT_Homo_sapiens_chnk54f	1
ss_CHARLIE3_hAT_Homo_sapiens_chnk58r	22
ss_CHARLIE3_hAT_Homo_sapiens_chnk59r	32
ss_CHARLIE3_hAT_Homo_sapiens_chnk5f	5
ss_CHARLIE3_hAT_Homo_sapiens_chnk60f	18
ss_CHARLIE3_hAT_Homo_sapiens_chnk61f	11
ss_CHARLIE3_hAT_Homo_sapiens_chnk62f	7
ss_CHARLIE3_hAT_Homo_sapiens_chnk62r	6
ss_CHARLIE3_hAT_Homo_sapiens_chnk63f	13
ss_CHARLIE3_hAT_Homo_sapiens_chnk63r	10
ss_CHARLIE3_hAT_Homo_sapiens_chnk64f	13
ss_CHARLIE3_hAT_Homo_sapiens_chnk64r	2
ss_CHARLIE3_hAT_Homo_sapiens_chnk65f	16
ss_CHARLIE3_hAT_Homo_sapiens_chnk65r	2
ss_CHARLIE3_hAT_Homo_sapiens_chnk66f	10
ss_CHARLIE3_hAT_Homo_sapiens_chnk66r	12
ss_CHARLIE3_hAT_Homo_sapiens_chnk67f	11
ss_CHARLIE3_hAT_Homo_sapiens_chnk68f	7
ss_CHARLIE3_hAT_Homo_sapiens_chnk69f	8
ss_CHARLIE3_hAT_Homo_sapiens_chnk6f	14
ss_CHARLIE3_hAT_Homo_sapiens_chnk70f	22
ss_CHARLIE3_hAT_Homo_sapiens_chnk70r	8
ss_CHARLIE3_hAT_Homo_sapiens_chnk71f	24
ss_CHARLIE3_hAT_Homo_sapiens_chnk71r	11
ss_CHARLIE3_hAT_Homo_sapiens_chnk72f	26
ss_CHARLIE3_hAT_Homo_sapiens_chnk72r	17
ss_CHARLIE3_hAT_Homo_sapiens_chnk73f	5
ss_CHARLIE3_hAT_Homo_sapiens_chnk73r	1
ss_CHARLIE3_hAT_Homo_sapiens_chnk76r	17
ss_CHARLIE3_hAT_Homo_sapiens_chnk77r	17
ss_CHARLIE3_hAT_Homo_sapiens_chnk78f	4
ss_CHARLIE3_hAT_Homo_sapiens_chnk78r	15
ss_CHARLIE3_hAT_Homo_sapiens_chnk79f	6
ss_CHARLIE3_hAT_Homo_sapiens_chnk79r	28
ss_CHARLIE3_hAT_Homo_sapiens_chnk7f	16
ss_CHARLIE3_hAT_Homo_sapiens_chnk7r	569
ss_CHARLIE3_hAT_Homo_sapiens_chnk80f	1
ss_CHARLIE3_hAT_Homo_sapiens_chnk80r	27
ss_CHARLIE3_hAT_Homo_sapiens_chnk81f	6
ss_CHARLIE3_hAT_Homo_sapiens_chnk81r	33
ss_CHARLIE3_hAT_Homo_sapiens_chnk82f	28
ss_CHARLIE3_hAT_Homo_sapiens_chnk82r	17
ss_CHARLIE3_hAT_Homo_sapiens_chnk83f	23
ss_CHARLIE3_hAT_Homo_sapiens_chnk83r	3
ss_CHARLIE3_hAT_Homo_sapiens_chnk84f	3
ss_CHARLIE3_hAT_Homo_sapiens_chnk84r	15
ss_CHARLIE3_hAT_Homo_sapiens_chnk85f	7
ss_CHARLIE3_hAT_Homo_sapiens_chnk85r	76
ss_CHARLIE3_hAT_Homo_sapiens_chnk86f	509
ss_CHARLIE3_hAT_Homo_sapiens_chnk86r	13
ss_CHARLIE3_hAT_Homo_sapiens_chnk87r	23
ss_CHARLIE3_hAT_Homo_sapiens_chnk88r	4
ss_CHARLIE3_hAT_Homo_sapiens_chnk89f	640
ss_CHARLIE3_hAT_Homo_sapiens_chnk8f	74
ss_CHARLIE3_hAT_Homo_sapiens_chnk8r	3
ss_CHARLIE3_hAT_Homo_sapiens_chnk90f	117
ss_CHARLIE3_hAT_Homo_sapiens_chnk91f	2
ss_CHARLIE3_hAT_Homo_sapiens_chnk92f	10
ss_CHARLIE3_hAT_Homo_sapiens_chnk9f	3
ss_CHARLIE3_hAT_Homo_sapiens_chnk9r	4
ss_CHARLIE6_hAT_Homo_sapiens_chnk1r	1
ss_CHARLIE6_hAT_Homo_sapiens_chnk53r	1
ss_CHARLIE6_hAT_Homo_sapiens_chnk72f	1
ss_CHARLIE8_hAT_Homo_sapiens_chnk14f	2
ss_CHARLIE8_hAT_Homo_sapiens_chnk25r	3
ss_CHARLIE8_hAT_Homo_sapiens_chnk32f	1
ss_CHARLIE8_hAT_Homo_sapiens_chnk59f	2
ss_CHARLIE8_hAT_Homo_sapiens_chnk77r	1
ss_CHESHIRE_A_hAT_Homo_sapiens_chnk11f	1
ss_CHESHIRE_A_hAT_Homo_sapiens_chnk12r	2
ss_CHESHIRE_A_hAT_Homo_sapiens_chnk13f	1
ss_CHESHIRE_A_hAT_Homo_sapiens_chnk2f	3
ss_CHESHIRE_A_hAT_Homo_sapiens_chnk3f	3
ss_CHESHIRE_B_hAT_Homo_sapiens_chnk11f	14
ss_CHESHIRE_B_hAT_Homo_sapiens_chnk11r	4
ss_CHESHIRE_B_hAT_Homo_sapiens_chnk12f	7
ss_CHESHIRE_B_hAT_Homo_sapiens_chnk12r	33
ss_CHESHIRE_B_hAT_Homo_sapiens_chnk13r	5
ss_CHESHIRE_B_hAT_Homo_sapiens_chnk20f	1
ss_CHESHIRE_B_hAT_Homo_sapiens_chnk21f	1
ss_CHESHIRE_B_hAT_Homo_sapiens_chnk22f	1
ss_CHESHIRE_hAT_Homo_sapiens_chnk1r	1
ss_CHESHIRE_hAT_Homo_sapiens_chnk36r	1
ss_CHESHIRE_hAT_Homo_sapiens_chnk43f	1
ss_CHESHIRE_hAT_Homo_sapiens_chnk6f	9
ss_CHESHIRE_hAT_Homo_sapiens_chnk73r	28
ss_CYCLO_Pseudogene_Homo_sapiens_chnk10r	30
ss_CYCLO_Pseudogene_Homo_sapiens_chnk11r	27
ss_CYCLO_Pseudogene_Homo_sapiens_chnk12f	31
ss_CYCLO_Pseudogene_Homo_sapiens_chnk12r	34
ss_CYCLO_Pseudogene_Homo_sapiens_chnk13f	53
ss_CYCLO_Pseudogene_Homo_sapiens_chnk13r	44
ss_CYCLO_Pseudogene_Homo_sapiens_chnk14f	54
ss_CYCLO_Pseudogene_Homo_sapiens_chnk14r	35
ss_CYCLO_Pseudogene_Homo_sapiens_chnk15f	51
ss_CYCLO_Pseudogene_Homo_sapiens_chnk15r	38
ss_CYCLO_Pseudogene_Homo_sapiens_chnk16f	39
ss_CYCLO_Pseudogene_Homo_sapiens_chnk16r	41
ss_CYCLO_Pseudogene_Homo_sapiens_chnk17f	35
ss_CYCLO_Pseudogene_Homo_sapiens_chnk17r	43
ss_CYCLO_Pseudogene_Homo_sapiens_chnk18f	23
ss_CYCLO_Pseudogene_Homo_sapiens_chnk18r	34
ss_CYCLO_Pseudogene_Homo_sapiens_chnk19f	28
ss_CYCLO_Pseudogene_Homo_sapiens_chnk19r	32
ss_CYCLO_Pseudogene_Homo_sapiens_chnk1r	20
ss_CYCLO_Pseudogene_Homo_sapiens_chnk20f	30
ss_CYCLO_Pseudogene_Homo_sapiens_chnk20r	34
ss_CYCLO_Pseudogene_Homo_sapiens_chnk21f	29
ss_CYCLO_Pseudogene_Homo_sapiens_chnk21r	27
ss_CYCLO_Pseudogene_Homo_sapiens_chnk22f	35
ss_CYCLO_Pseudogene_Homo_sapiens_chnk22r	29
ss_CYCLO_Pseudogene_Homo_sapiens_chnk23f	52
ss_CYCLO_Pseudogene_Homo_sapiens_chnk23r	41
ss_CYCLO_Pseudogene_Homo_sapiens_chnk24f	52
ss_CYCLO_Pseudogene_Homo_sapiens_chnk24r	36
ss_CYCLO_Pseudogene_Homo_sapiens_chnk25f	50
ss_CYCLO_Pseudogene_Homo_sapiens_chnk25r	49
ss_CYCLO_Pseudogene_Homo_sapiens_chnk26f	50
ss_CYCLO_Pseudogene_Homo_sapiens_chnk26r	45
ss_CYCLO_Pseudogene_Homo_sapiens_chnk27f	43
ss_CYCLO_Pseudogene_Homo_sapiens_chnk27r	43
ss_CYCLO_Pseudogene_Homo_sapiens_chnk28f	43
ss_CYCLO_Pseudogene_Homo_sapiens_chnk28r	39
ss_CYCLO_Pseudogene_Homo_sapiens_chnk29f	40
ss_CYCLO_Pseudogene_Homo_sapiens_chnk29r	44
ss_CYCLO_Pseudogene_Homo_sapiens_chnk2r	37
ss_CYCLO_Pseudogene_Homo_sapiens_chnk30f	47
ss_CYCLO_Pseudogene_Homo_sapiens_chnk30r	43
ss_CYCLO_Pseudogene_Homo_sapiens_chnk31f	36
ss_CYCLO_Pseudogene_Homo_sapiens_chnk31r	50
ss_CYCLO_Pseudogene_Homo_sapiens_chnk32f	39
ss_CYCLO_Pseudogene_Homo_sapiens_chnk32r	50
ss_CYCLO_Pseudogene_Homo_sapiens_chnk33f	29
ss_CYCLO_Pseudogene_Homo_sapiens_chnk33r	36
ss_CYCLO_Pseudogene_Homo_sapiens_chnk34f	29
ss_CYCLO_Pseudogene_Homo_sapiens_chnk34r	31
ss_CYCLO_Pseudogene_Homo_sapiens_chnk35f	33
ss_CYCLO_Pseudogene_Homo_sapiens_chnk35r	37
ss_CYCLO_Pseudogene_Homo_sapiens_chnk36f	32
ss_CYCLO_Pseudogene_Homo_sapiens_chnk36r	25
ss_CYCLO_Pseudogene_Homo_sapiens_chnk37f	44
ss_CYCLO_Pseudogene_Homo_sapiens_chnk37r	27
ss_CYCLO_Pseudogene_Homo_sapiens_chnk38f	31
ss_CYCLO_Pseudogene_Homo_sapiens_chnk38r	38
ss_CYCLO_Pseudogene_Homo_sapiens_chnk39f	42
ss_CYCLO_Pseudogene_Homo_sapiens_chnk39r	40
ss_CYCLO_Pseudogene_Homo_sapiens_chnk3f	2
ss_CYCLO_Pseudogene_Homo_sapiens_chnk3r	36
ss_CYCLO_Pseudogene_Homo_sapiens_chnk40f	40
ss_CYCLO_Pseudogene_Homo_sapiens_chnk40r	56
ss_CYCLO_Pseudogene_Homo_sapiens_chnk41f	36
ss_CYCLO_Pseudogene_Homo_sapiens_chnk41r	52
ss_CYCLO_Pseudogene_Homo_sapiens_chnk42f	39
ss_CYCLO_Pseudogene_Homo_sapiens_chnk42r	57
ss_CYCLO_Pseudogene_Homo_sapiens_chnk43f	34
ss_CYCLO_Pseudogene_Homo_sapiens_chnk43r	43
ss_CYCLO_Pseudogene_Homo_sapiens_chnk44f	30
ss_CYCLO_Pseudogene_Homo_sapiens_chnk45f	29
ss_CYCLO_Pseudogene_Homo_sapiens_chnk46f	22
ss_CYCLO_Pseudogene_Homo_sapiens_chnk47f	29
ss_CYCLO_Pseudogene_Homo_sapiens_chnk48f	35
ss_CYCLO_Pseudogene_Homo_sapiens_chnk48r	6
ss_CYCLO_Pseudogene_Homo_sapiens_chnk49f	36
ss_CYCLO_Pseudogene_Homo_sapiens_chnk49r	1
ss_CYCLO_Pseudogene_Homo_sapiens_chnk4f	5
ss_CYCLO_Pseudogene_Homo_sapiens_chnk4r	44
ss_CYCLO_Pseudogene_Homo_sapiens_chnk50f	36
ss_CYCLO_Pseudogene_Homo_sapiens_chnk50r	3
ss_CYCLO_Pseudogene_Homo_sapiens_chnk51f	45
ss_CYCLO_Pseudogene_Homo_sapiens_chnk51r	5
ss_CYCLO_Pseudogene_Homo_sapiens_chnk52f	38
ss_CYCLO_Pseudogene_Homo_sapiens_chnk52r	3
ss_CYCLO_Pseudogene_Homo_sapiens_chnk53f	37
ss_CYCLO_Pseudogene_Homo_sapiens_chnk54f	27
ss_CYCLO_Pseudogene_Homo_sapiens_chnk5f	4
ss_CYCLO_Pseudogene_Homo_sapiens_chnk5r	37
ss_CYCLO_Pseudogene_Homo_sapiens_chnk6f	2
ss_CYCLO_Pseudogene_Homo_sapiens_chnk6r	35
ss_CYCLO_Pseudogene_Homo_sapiens_chnk7f	1
ss_CYCLO_Pseudogene_Homo_sapiens_chnk7r	32
ss_CYCLO_Pseudogene_Homo_sapiens_chnk8f	1
ss_CYCLO_Pseudogene_Homo_sapiens_chnk8r	29
ss_CYCLO_Pseudogene_Homo_sapiens_chnk9r	19
ss_E1_snRNA_Homo_sapiens_chnk10f	2
ss_E1_snRNA_Homo_sapiens_chnk10r	1
ss_E1_snRNA_Homo_sapiens_chnk11f	2
ss_E1_snRNA_Homo_sapiens_chnk11r	2
ss_E1_snRNA_Homo_sapiens_chnk12f	2
ss_E1_snRNA_Homo_sapiens_chnk1r	1
ss_E1_snRNA_Homo_sapiens_chnk2r	2
ss_E1_snRNA_Homo_sapiens_chnk3f	2
ss_E1_snRNA_Homo_sapiens_chnk3r	2
ss_E1_snRNA_Homo_sapiens_chnk4f	1
ss_E1_snRNA_Homo_sapiens_chnk4r	2
ss_E1_snRNA_Homo_sapiens_chnk5f	1
ss_E1_snRNA_Homo_sapiens_chnk5r	2
ss_E1_snRNA_Homo_sapiens_chnk6f	1
ss_E1_snRNA_Homo_sapiens_chnk6r	1
ss_E1_snRNA_Homo_sapiens_chnk7f	1
ss_E1_snRNA_Homo_sapiens_chnk7r	1
ss_E1_snRNA_Homo_sapiens_chnk8f	2
ss_E1_snRNA_Homo_sapiens_chnk8r	1
ss_E1_snRNA_Homo_sapiens_chnk9f	2
ss_E1_snRNA_Homo_sapiens_chnk9r	1
ss_E2_snRNA_Homo_sapiens_chnk1f	1
ss_E2_snRNA_Homo_sapiens_chnk1r	1
ss_E2_snRNA_Homo_sapiens_chnk2f	1
ss_E2_snRNA_Homo_sapiens_chnk2r	1
ss_E2_snRNA_Homo_sapiens_chnk3f	1
ss_E2_snRNA_Homo_sapiens_chnk3r	1
ss_E2_snRNA_Homo_sapiens_chnk4f	1
ss_E2_snRNA_Homo_sapiens_chnk4r	1
ss_E2_snRNA_Homo_sapiens_chnk5f	1
ss_E2_snRNA_Homo_sapiens_chnk5r	1
ss_E2_snRNA_Homo_sapiens_chnk6f	1
ss_E2_snRNA_Homo_sapiens_chnk6r	1
ss_E2_snRNA_Homo_sapiens_chnk7f	1
ss_E2_snRNA_Homo_sapiens_chnk7r	1
ss_E2_snRNA_Homo_sapiens_chnk8f	1
ss_E2_snRNA_Homo_sapiens_chnk8r	1
ss_E3_snRNA_Homo_sapiens_chnk1f	1
ss_E3_snRNA_Homo_sapiens_chnk1r	1
ss_E3_snRNA_Homo_sapiens_chnk2f	1
ss_E3_snRNA_Homo_sapiens_chnk2r	1
ss_E3_snRNA_Homo_sapiens_chnk3f	1
ss_E3_snRNA_Homo_sapiens_chnk3r	1
ss_E3_snRNA_Homo_sapiens_chnk4f	1
ss_E3_snRNA_Homo_sapiens_chnk4r	1
ss_E3_snRNA_Homo_sapiens_chnk5f	1
ss_E3_snRNA_Homo_sapiens_chnk5r	1
ss_E3_snRNA_Homo_sapiens_chnk6f	1
ss_E3_snRNA_Homo_sapiens_chnk6r	1
ss_ERV3-16A3_I_ERV3_Homo_sapiens_chnk80f	1
ss_ERV3-16A3_I_ERV3_Homo_sapiens_chnk81f	1
ss_ERVL_ERV3_Homo_sapiens_chnk101f	105
ss_ERVL_ERV3_Homo_sapiens_chnk102f	21
ss_ERVL_ERV3_Homo_sapiens_chnk102r	11
ss_ERVL_ERV3_Homo_sapiens_chnk104f	5
ss_ERVL_ERV3_Homo_sapiens_chnk104r	1
ss_ERVL_ERV3_Homo_sapiens_chnk105f	38
ss_ERVL_ERV3_Homo_sapiens_chnk107f	38
ss_ERVL_ERV3_Homo_sapiens_chnk109f	11
ss_ERVL_ERV3_Homo_sapiens_chnk109r	7
ss_ERVL_ERV3_Homo_sapiens_chnk10r	8
ss_ERVL_ERV3_Homo_sapiens_chnk110f	3
ss_ERVL_ERV3_Homo_sapiens_chnk115f	21
ss_ERVL_ERV3_Homo_sapiens_chnk116f	4
ss_ERVL_ERV3_Homo_sapiens_chnk118f	2
ss_ERVL_ERV3_Homo_sapiens_chnk119f	2
ss_ERVL_ERV3_Homo_sapiens_chnk11r	2
ss_ERVL_ERV3_Homo_sapiens_chnk120f	2
ss_ERVL_ERV3_Homo_sapiens_chnk121f	6
ss_ERVL_ERV3_Homo_sapiens_chnk122f	3
ss_ERVL_ERV3_Homo_sapiens_chnk123f	10
ss_ERVL_ERV3_Homo_sapiens_chnk124f	3
ss_ERVL_ERV3_Homo_sapiens_chnk125f	3
ss_ERVL_ERV3_Homo_sapiens_chnk126f	33
ss_ERVL_ERV3_Homo_sapiens_chnk127f	14
ss_ERVL_ERV3_Homo_sapiens_chnk12r	118
ss_ERVL_ERV3_Homo_sapiens_chnk130f	2
ss_ERVL_ERV3_Homo_sapiens_chnk131f	4
ss_ERVL_ERV3_Homo_sapiens_chnk132f	20
ss_ERVL_ERV3_Homo_sapiens_chnk134f	57
ss_ERVL_ERV3_Homo_sapiens_chnk135f	1
ss_ERVL_ERV3_Homo_sapiens_chnk137f	3
ss_ERVL_ERV3_Homo_sapiens_chnk138f	4
ss_ERVL_ERV3_Homo_sapiens_chnk140f	1
ss_ERVL_ERV3_Homo_sapiens_chnk141f	1
ss_ERVL_ERV3_Homo_sapiens_chnk142f	3
ss_ERVL_ERV3_Homo_sapiens_chnk143f	1
ss_ERVL_ERV3_Homo_sapiens_chnk144f	1
ss_ERVL_ERV3_Homo_sapiens_chnk146f	4
ss_ERVL_ERV3_Homo_sapiens_chnk147f	1
ss_ERVL_ERV3_Homo_sapiens_chnk147r	1
ss_ERVL_ERV3_Homo_sapiens_chnk14r	8
ss_ERVL_ERV3_Homo_sapiens_chnk15r	27
ss_ERVL_ERV3_Homo_sapiens_chnk16r	50
ss_ERVL_ERV3_Homo_sapiens_chnk17r	12
ss_ERVL_ERV3_Homo_sapiens_chnk18r	5
ss_ERVL_ERV3_Homo_sapiens_chnk1f	1
ss_ERVL_ERV3_Homo_sapiens_chnk1r	1
ss_ERVL_ERV3_Homo_sapiens_chnk21r	25
ss_ERVL_ERV3_Homo_sapiens_chnk22r	76
ss_ERVL_ERV3_Homo_sapiens_chnk23r	15
ss_ERVL_ERV3_Homo_sapiens_chnk24r	57
ss_ERVL_ERV3_Homo_sapiens_chnk25r	5
ss_ERVL_ERV3_Homo_sapiens_chnk26r	19
ss_ERVL_ERV3_Homo_sapiens_chnk27r	21
ss_ERVL_ERV3_Homo_sapiens_chnk29f	1
ss_ERVL_ERV3_Homo_sapiens_chnk2r	7
ss_ERVL_ERV3_Homo_sapiens_chnk30r	29
ss_ERVL_ERV3_Homo_sapiens_chnk32r	3
ss_ERVL_ERV3_Homo_sapiens_chnk33r	46
ss_ERVL_ERV3_Homo_sapiens_chnk37r	3
ss_ERVL_ERV3_Homo_sapiens_chnk38r	1
ss_ERVL_ERV3_Homo_sapiens_chnk39f	2
ss_ERVL_ERV3_Homo_sapiens_chnk39r	12
ss_ERVL_ERV3_Homo_sapiens_chnk40r	45
ss_ERVL_ERV3_Homo_sapiens_chnk41r	117
ss_ERVL_ERV3_Homo_sapiens_chnk43r	47
ss_ERVL_ERV3_Homo_sapiens_chnk44r	28
ss_ERVL_ERV3_Homo_sapiens_chnk45r	1
ss_ERVL_ERV3_Homo_sapiens_chnk47r	87
ss_ERVL_ERV3_Homo_sapiens_chnk49f	1
ss_ERVL_ERV3_Homo_sapiens_chnk50r	108
ss_ERVL_ERV3_Homo_sapiens_chnk51r	27
ss_ERVL_ERV3_Homo_sapiens_chnk52r	29
ss_ERVL_ERV3_Homo_sapiens_chnk53r	28
ss_ERVL_ERV3_Homo_sapiens_chnk54f	2
ss_ERVL_ERV3_Homo_sapiens_chnk56f	1
ss_ERVL_ERV3_Homo_sapiens_chnk56r	2
ss_ERVL_ERV3_Homo_sapiens_chnk57f	1
ss_ERVL_ERV3_Homo_sapiens_chnk59r	5
ss_ERVL_ERV3_Homo_sapiens_chnk5r	1
ss_ERVL_ERV3_Homo_sapiens_chnk60r	3
ss_ERVL_ERV3_Homo_sapiens_chnk63r	86
ss_ERVL_ERV3_Homo_sapiens_chnk66r	87
ss_ERVL_ERV3_Homo_sapiens_chnk67r	190
ss_ERVL_ERV3_Homo_sapiens_chnk68f	27
ss_ERVL_ERV3_Homo_sapiens_chnk68r	72
ss_ERVL_ERV3_Homo_sapiens_chnk69f	4
ss_ERVL_ERV3_Homo_sapiens_chnk6f	1
ss_ERVL_ERV3_Homo_sapiens_chnk71f	56
ss_ERVL_ERV3_Homo_sapiens_chnk72f	8
ss_ERVL_ERV3_Homo_sapiens_chnk75r	3
ss_ERVL_ERV3_Homo_sapiens_chnk76r	7
ss_ERVL_ERV3_Homo_sapiens_chnk77r	47
ss_ERVL_ERV3_Homo_sapiens_chnk79r	3
ss_ERVL_ERV3_Homo_sapiens_chnk7r	1
ss_ERVL_ERV3_Homo_sapiens_chnk80r	69
ss_ERVL_ERV3_Homo_sapiens_chnk83r	86
ss_ERVL_ERV3_Homo_sapiens_chnk84r	274
ss_ERVL_ERV3_Homo_sapiens_chnk85f	25
ss_ERVL_ERV3_Homo_sapiens_chnk86f	4
ss_ERVL_ERV3_Homo_sapiens_chnk86r	128
ss_ERVL_ERV3_Homo_sapiens_chnk87r	108
ss_ERVL_ERV3_Homo_sapiens_chnk88f	3
ss_ERVL_ERV3_Homo_sapiens_chnk88r	13
ss_ERVL_ERV3_Homo_sapiens_chnk89f	1
ss_ERVL_ERV3_Homo_sapiens_chnk8r	1
ss_ERVL_ERV3_Homo_sapiens_chnk91r	4
ss_ERVL_ERV3_Homo_sapiens_chnk92f	3
ss_ERVL_ERV3_Homo_sapiens_chnk92r	2
ss_ERVL_ERV3_Homo_sapiens_chnk95f	25
ss_ERVL_ERV3_Homo_sapiens_chnk96f	32
ss_ERVL_ERV3_Homo_sapiens_chnk97f	34
ss_ERVL_ERV3_Homo_sapiens_chnk98f	31
ss_ERVL_ERV3_Homo_sapiens_chnk9r	1
ss_FORDPREFECT_hAT_Homo_sapiens_chnk46f	1
ss_GGAAT_SAT_Homo_sapiens_chnk2f	2682
ss_GGAAT_SAT_Homo_sapiens_chnk2r	2687
ss_GOLEM_A_Mariner/Tc1_Homo_sapiens_chnk10f	200
ss_GOLEM_A_Mariner/Tc1_Homo_sapiens_chnk11f	314
ss_GOLEM_A_Mariner/Tc1_Homo_sapiens_chnk11r	289
ss_GOLEM_A_Mariner/Tc1_Homo_sapiens_chnk12f	267
ss_GOLEM_A_Mariner/Tc1_Homo_sapiens_chnk12r	304
ss_GOLEM_A_Mariner/Tc1_Homo_sapiens_chnk13r	201
ss_GOLEM_A_Mariner/Tc1_Homo_sapiens_chnk14r	238
ss_GOLEM_A_Mariner/Tc1_Homo_sapiens_chnk15r	159
ss_GOLEM_A_Mariner/Tc1_Homo_sapiens_chnk16r	137
ss_GOLEM_A_Mariner/Tc1_Homo_sapiens_chnk17f	147
ss_GOLEM_A_Mariner/Tc1_Homo_sapiens_chnk17r	35
ss_GOLEM_A_Mariner/Tc1_Homo_sapiens_chnk18f	2
ss_GOLEM_A_Mariner/Tc1_Homo_sapiens_chnk18r	37
ss_GOLEM_A_Mariner/Tc1_Homo_sapiens_chnk19f	1
ss_GOLEM_A_Mariner/Tc1_Homo_sapiens_chnk19r	2
ss_GOLEM_A_Mariner/Tc1_Homo_sapiens_chnk20f	1
ss_GOLEM_A_Mariner/Tc1_Homo_sapiens_chnk3r	1
ss_GOLEM_A_Mariner/Tc1_Homo_sapiens_chnk4f	2
ss_GOLEM_A_Mariner/Tc1_Homo_sapiens_chnk4r	1
ss_GOLEM_A_Mariner/Tc1_Homo_sapiens_chnk5f	16
ss_GOLEM_A_Mariner/Tc1_Homo_sapiens_chnk5r	1
ss_GOLEM_A_Mariner/Tc1_Homo_sapiens_chnk6f	39
ss_GOLEM_A_Mariner/Tc1_Homo_sapiens_chnk6r	73
ss_GOLEM_A_Mariner/Tc1_Homo_sapiens_chnk7f	91
ss_GOLEM_A_Mariner/Tc1_Homo_sapiens_chnk8f	145
ss_GOLEM_A_Mariner/Tc1_Homo_sapiens_chnk9f	256
ss_GOLEM_C_Mariner/Tc1_Homo_sapiens_chnk10r	1
ss_GOLEM_C_Mariner/Tc1_Homo_sapiens_chnk13f	1
ss_GOLEM_C_Mariner/Tc1_Homo_sapiens_chnk15f	1
ss_GOLEM_C_Mariner/Tc1_Homo_sapiens_chnk16f	2
ss_GOLEM_C_Mariner/Tc1_Homo_sapiens_chnk16r	8
ss_GOLEM_C_Mariner/Tc1_Homo_sapiens_chnk17f	1
ss_GOLEM_C_Mariner/Tc1_Homo_sapiens_chnk17r	4
ss_GOLEM_C_Mariner/Tc1_Homo_sapiens_chnk5r	8
ss_GOLEM_C_Mariner/Tc1_Homo_sapiens_chnk6f	8
ss_GOLEM_C_Mariner/Tc1_Homo_sapiens_chnk6r	2
ss_GOLEM_C_Mariner/Tc1_Homo_sapiens_chnk7r	1
ss_GOLEM_C_Mariner/Tc1_Homo_sapiens_chnk9r	1
ss_HARLEQUIN_ERV1_Homo_sapiens_chnk100f	75
ss_HARLEQUIN_ERV1_Homo_sapiens_chnk101f	81
ss_HARLEQUIN_ERV1_Homo_sapiens_chnk101r	51
ss_HARLEQUIN_ERV1_Homo_sapiens_chnk102r	72
ss_HARLEQUIN_ERV1_Homo_sapiens_chnk103r	8
ss_HARLEQUIN_ERV1_Homo_sapiens_chnk104f	43
ss_HARLEQUIN_ERV1_Homo_sapiens_chnk104r	10
ss_HARLEQUIN_ERV1_Homo_sapiens_chnk105f	60
ss_HARLEQUIN_ERV1_Homo_sapiens_chnk105r	31
ss_HARLEQUIN_ERV1_Homo_sapiens_chnk106f	69
ss_HARLEQUIN_ERV1_Homo_sapiens_chnk106r	39
ss_HARLEQUIN_ERV1_Homo_sapiens_chnk107f	52
ss_HARLEQUIN_ERV1_Homo_sapiens_chnk107r	77
ss_HARLEQUIN_ERV1_Homo_sapiens_chnk108f	48
ss_HARLEQUIN_ERV1_Homo_sapiens_chnk108r	75
ss_HARLEQUIN_ERV1_Homo_sapiens_chnk109r	79
ss_HARLEQUIN_ERV1_Homo_sapiens_chnk10f	96
ss_HARLEQUIN_ERV1_Homo_sapiens_chnk10r	35
ss_HARLEQUIN_ERV1_Homo_sapiens_chnk110r	34
ss_HARLEQUIN_ERV1_Homo_sapiens_chnk111f	79
ss_HARLEQUIN_ERV1_Homo_sapiens_chnk111r	92
ss_HARLEQUIN_ERV1_Homo_sapiens_chnk112f	40
ss_HARLEQUIN_ERV1_Homo_sapiens_chnk117f	46
ss_HARLEQUIN_ERV1_Homo_sapiens_chnk118f	50
ss_HARLEQUIN_ERV1_Homo_sapiens_chnk118r	18
ss_HARLEQUIN_ERV1_Homo_sapiens_chnk119f	43
ss_HARLEQUIN_ERV1_Homo_sapiens_chnk119r	71
ss_HARLEQUIN_ERV1_Homo_sapiens_chnk11f	78
ss_HARLEQUIN_ERV1_Homo_sapiens_chnk11r	30
ss_HARLEQUIN_ERV1_Homo_sapiens_chnk120r	47
ss_HARLEQUIN_ERV1_Homo_sapiens_chnk121r	17
ss_HARLEQUIN_ERV1_Homo_sapiens_chnk122f	79
ss_HARLEQUIN_ERV1_Homo_sapiens_chnk122r	12
ss_HARLEQUIN_ERV1_Homo_sapiens_chnk123f	50
ss_HARLEQUIN_ERV1_Homo_sapiens_chnk124f	43
ss_HARLEQUIN_ERV1_Homo_sapiens_chnk125f	87
ss_HARLEQUIN_ERV1_Homo_sapiens_chnk129r	91
ss_HARLEQUIN_ERV1_Homo_sapiens_chnk12f	76
ss_HARLEQUIN_ERV1_Homo_sapiens_chnk12r	52
ss_HARLEQUIN_ERV1_Homo_sapiens_chnk132f	4
ss_HARLEQUIN_ERV1_Homo_sapiens_chnk132r	41
ss_HARLEQUIN_ERV1_Homo_sapiens_chnk133f	40
ss_HARLEQUIN_ERV1_Homo_sapiens_chnk133r	72
ss_HARLEQUIN_ERV1_Homo_sapiens_chnk134r	182
ss_HARLEQUIN_ERV1_Homo_sapiens_chnk135r	96
ss_HARLEQUIN_ERV1_Homo_sapiens_chnk136f	21
ss_HARLEQUIN_ERV1_Homo_sapiens_chnk13f	39
ss_HARLEQUIN_ERV1_Homo_sapiens_chnk142r	73
ss_HARLEQUIN_ERV1_Homo_sapiens_chnk143r	7
ss_HARLEQUIN_ERV1_Homo_sapiens_chnk144r	80
ss_HARLEQUIN_ERV1_Homo_sapiens_chnk145f	85
ss_HARLEQUIN_ERV1_Homo_sapiens_chnk146f	72
ss_HARLEQUIN_ERV1_Homo_sapiens_chnk147r	27
ss_HARLEQUIN_ERV1_Homo_sapiens_chnk148f	50
ss_HARLEQUIN_ERV1_Homo_sapiens_chnk148r	119
ss_HARLEQUIN_ERV1_Homo_sapiens_chnk149r	3
ss_HARLEQUIN_ERV1_Homo_sapiens_chnk14f	10
ss_HARLEQUIN_ERV1_Homo_sapiens_chnk14r	18
ss_HARLEQUIN_ERV1_Homo_sapiens_chnk150r	1
ss_HARLEQUIN_ERV1_Homo_sapiens_chnk151r	3
ss_HARLEQUIN_ERV1_Homo_sapiens_chnk155f	21
ss_HARLEQUIN_ERV1_Homo_sapiens_chnk155r	59
ss_HARLEQUIN_ERV1_Homo_sapiens_chnk156f	22
ss_HARLEQUIN_ERV1_Homo_sapiens_chnk157f	43
ss_HARLEQUIN_ERV1_Homo_sapiens_chnk157r	24
ss_HARLEQUIN_ERV1_Homo_sapiens_chnk158f	67
ss_HARLEQUIN_ERV1_Homo_sapiens_chnk158r	70
ss_HARLEQUIN_ERV1_Homo_sapiens_chnk159f	26
ss_HARLEQUIN_ERV1_Homo_sapiens_chnk159r	102
ss_HARLEQUIN_ERV1_Homo_sapiens_chnk15f	41
ss_HARLEQUIN_ERV1_Homo_sapiens_chnk161r	16
ss_HARLEQUIN_ERV1_Homo_sapiens_chnk162r	46
ss_HARLEQUIN_ERV1_Homo_sapiens_chnk163f	55
ss_HARLEQUIN_ERV1_Homo_sapiens_chnk163r	17
ss_HARLEQUIN_ERV1_Homo_sapiens_chnk164r	42
ss_HARLEQUIN_ERV1_Homo_sapiens_chnk165f	70
ss_HARLEQUIN_ERV1_Homo_sapiens_chnk165r	53
ss_HARLEQUIN_ERV1_Homo_sapiens_chnk166f	49
ss_HARLEQUIN_ERV1_Homo_sapiens_chnk166r	90
ss_HARLEQUIN_ERV1_Homo_sapiens_chnk167f	43
ss_HARLEQUIN_ERV1_Homo_sapiens_chnk167r	95
ss_HARLEQUIN_ERV1_Homo_sapiens_chnk168f	37
ss_HARLEQUIN_ERV1_Homo_sapiens_chnk169f	43
ss_HARLEQUIN_ERV1_Homo_sapiens_chnk16f	18
ss_HARLEQUIN_ERV1_Homo_sapiens_chnk170f	48
ss_HARLEQUIN_ERV1_Homo_sapiens_chnk171f	42
ss_HARLEQUIN_ERV1_Homo_sapiens_chnk172f	70
ss_HARLEQUIN_ERV1_Homo_sapiens_chnk173f	83
ss_HARLEQUIN_ERV1_Homo_sapiens_chnk173r	3
ss_HARLEQUIN_ERV1_Homo_sapiens_chnk174f	86
ss_HARLEQUIN_ERV1_Homo_sapiens_chnk176r	1
ss_HARLEQUIN_ERV1_Homo_sapiens_chnk19f	97
ss_HARLEQUIN_ERV1_Homo_sapiens_chnk19r	69
ss_HARLEQUIN_ERV1_Homo_sapiens_chnk1f	11
ss_HARLEQUIN_ERV1_Homo_sapiens_chnk20f	26
ss_HARLEQUIN_ERV1_Homo_sapiens_chnk20r	71
ss_HARLEQUIN_ERV1_Homo_sapiens_chnk21r	24
ss_HARLEQUIN_ERV1_Homo_sapiens_chnk22f	1
ss_HARLEQUIN_ERV1_Homo_sapiens_chnk22r	29
ss_HARLEQUIN_ERV1_Homo_sapiens_chnk23r	35
ss_HARLEQUIN_ERV1_Homo_sapiens_chnk24f	10
ss_HARLEQUIN_ERV1_Homo_sapiens_chnk27f	1
ss_HARLEQUIN_ERV1_Homo_sapiens_chnk28f	1
ss_HARLEQUIN_ERV1_Homo_sapiens_chnk29f	13
ss_HARLEQUIN_ERV1_Homo_sapiens_chnk29r	49
ss_HARLEQUIN_ERV1_Homo_sapiens_chnk30f	28
ss_HARLEQUIN_ERV1_Homo_sapiens_chnk31f	29
ss_HARLEQUIN_ERV1_Homo_sapiens_chnk31r	57
ss_HARLEQUIN_ERV1_Homo_sapiens_chnk32r	81
ss_HARLEQUIN_ERV1_Homo_sapiens_chnk33f	89
ss_HARLEQUIN_ERV1_Homo_sapiens_chnk34f	7
ss_HARLEQUIN_ERV1_Homo_sapiens_chnk35f	12
ss_HARLEQUIN_ERV1_Homo_sapiens_chnk37r	21
ss_HARLEQUIN_ERV1_Homo_sapiens_chnk39f	136
ss_HARLEQUIN_ERV1_Homo_sapiens_chnk3r	66
ss_HARLEQUIN_ERV1_Homo_sapiens_chnk42f	98
ss_HARLEQUIN_ERV1_Homo_sapiens_chnk43f	167
ss_HARLEQUIN_ERV1_Homo_sapiens_chnk44f	92
ss_HARLEQUIN_ERV1_Homo_sapiens_chnk44r	28
ss_HARLEQUIN_ERV1_Homo_sapiens_chnk45f	43
ss_HARLEQUIN_ERV1_Homo_sapiens_chnk45r	3
ss_HARLEQUIN_ERV1_Homo_sapiens_chnk48f	80
ss_HARLEQUIN_ERV1_Homo_sapiens_chnk49f	66
ss_HARLEQUIN_ERV1_Homo_sapiens_chnk4f	5
ss_HARLEQUIN_ERV1_Homo_sapiens_chnk4r	83
ss_HARLEQUIN_ERV1_Homo_sapiens_chnk52r	74
ss_HARLEQUIN_ERV1_Homo_sapiens_chnk53r	55
ss_HARLEQUIN_ERV1_Homo_sapiens_chnk54r	17
ss_HARLEQUIN_ERV1_Homo_sapiens_chnk55r	105
ss_HARLEQUIN_ERV1_Homo_sapiens_chnk56f	14
ss_HARLEQUIN_ERV1_Homo_sapiens_chnk56r	39
ss_HARLEQUIN_ERV1_Homo_sapiens_chnk57f	81
ss_HARLEQUIN_ERV1_Homo_sapiens_chnk58r	42
ss_HARLEQUIN_ERV1_Homo_sapiens_chnk59f	24
ss_HARLEQUIN_ERV1_Homo_sapiens_chnk59r	42
ss_HARLEQUIN_ERV1_Homo_sapiens_chnk5r	83
ss_HARLEQUIN_ERV1_Homo_sapiens_chnk60r	36
ss_HARLEQUIN_ERV1_Homo_sapiens_chnk61r	39
ss_HARLEQUIN_ERV1_Homo_sapiens_chnk65r	67
ss_HARLEQUIN_ERV1_Homo_sapiens_chnk66f	89
ss_HARLEQUIN_ERV1_Homo_sapiens_chnk66r	71
ss_HARLEQUIN_ERV1_Homo_sapiens_chnk67f	42
ss_HARLEQUIN_ERV1_Homo_sapiens_chnk68f	27
ss_HARLEQUIN_ERV1_Homo_sapiens_chnk69f	75
ss_HARLEQUIN_ERV1_Homo_sapiens_chnk6r	28
ss_HARLEQUIN_ERV1_Homo_sapiens_chnk70f	69
ss_HARLEQUIN_ERV1_Homo_sapiens_chnk70r	49
ss_HARLEQUIN_ERV1_Homo_sapiens_chnk71f	61
ss_HARLEQUIN_ERV1_Homo_sapiens_chnk71r	67
ss_HARLEQUIN_ERV1_Homo_sapiens_chnk72f	24
ss_HARLEQUIN_ERV1_Homo_sapiens_chnk72r	57
ss_HARLEQUIN_ERV1_Homo_sapiens_chnk73f	10
ss_HARLEQUIN_ERV1_Homo_sapiens_chnk73r	43
ss_HARLEQUIN_ERV1_Homo_sapiens_chnk74f	5
ss_HARLEQUIN_ERV1_Homo_sapiens_chnk74r	16
ss_HARLEQUIN_ERV1_Homo_sapiens_chnk75f	44
ss_HARLEQUIN_ERV1_Homo_sapiens_chnk76f	48
ss_HARLEQUIN_ERV1_Homo_sapiens_chnk76r	57
ss_HARLEQUIN_ERV1_Homo_sapiens_chnk77f	43
ss_HARLEQUIN_ERV1_Homo_sapiens_chnk77r	111
ss_HARLEQUIN_ERV1_Homo_sapiens_chnk78f	77
ss_HARLEQUIN_ERV1_Homo_sapiens_chnk78r	93
ss_HARLEQUIN_ERV1_Homo_sapiens_chnk79f	107
ss_HARLEQUIN_ERV1_Homo_sapiens_chnk79r	94
ss_HARLEQUIN_ERV1_Homo_sapiens_chnk7r	39
ss_HARLEQUIN_ERV1_Homo_sapiens_chnk80f	96
ss_HARLEQUIN_ERV1_Homo_sapiens_chnk80r	122
ss_HARLEQUIN_ERV1_Homo_sapiens_chnk81f	102
ss_HARLEQUIN_ERV1_Homo_sapiens_chnk81r	77
ss_HARLEQUIN_ERV1_Homo_sapiens_chnk82f	49
ss_HARLEQUIN_ERV1_Homo_sapiens_chnk82r	62
ss_HARLEQUIN_ERV1_Homo_sapiens_chnk83f	8
ss_HARLEQUIN_ERV1_Homo_sapiens_chnk83r	13
ss_HARLEQUIN_ERV1_Homo_sapiens_chnk84f	39
ss_HARLEQUIN_ERV1_Homo_sapiens_chnk84r	23
ss_HARLEQUIN_ERV1_Homo_sapiens_chnk85f	81
ss_HARLEQUIN_ERV1_Homo_sapiens_chnk85r	85
ss_HARLEQUIN_ERV1_Homo_sapiens_chnk86f	67
ss_HARLEQUIN_ERV1_Homo_sapiens_chnk86r	74
ss_HARLEQUIN_ERV1_Homo_sapiens_chnk87f	104
ss_HARLEQUIN_ERV1_Homo_sapiens_chnk87r	116
ss_HARLEQUIN_ERV1_Homo_sapiens_chnk88f	96
ss_HARLEQUIN_ERV1_Homo_sapiens_chnk88r	86
ss_HARLEQUIN_ERV1_Homo_sapiens_chnk89f	69
ss_HARLEQUIN_ERV1_Homo_sapiens_chnk89r	78
ss_HARLEQUIN_ERV1_Homo_sapiens_chnk8r	48
ss_HARLEQUIN_ERV1_Homo_sapiens_chnk90f	136
ss_HARLEQUIN_ERV1_Homo_sapiens_chnk90r	96
ss_HARLEQUIN_ERV1_Homo_sapiens_chnk91f	70
ss_HARLEQUIN_ERV1_Homo_sapiens_chnk91r	81
ss_HARLEQUIN_ERV1_Homo_sapiens_chnk92f	86
ss_HARLEQUIN_ERV1_Homo_sapiens_chnk92r	102
ss_HARLEQUIN_ERV1_Homo_sapiens_chnk93f	71
ss_HARLEQUIN_ERV1_Homo_sapiens_chnk93r	56
ss_HARLEQUIN_ERV1_Homo_sapiens_chnk94f	25
ss_HARLEQUIN_ERV1_Homo_sapiens_chnk94r	31
ss_HARLEQUIN_ERV1_Homo_sapiens_chnk95f	53
ss_HARLEQUIN_ERV1_Homo_sapiens_chnk95r	21
ss_HARLEQUIN_ERV1_Homo_sapiens_chnk96f	63
ss_HARLEQUIN_ERV1_Homo_sapiens_chnk96r	85
ss_HARLEQUIN_ERV1_Homo_sapiens_chnk97f	132
ss_HARLEQUIN_ERV1_Homo_sapiens_chnk98f	99
ss_HARLEQUIN_ERV1_Homo_sapiens_chnk98r	92
ss_HARLEQUIN_ERV1_Homo_sapiens_chnk99f	67
ss_HARLEQUIN_ERV1_Homo_sapiens_chnk9r	44
ss_HERV-K14CI_LTR_Retrotransposon_Homo_sapiens_chnk100f	7
ss_HERV-K14CI_LTR_Retrotransposon_Homo_sapiens_chnk100r	6
ss_HERV-K14CI_LTR_Retrotransposon_Homo_sapiens_chnk101f	6
ss_HERV-K14CI_LTR_Retrotransposon_Homo_sapiens_chnk101r	7
ss_HERV-K14CI_LTR_Retrotransposon_Homo_sapiens_chnk102f	4
ss_HERV-K14CI_LTR_Retrotransposon_Homo_sapiens_chnk102r	6
ss_HERV-K14CI_LTR_Retrotransposon_Homo_sapiens_chnk103f	4
ss_HERV-K14CI_LTR_Retrotransposon_Homo_sapiens_chnk103r	3
ss_HERV-K14CI_LTR_Retrotransposon_Homo_sapiens_chnk104r	5
ss_HERV-K14CI_LTR_Retrotransposon_Homo_sapiens_chnk105f	2
ss_HERV-K14CI_LTR_Retrotransposon_Homo_sapiens_chnk105r	5
ss_HERV-K14CI_LTR_Retrotransposon_Homo_sapiens_chnk106r	4
ss_HERV-K14CI_LTR_Retrotransposon_Homo_sapiens_chnk107f	5
ss_HERV-K14CI_LTR_Retrotransposon_Homo_sapiens_chnk107r	5
ss_HERV-K14CI_LTR_Retrotransposon_Homo_sapiens_chnk108f	2
ss_HERV-K14CI_LTR_Retrotransposon_Homo_sapiens_chnk108r	6
ss_HERV-K14CI_LTR_Retrotransposon_Homo_sapiens_chnk109f	2
ss_HERV-K14CI_LTR_Retrotransposon_Homo_sapiens_chnk109r	5
ss_HERV-K14CI_LTR_Retrotransposon_Homo_sapiens_chnk10f	5
ss_HERV-K14CI_LTR_Retrotransposon_Homo_sapiens_chnk10r	6
ss_HERV-K14CI_LTR_Retrotransposon_Homo_sapiens_chnk110f	4
ss_HERV-K14CI_LTR_Retrotransposon_Homo_sapiens_chnk110r	5
ss_HERV-K14CI_LTR_Retrotransposon_Homo_sapiens_chnk111f	6
ss_HERV-K14CI_LTR_Retrotransposon_Homo_sapiens_chnk111r	2
ss_HERV-K14CI_LTR_Retrotransposon_Homo_sapiens_chnk112f	6
ss_HERV-K14CI_LTR_Retrotransposon_Homo_sapiens_chnk112r	1
ss_HERV-K14CI_LTR_Retrotransposon_Homo_sapiens_chnk113f	5
ss_HERV-K14CI_LTR_Retrotransposon_Homo_sapiens_chnk113r	1
ss_HERV-K14CI_LTR_Retrotransposon_Homo_sapiens_chnk114f	7
ss_HERV-K14CI_LTR_Retrotransposon_Homo_sapiens_chnk114r	5
ss_HERV-K14CI_LTR_Retrotransposon_Homo_sapiens_chnk115f	1
ss_HERV-K14CI_LTR_Retrotransposon_Homo_sapiens_chnk115r	6
ss_HERV-K14CI_LTR_Retrotransposon_Homo_sapiens_chnk116f	1
ss_HERV-K14CI_LTR_Retrotransposon_Homo_sapiens_chnk116r	3
ss_HERV-K14CI_LTR_Retrotransposon_Homo_sapiens_chnk117f	3
ss_HERV-K14CI_LTR_Retrotransposon_Homo_sapiens_chnk117r	5
ss_HERV-K14CI_LTR_Retrotransposon_Homo_sapiens_chnk118f	4
ss_HERV-K14CI_LTR_Retrotransposon_Homo_sapiens_chnk118r	3
ss_HERV-K14CI_LTR_Retrotransposon_Homo_sapiens_chnk119f	3
ss_HERV-K14CI_LTR_Retrotransposon_Homo_sapiens_chnk119r	2
ss_HERV-K14CI_LTR_Retrotransposon_Homo_sapiens_chnk11f	8
ss_HERV-K14CI_LTR_Retrotransposon_Homo_sapiens_chnk11r	10
ss_HERV-K14CI_LTR_Retrotransposon_Homo_sapiens_chnk120f	5
ss_HERV-K14CI_LTR_Retrotransposon_Homo_sapiens_chnk120r	4
ss_HERV-K14CI_LTR_Retrotransposon_Homo_sapiens_chnk121f	3
ss_HERV-K14CI_LTR_Retrotransposon_Homo_sapiens_chnk121r	5
ss_HERV-K14CI_LTR_Retrotransposon_Homo_sapiens_chnk122f	1
ss_HERV-K14CI_LTR_Retrotransposon_Homo_sapiens_chnk122r	3
ss_HERV-K14CI_LTR_Retrotransposon_Homo_sapiens_chnk123f	3
ss_HERV-K14CI_LTR_Retrotransposon_Homo_sapiens_chnk124f	5
ss_HERV-K14CI_LTR_Retrotransposon_Homo_sapiens_chnk125f	3
ss_HERV-K14CI_LTR_Retrotransposon_Homo_sapiens_chnk125r	3
ss_HERV-K14CI_LTR_Retrotransposon_Homo_sapiens_chnk126f	3
ss_HERV-K14CI_LTR_Retrotransposon_Homo_sapiens_chnk126r	3
ss_HERV-K14CI_LTR_Retrotransposon_Homo_sapiens_chnk127f	6
ss_HERV-K14CI_LTR_Retrotransposon_Homo_sapiens_chnk127r	6
ss_HERV-K14CI_LTR_Retrotransposon_Homo_sapiens_chnk128f	4
ss_HERV-K14CI_LTR_Retrotransposon_Homo_sapiens_chnk128r	5
ss_HERV-K14CI_LTR_Retrotransposon_Homo_sapiens_chnk129f	5
ss_HERV-K14CI_LTR_Retrotransposon_Homo_sapiens_chnk129r	9
ss_HERV-K14CI_LTR_Retrotransposon_Homo_sapiens_chnk12f	7
ss_HERV-K14CI_LTR_Retrotransposon_Homo_sapiens_chnk12r	7
ss_HERV-K14CI_LTR_Retrotransposon_Homo_sapiens_chnk130f	4
ss_HERV-K14CI_LTR_Retrotransposon_Homo_sapiens_chnk130r	10
ss_HERV-K14CI_LTR_Retrotransposon_Homo_sapiens_chnk131r	6
ss_HERV-K14CI_LTR_Retrotransposon_Homo_sapiens_chnk132r	10
ss_HERV-K14CI_LTR_Retrotransposon_Homo_sapiens_chnk133f	2
ss_HERV-K14CI_LTR_Retrotransposon_Homo_sapiens_chnk133r	10
ss_HERV-K14CI_LTR_Retrotransposon_Homo_sapiens_chnk134f	6
ss_HERV-K14CI_LTR_Retrotransposon_Homo_sapiens_chnk134r	13
ss_HERV-K14CI_LTR_Retrotransposon_Homo_sapiens_chnk135f	5
ss_HERV-K14CI_LTR_Retrotransposon_Homo_sapiens_chnk135r	8
ss_HERV-K14CI_LTR_Retrotransposon_Homo_sapiens_chnk136f	2
ss_HERV-K14CI_LTR_Retrotransposon_Homo_sapiens_chnk136r	4
ss_HERV-K14CI_LTR_Retrotransposon_Homo_sapiens_chnk137f	4
ss_HERV-K14CI_LTR_Retrotransposon_Homo_sapiens_chnk137r	7
ss_HERV-K14CI_LTR_Retrotransposon_Homo_sapiens_chnk138f	12
ss_HERV-K14CI_LTR_Retrotransposon_Homo_sapiens_chnk138r	4
ss_HERV-K14CI_LTR_Retrotransposon_Homo_sapiens_chnk139f	7
ss_HERV-K14CI_LTR_Retrotransposon_Homo_sapiens_chnk139r	6
ss_HERV-K14CI_LTR_Retrotransposon_Homo_sapiens_chnk13f	11
ss_HERV-K14CI_LTR_Retrotransposon_Homo_sapiens_chnk13r	16
ss_HERV-K14CI_LTR_Retrotransposon_Homo_sapiens_chnk140f	8
ss_HERV-K14CI_LTR_Retrotransposon_Homo_sapiens_chnk140r	2
ss_HERV-K14CI_LTR_Retrotransposon_Homo_sapiens_chnk141f	11
ss_HERV-K14CI_LTR_Retrotransposon_Homo_sapiens_chnk141r	1
ss_HERV-K14CI_LTR_Retrotransposon_Homo_sapiens_chnk142f	8
ss_HERV-K14CI_LTR_Retrotransposon_Homo_sapiens_chnk143f	9
ss_HERV-K14CI_LTR_Retrotransposon_Homo_sapiens_chnk143r	2
ss_HERV-K14CI_LTR_Retrotransposon_Homo_sapiens_chnk144f	8
ss_HERV-K14CI_LTR_Retrotransposon_Homo_sapiens_chnk144r	6
ss_HERV-K14CI_LTR_Retrotransposon_Homo_sapiens_chnk145f	1
ss_HERV-K14CI_LTR_Retrotransposon_Homo_sapiens_chnk145r	6
ss_HERV-K14CI_LTR_Retrotransposon_Homo_sapiens_chnk146f	13
ss_HERV-K14CI_LTR_Retrotransposon_Homo_sapiens_chnk146r	10
ss_HERV-K14CI_LTR_Retrotransposon_Homo_sapiens_chnk147f	3
ss_HERV-K14CI_LTR_Retrotransposon_Homo_sapiens_chnk147r	7
ss_HERV-K14CI_LTR_Retrotransposon_Homo_sapiens_chnk148f	7
ss_HERV-K14CI_LTR_Retrotransposon_Homo_sapiens_chnk148r	5
ss_HERV-K14CI_LTR_Retrotransposon_Homo_sapiens_chnk149f	11
ss_HERV-K14CI_LTR_Retrotransposon_Homo_sapiens_chnk149r	3
ss_HERV-K14CI_LTR_Retrotransposon_Homo_sapiens_chnk14f	6
ss_HERV-K14CI_LTR_Retrotransposon_Homo_sapiens_chnk14r	16
ss_HERV-K14CI_LTR_Retrotransposon_Homo_sapiens_chnk150f	8
ss_HERV-K14CI_LTR_Retrotransposon_Homo_sapiens_chnk150r	8
ss_HERV-K14CI_LTR_Retrotransposon_Homo_sapiens_chnk151f	9
ss_HERV-K14CI_LTR_Retrotransposon_Homo_sapiens_chnk151r	13
ss_HERV-K14CI_LTR_Retrotransposon_Homo_sapiens_chnk152f	9
ss_HERV-K14CI_LTR_Retrotransposon_Homo_sapiens_chnk152r	9
ss_HERV-K14CI_LTR_Retrotransposon_Homo_sapiens_chnk153f	10
ss_HERV-K14CI_LTR_Retrotransposon_Homo_sapiens_chnk153r	2
ss_HERV-K14CI_LTR_Retrotransposon_Homo_sapiens_chnk154f	10
ss_HERV-K14CI_LTR_Retrotransposon_Homo_sapiens_chnk154r	4
ss_HERV-K14CI_LTR_Retrotransposon_Homo_sapiens_chnk155f	7
ss_HERV-K14CI_LTR_Retrotransposon_Homo_sapiens_chnk155r	9
ss_HERV-K14CI_LTR_Retrotransposon_Homo_sapiens_chnk156f	7
ss_HERV-K14CI_LTR_Retrotransposon_Homo_sapiens_chnk156r	7
ss_HERV-K14CI_LTR_Retrotransposon_Homo_sapiens_chnk157f	9
ss_HERV-K14CI_LTR_Retrotransposon_Homo_sapiens_chnk157r	7
ss_HERV-K14CI_LTR_Retrotransposon_Homo_sapiens_chnk158f	6
ss_HERV-K14CI_LTR_Retrotransposon_Homo_sapiens_chnk158r	13
ss_HERV-K14CI_LTR_Retrotransposon_Homo_sapiens_chnk159f	4
ss_HERV-K14CI_LTR_Retrotransposon_Homo_sapiens_chnk159r	10
ss_HERV-K14CI_LTR_Retrotransposon_Homo_sapiens_chnk15f	6
ss_HERV-K14CI_LTR_Retrotransposon_Homo_sapiens_chnk15r	15
ss_HERV-K14CI_LTR_Retrotransposon_Homo_sapiens_chnk160f	2
ss_HERV-K14CI_LTR_Retrotransposon_Homo_sapiens_chnk160r	7
ss_HERV-K14CI_LTR_Retrotransposon_Homo_sapiens_chnk161f	10
ss_HERV-K14CI_LTR_Retrotransposon_Homo_sapiens_chnk161r	5
ss_HERV-K14CI_LTR_Retrotransposon_Homo_sapiens_chnk162f	12
ss_HERV-K14CI_LTR_Retrotransposon_Homo_sapiens_chnk162r	1
ss_HERV-K14CI_LTR_Retrotransposon_Homo_sapiens_chnk163f	13
ss_HERV-K14CI_LTR_Retrotransposon_Homo_sapiens_chnk163r	8
ss_HERV-K14CI_LTR_Retrotransposon_Homo_sapiens_chnk164f	10
ss_HERV-K14CI_LTR_Retrotransposon_Homo_sapiens_chnk164r	12
ss_HERV-K14CI_LTR_Retrotransposon_Homo_sapiens_chnk165f	8
ss_HERV-K14CI_LTR_Retrotransposon_Homo_sapiens_chnk165r	7
ss_HERV-K14CI_LTR_Retrotransposon_Homo_sapiens_chnk166f	4
ss_HERV-K14CI_LTR_Retrotransposon_Homo_sapiens_chnk166r	4
ss_HERV-K14CI_LTR_Retrotransposon_Homo_sapiens_chnk167f	13
ss_HERV-K14CI_LTR_Retrotransposon_Homo_sapiens_chnk167r	6
ss_HERV-K14CI_LTR_Retrotransposon_Homo_sapiens_chnk168f	12
ss_HERV-K14CI_LTR_Retrotransposon_Homo_sapiens_chnk169f	13
ss_HERV-K14CI_LTR_Retrotransposon_Homo_sapiens_chnk169r	2
ss_HERV-K14CI_LTR_Retrotransposon_Homo_sapiens_chnk16f	4
ss_HERV-K14CI_LTR_Retrotransposon_Homo_sapiens_chnk16r	8
ss_HERV-K14CI_LTR_Retrotransposon_Homo_sapiens_chnk170f	14
ss_HERV-K14CI_LTR_Retrotransposon_Homo_sapiens_chnk170r	10
ss_HERV-K14CI_LTR_Retrotransposon_Homo_sapiens_chnk171f	8
ss_HERV-K14CI_LTR_Retrotransposon_Homo_sapiens_chnk171r	5
ss_HERV-K14CI_LTR_Retrotransposon_Homo_sapiens_chnk172f	9
ss_HERV-K14CI_LTR_Retrotransposon_Homo_sapiens_chnk172r	1
ss_HERV-K14CI_LTR_Retrotransposon_Homo_sapiens_chnk173f	15
ss_HERV-K14CI_LTR_Retrotransposon_Homo_sapiens_chnk174f	14
ss_HERV-K14CI_LTR_Retrotransposon_Homo_sapiens_chnk174r	4
ss_HERV-K14CI_LTR_Retrotransposon_Homo_sapiens_chnk175f	8
ss_HERV-K14CI_LTR_Retrotransposon_Homo_sapiens_chnk175r	4
ss_HERV-K14CI_LTR_Retrotransposon_Homo_sapiens_chnk176f	13
ss_HERV-K14CI_LTR_Retrotransposon_Homo_sapiens_chnk176r	2
ss_HERV-K14CI_LTR_Retrotransposon_Homo_sapiens_chnk177f	15
ss_HERV-K14CI_LTR_Retrotransposon_Homo_sapiens_chnk177r	6
ss_HERV-K14CI_LTR_Retrotransposon_Homo_sapiens_chnk178f	14
ss_HERV-K14CI_LTR_Retrotransposon_Homo_sapiens_chnk178r	11
ss_HERV-K14CI_LTR_Retrotransposon_Homo_sapiens_chnk179f	7
ss_HERV-K14CI_LTR_Retrotransposon_Homo_sapiens_chnk179r	7
ss_HERV-K14CI_LTR_Retrotransposon_Homo_sapiens_chnk17f	4
ss_HERV-K14CI_LTR_Retrotransposon_Homo_sapiens_chnk17r	14
ss_HERV-K14CI_LTR_Retrotransposon_Homo_sapiens_chnk180f	11
ss_HERV-K14CI_LTR_Retrotransposon_Homo_sapiens_chnk180r	8
ss_HERV-K14CI_LTR_Retrotransposon_Homo_sapiens_chnk181f	7
ss_HERV-K14CI_LTR_Retrotransposon_Homo_sapiens_chnk181r	4
ss_HERV-K14CI_LTR_Retrotransposon_Homo_sapiens_chnk182f	4
ss_HERV-K14CI_LTR_Retrotransposon_Homo_sapiens_chnk182r	7
ss_HERV-K14CI_LTR_Retrotransposon_Homo_sapiens_chnk183f	4
ss_HERV-K14CI_LTR_Retrotransposon_Homo_sapiens_chnk183r	9
ss_HERV-K14CI_LTR_Retrotransposon_Homo_sapiens_chnk184f	4
ss_HERV-K14CI_LTR_Retrotransposon_Homo_sapiens_chnk184r	9
ss_HERV-K14CI_LTR_Retrotransposon_Homo_sapiens_chnk185f	11
ss_HERV-K14CI_LTR_Retrotransposon_Homo_sapiens_chnk185r	1
ss_HERV-K14CI_LTR_Retrotransposon_Homo_sapiens_chnk186f	10
ss_HERV-K14CI_LTR_Retrotransposon_Homo_sapiens_chnk186r	4
ss_HERV-K14CI_LTR_Retrotransposon_Homo_sapiens_chnk187f	11
ss_HERV-K14CI_LTR_Retrotransposon_Homo_sapiens_chnk187r	3
ss_HERV-K14CI_LTR_Retrotransposon_Homo_sapiens_chnk188f	4
ss_HERV-K14CI_LTR_Retrotransposon_Homo_sapiens_chnk188r	1
ss_HERV-K14CI_LTR_Retrotransposon_Homo_sapiens_chnk189f	1
ss_HERV-K14CI_LTR_Retrotransposon_Homo_sapiens_chnk189r	2
ss_HERV-K14CI_LTR_Retrotransposon_Homo_sapiens_chnk18r	15
ss_HERV-K14CI_LTR_Retrotransposon_Homo_sapiens_chnk190f	2
ss_HERV-K14CI_LTR_Retrotransposon_Homo_sapiens_chnk19f	2
ss_HERV-K14CI_LTR_Retrotransposon_Homo_sapiens_chnk19r	9
ss_HERV-K14CI_LTR_Retrotransposon_Homo_sapiens_chnk1r	2
ss_HERV-K14CI_LTR_Retrotransposon_Homo_sapiens_chnk20f	4
ss_HERV-K14CI_LTR_Retrotransposon_Homo_sapiens_chnk20r	10
ss_HERV-K14CI_LTR_Retrotransposon_Homo_sapiens_chnk21f	10
ss_HERV-K14CI_LTR_Retrotransposon_Homo_sapiens_chnk21r	13
ss_HERV-K14CI_LTR_Retrotransposon_Homo_sapiens_chnk22f	3
ss_HERV-K14CI_LTR_Retrotransposon_Homo_sapiens_chnk22r	14
ss_HERV-K14CI_LTR_Retrotransposon_Homo_sapiens_chnk23r	11
ss_HERV-K14CI_LTR_Retrotransposon_Homo_sapiens_chnk24f	5
ss_HERV-K14CI_LTR_Retrotransposon_Homo_sapiens_chnk24r	12
ss_HERV-K14CI_LTR_Retrotransposon_Homo_sapiens_chnk25f	4
ss_HERV-K14CI_LTR_Retrotransposon_Homo_sapiens_chnk25r	4
ss_HERV-K14CI_LTR_Retrotransposon_Homo_sapiens_chnk26f	8
ss_HERV-K14CI_LTR_Retrotransposon_Homo_sapiens_chnk26r	5
ss_HERV-K14CI_LTR_Retrotransposon_Homo_sapiens_chnk27f	8
ss_HERV-K14CI_LTR_Retrotransposon_Homo_sapiens_chnk27r	11
ss_HERV-K14CI_LTR_Retrotransposon_Homo_sapiens_chnk28f	8
ss_HERV-K14CI_LTR_Retrotransposon_Homo_sapiens_chnk28r	11
ss_HERV-K14CI_LTR_Retrotransposon_Homo_sapiens_chnk29f	1
ss_HERV-K14CI_LTR_Retrotransposon_Homo_sapiens_chnk29r	12
ss_HERV-K14CI_LTR_Retrotransposon_Homo_sapiens_chnk2f	2
ss_HERV-K14CI_LTR_Retrotransposon_Homo_sapiens_chnk2r	1
ss_HERV-K14CI_LTR_Retrotransposon_Homo_sapiens_chnk30f	4
ss_HERV-K14CI_LTR_Retrotransposon_Homo_sapiens_chnk30r	10
ss_HERV-K14CI_LTR_Retrotransposon_Homo_sapiens_chnk31f	10
ss_HERV-K14CI_LTR_Retrotransposon_Homo_sapiens_chnk31r	2
ss_HERV-K14CI_LTR_Retrotransposon_Homo_sapiens_chnk32f	9
ss_HERV-K14CI_LTR_Retrotransposon_Homo_sapiens_chnk32r	4
ss_HERV-K14CI_LTR_Retrotransposon_Homo_sapiens_chnk33f	12
ss_HERV-K14CI_LTR_Retrotransposon_Homo_sapiens_chnk33r	6
ss_HERV-K14CI_LTR_Retrotransposon_Homo_sapiens_chnk34f	7
ss_HERV-K14CI_LTR_Retrotransposon_Homo_sapiens_chnk34r	10
ss_HERV-K14CI_LTR_Retrotransposon_Homo_sapiens_chnk35f	8
ss_HERV-K14CI_LTR_Retrotransposon_Homo_sapiens_chnk35r	7
ss_HERV-K14CI_LTR_Retrotransposon_Homo_sapiens_chnk36f	8
ss_HERV-K14CI_LTR_Retrotransposon_Homo_sapiens_chnk36r	7
ss_HERV-K14CI_LTR_Retrotransposon_Homo_sapiens_chnk37f	4
ss_HERV-K14CI_LTR_Retrotransposon_Homo_sapiens_chnk37r	10
ss_HERV-K14CI_LTR_Retrotransposon_Homo_sapiens_chnk38f	2
ss_HERV-K14CI_LTR_Retrotransposon_Homo_sapiens_chnk38r	11
ss_HERV-K14CI_LTR_Retrotransposon_Homo_sapiens_chnk39f	11
ss_HERV-K14CI_LTR_Retrotransposon_Homo_sapiens_chnk39r	7
ss_HERV-K14CI_LTR_Retrotransposon_Homo_sapiens_chnk3f	1
ss_HERV-K14CI_LTR_Retrotransposon_Homo_sapiens_chnk3r	4
ss_HERV-K14CI_LTR_Retrotransposon_Homo_sapiens_chnk40f	11
ss_HERV-K14CI_LTR_Retrotransposon_Homo_sapiens_chnk40r	7
ss_HERV-K14CI_LTR_Retrotransposon_Homo_sapiens_chnk41f	7
ss_HERV-K14CI_LTR_Retrotransposon_Homo_sapiens_chnk41r	7
ss_HERV-K14CI_LTR_Retrotransposon_Homo_sapiens_chnk42f	4
ss_HERV-K14CI_LTR_Retrotransposon_Homo_sapiens_chnk42r	12
ss_HERV-K14CI_LTR_Retrotransposon_Homo_sapiens_chnk43f	5
ss_HERV-K14CI_LTR_Retrotransposon_Homo_sapiens_chnk43r	8
ss_HERV-K14CI_LTR_Retrotransposon_Homo_sapiens_chnk44f	7
ss_HERV-K14CI_LTR_Retrotransposon_Homo_sapiens_chnk44r	3
ss_HERV-K14CI_LTR_Retrotransposon_Homo_sapiens_chnk45f	10
ss_HERV-K14CI_LTR_Retrotransposon_Homo_sapiens_chnk45r	9
ss_HERV-K14CI_LTR_Retrotransposon_Homo_sapiens_chnk46f	5
ss_HERV-K14CI_LTR_Retrotransposon_Homo_sapiens_chnk46r	2
ss_HERV-K14CI_LTR_Retrotransposon_Homo_sapiens_chnk47f	6
ss_HERV-K14CI_LTR_Retrotransposon_Homo_sapiens_chnk47r	8
ss_HERV-K14CI_LTR_Retrotransposon_Homo_sapiens_chnk48f	1
ss_HERV-K14CI_LTR_Retrotransposon_Homo_sapiens_chnk48r	11
ss_HERV-K14CI_LTR_Retrotransposon_Homo_sapiens_chnk49r	9
ss_HERV-K14CI_LTR_Retrotransposon_Homo_sapiens_chnk4f	3
ss_HERV-K14CI_LTR_Retrotransposon_Homo_sapiens_chnk4r	11
ss_HERV-K14CI_LTR_Retrotransposon_Homo_sapiens_chnk50f	1
ss_HERV-K14CI_LTR_Retrotransposon_Homo_sapiens_chnk50r	10
ss_HERV-K14CI_LTR_Retrotransposon_Homo_sapiens_chnk51r	12
ss_HERV-K14CI_LTR_Retrotransposon_Homo_sapiens_chnk52f	6
ss_HERV-K14CI_LTR_Retrotransposon_Homo_sapiens_chnk52r	6
ss_HERV-K14CI_LTR_Retrotransposon_Homo_sapiens_chnk53f	4
ss_HERV-K14CI_LTR_Retrotransposon_Homo_sapiens_chnk53r	12
ss_HERV-K14CI_LTR_Retrotransposon_Homo_sapiens_chnk54f	8
ss_HERV-K14CI_LTR_Retrotransposon_Homo_sapiens_chnk54r	5
ss_HERV-K14CI_LTR_Retrotransposon_Homo_sapiens_chnk55f	2
ss_HERV-K14CI_LTR_Retrotransposon_Homo_sapiens_chnk55r	3
ss_HERV-K14CI_LTR_Retrotransposon_Homo_sapiens_chnk56f	7
ss_HERV-K14CI_LTR_Retrotransposon_Homo_sapiens_chnk56r	5
ss_HERV-K14CI_LTR_Retrotransposon_Homo_sapiens_chnk57f	13
ss_HERV-K14CI_LTR_Retrotransposon_Homo_sapiens_chnk57r	5
ss_HERV-K14CI_LTR_Retrotransposon_Homo_sapiens_chnk58f	10
ss_HERV-K14CI_LTR_Retrotransposon_Homo_sapiens_chnk58r	5
ss_HERV-K14CI_LTR_Retrotransposon_Homo_sapiens_chnk59f	9
ss_HERV-K14CI_LTR_Retrotransposon_Homo_sapiens_chnk5f	6
ss_HERV-K14CI_LTR_Retrotransposon_Homo_sapiens_chnk5r	10
ss_HERV-K14CI_LTR_Retrotransposon_Homo_sapiens_chnk60f	6
ss_HERV-K14CI_LTR_Retrotransposon_Homo_sapiens_chnk61f	10
ss_HERV-K14CI_LTR_Retrotransposon_Homo_sapiens_chnk61r	4
ss_HERV-K14CI_LTR_Retrotransposon_Homo_sapiens_chnk62f	9
ss_HERV-K14CI_LTR_Retrotransposon_Homo_sapiens_chnk62r	6
ss_HERV-K14CI_LTR_Retrotransposon_Homo_sapiens_chnk63f	6
ss_HERV-K14CI_LTR_Retrotransposon_Homo_sapiens_chnk63r	4
ss_HERV-K14CI_LTR_Retrotransposon_Homo_sapiens_chnk64f	6
ss_HERV-K14CI_LTR_Retrotransposon_Homo_sapiens_chnk64r	7
ss_HERV-K14CI_LTR_Retrotransposon_Homo_sapiens_chnk65f	3
ss_HERV-K14CI_LTR_Retrotransposon_Homo_sapiens_chnk65r	3
ss_HERV-K14CI_LTR_Retrotransposon_Homo_sapiens_chnk66f	2
ss_HERV-K14CI_LTR_Retrotransposon_Homo_sapiens_chnk66r	3
ss_HERV-K14CI_LTR_Retrotransposon_Homo_sapiens_chnk67f	1
ss_HERV-K14CI_LTR_Retrotransposon_Homo_sapiens_chnk67r	6
ss_HERV-K14CI_LTR_Retrotransposon_Homo_sapiens_chnk68r	3
ss_HERV-K14CI_LTR_Retrotransposon_Homo_sapiens_chnk69f	3
ss_HERV-K14CI_LTR_Retrotransposon_Homo_sapiens_chnk69r	1
ss_HERV-K14CI_LTR_Retrotransposon_Homo_sapiens_chnk6f	1
ss_HERV-K14CI_LTR_Retrotransposon_Homo_sapiens_chnk6r	11
ss_HERV-K14CI_LTR_Retrotransposon_Homo_sapiens_chnk70f	5
ss_HERV-K14CI_LTR_Retrotransposon_Homo_sapiens_chnk70r	3
ss_HERV-K14CI_LTR_Retrotransposon_Homo_sapiens_chnk71f	5
ss_HERV-K14CI_LTR_Retrotransposon_Homo_sapiens_chnk71r	5
ss_HERV-K14CI_LTR_Retrotransposon_Homo_sapiens_chnk72f	2
ss_HERV-K14CI_LTR_Retrotransposon_Homo_sapiens_chnk72r	4
ss_HERV-K14CI_LTR_Retrotransposon_Homo_sapiens_chnk73f	3
ss_HERV-K14CI_LTR_Retrotransposon_Homo_sapiens_chnk73r	4
ss_HERV-K14CI_LTR_Retrotransposon_Homo_sapiens_chnk74f	5
ss_HERV-K14CI_LTR_Retrotransposon_Homo_sapiens_chnk74r	3
ss_HERV-K14CI_LTR_Retrotransposon_Homo_sapiens_chnk75f	3
ss_HERV-K14CI_LTR_Retrotransposon_Homo_sapiens_chnk75r	1
ss_HERV-K14CI_LTR_Retrotransposon_Homo_sapiens_chnk76f	6
ss_HERV-K14CI_LTR_Retrotransposon_Homo_sapiens_chnk76r	1
ss_HERV-K14CI_LTR_Retrotransposon_Homo_sapiens_chnk77f	7
ss_HERV-K14CI_LTR_Retrotransposon_Homo_sapiens_chnk77r	7
ss_HERV-K14CI_LTR_Retrotransposon_Homo_sapiens_chnk78f	1
ss_HERV-K14CI_LTR_Retrotransposon_Homo_sapiens_chnk78r	5
ss_HERV-K14CI_LTR_Retrotransposon_Homo_sapiens_chnk79f	2
ss_HERV-K14CI_LTR_Retrotransposon_Homo_sapiens_chnk79r	7
ss_HERV-K14CI_LTR_Retrotransposon_Homo_sapiens_chnk7f	9
ss_HERV-K14CI_LTR_Retrotransposon_Homo_sapiens_chnk7r	4
ss_HERV-K14CI_LTR_Retrotransposon_Homo_sapiens_chnk80f	2
ss_HERV-K14CI_LTR_Retrotransposon_Homo_sapiens_chnk80r	6
ss_HERV-K14CI_LTR_Retrotransposon_Homo_sapiens_chnk81f	3
ss_HERV-K14CI_LTR_Retrotransposon_Homo_sapiens_chnk81r	5
ss_HERV-K14CI_LTR_Retrotransposon_Homo_sapiens_chnk82f	5
ss_HERV-K14CI_LTR_Retrotransposon_Homo_sapiens_chnk82r	2
ss_HERV-K14CI_LTR_Retrotransposon_Homo_sapiens_chnk83f	7
ss_HERV-K14CI_LTR_Retrotransposon_Homo_sapiens_chnk83r	2
ss_HERV-K14CI_LTR_Retrotransposon_Homo_sapiens_chnk84f	5
ss_HERV-K14CI_LTR_Retrotransposon_Homo_sapiens_chnk84r	4
ss_HERV-K14CI_LTR_Retrotransposon_Homo_sapiens_chnk85f	5
ss_HERV-K14CI_LTR_Retrotransposon_Homo_sapiens_chnk85r	1
ss_HERV-K14CI_LTR_Retrotransposon_Homo_sapiens_chnk86f	5
ss_HERV-K14CI_LTR_Retrotransposon_Homo_sapiens_chnk86r	2
ss_HERV-K14CI_LTR_Retrotransposon_Homo_sapiens_chnk87f	6
ss_HERV-K14CI_LTR_Retrotransposon_Homo_sapiens_chnk88f	3
ss_HERV-K14CI_LTR_Retrotransposon_Homo_sapiens_chnk88r	4
ss_HERV-K14CI_LTR_Retrotransposon_Homo_sapiens_chnk89f	6
ss_HERV-K14CI_LTR_Retrotransposon_Homo_sapiens_chnk89r	4
ss_HERV-K14CI_LTR_Retrotransposon_Homo_sapiens_chnk8f	10
ss_HERV-K14CI_LTR_Retrotransposon_Homo_sapiens_chnk8r	4
ss_HERV-K14CI_LTR_Retrotransposon_Homo_sapiens_chnk90f	7
ss_HERV-K14CI_LTR_Retrotransposon_Homo_sapiens_chnk90r	5
ss_HERV-K14CI_LTR_Retrotransposon_Homo_sapiens_chnk91f	5
ss_HERV-K14CI_LTR_Retrotransposon_Homo_sapiens_chnk91r	7
ss_HERV-K14CI_LTR_Retrotransposon_Homo_sapiens_chnk92f	5
ss_HERV-K14CI_LTR_Retrotransposon_Homo_sapiens_chnk92r	6
ss_HERV-K14CI_LTR_Retrotransposon_Homo_sapiens_chnk93f	5
ss_HERV-K14CI_LTR_Retrotransposon_Homo_sapiens_chnk93r	6
ss_HERV-K14CI_LTR_Retrotransposon_Homo_sapiens_chnk94f	5
ss_HERV-K14CI_LTR_Retrotransposon_Homo_sapiens_chnk94r	5
ss_HERV-K14CI_LTR_Retrotransposon_Homo_sapiens_chnk95f	6
ss_HERV-K14CI_LTR_Retrotransposon_Homo_sapiens_chnk95r	7
ss_HERV-K14CI_LTR_Retrotransposon_Homo_sapiens_chnk96f	7
ss_HERV-K14CI_LTR_Retrotransposon_Homo_sapiens_chnk96r	7
ss_HERV-K14CI_LTR_Retrotransposon_Homo_sapiens_chnk97f	5
ss_HERV-K14CI_LTR_Retrotransposon_Homo_sapiens_chnk97r	5
ss_HERV-K14CI_LTR_Retrotransposon_Homo_sapiens_chnk98f	6
ss_HERV-K14CI_LTR_Retrotransposon_Homo_sapiens_chnk98r	5
ss_HERV-K14CI_LTR_Retrotransposon_Homo_sapiens_chnk99f	6
ss_HERV-K14CI_LTR_Retrotransposon_Homo_sapiens_chnk99r	5
ss_HERV-K14CI_LTR_Retrotransposon_Homo_sapiens_chnk9f	7
ss_HERV-K14CI_LTR_Retrotransposon_Homo_sapiens_chnk9r	4
ss_HERV-K14I_LTR_Retrotransposon_Homo_sapiens_chnk100f	3
ss_HERV-K14I_LTR_Retrotransposon_Homo_sapiens_chnk100r	18
ss_HERV-K14I_LTR_Retrotransposon_Homo_sapiens_chnk101f	8
ss_HERV-K14I_LTR_Retrotransposon_Homo_sapiens_chnk101r	16
ss_HERV-K14I_LTR_Retrotransposon_Homo_sapiens_chnk102f	12
ss_HERV-K14I_LTR_Retrotransposon_Homo_sapiens_chnk102r	23
ss_HERV-K14I_LTR_Retrotransposon_Homo_sapiens_chnk103f	10
ss_HERV-K14I_LTR_Retrotransposon_Homo_sapiens_chnk103r	19
ss_HERV-K14I_LTR_Retrotransposon_Homo_sapiens_chnk104f	14
ss_HERV-K14I_LTR_Retrotransposon_Homo_sapiens_chnk104r	17
ss_HERV-K14I_LTR_Retrotransposon_Homo_sapiens_chnk105f	14
ss_HERV-K14I_LTR_Retrotransposon_Homo_sapiens_chnk105r	17
ss_HERV-K14I_LTR_Retrotransposon_Homo_sapiens_chnk106f	10
ss_HERV-K14I_LTR_Retrotransposon_Homo_sapiens_chnk106r	9
ss_HERV-K14I_LTR_Retrotransposon_Homo_sapiens_chnk107f	10
ss_HERV-K14I_LTR_Retrotransposon_Homo_sapiens_chnk107r	5
ss_HERV-K14I_LTR_Retrotransposon_Homo_sapiens_chnk108f	14
ss_HERV-K14I_LTR_Retrotransposon_Homo_sapiens_chnk108r	13
ss_HERV-K14I_LTR_Retrotransposon_Homo_sapiens_chnk109f	12
ss_HERV-K14I_LTR_Retrotransposon_Homo_sapiens_chnk109r	7
ss_HERV-K14I_LTR_Retrotransposon_Homo_sapiens_chnk10f	3
ss_HERV-K14I_LTR_Retrotransposon_Homo_sapiens_chnk10r	1
ss_HERV-K14I_LTR_Retrotransposon_Homo_sapiens_chnk110f	12
ss_HERV-K14I_LTR_Retrotransposon_Homo_sapiens_chnk110r	9
ss_HERV-K14I_LTR_Retrotransposon_Homo_sapiens_chnk111f	7
ss_HERV-K14I_LTR_Retrotransposon_Homo_sapiens_chnk111r	3
ss_HERV-K14I_LTR_Retrotransposon_Homo_sapiens_chnk112f	9
ss_HERV-K14I_LTR_Retrotransposon_Homo_sapiens_chnk112r	8
ss_HERV-K14I_LTR_Retrotransposon_Homo_sapiens_chnk113f	8
ss_HERV-K14I_LTR_Retrotransposon_Homo_sapiens_chnk114f	12
ss_HERV-K14I_LTR_Retrotransposon_Homo_sapiens_chnk115f	14
ss_HERV-K14I_LTR_Retrotransposon_Homo_sapiens_chnk115r	4
ss_HERV-K14I_LTR_Retrotransposon_Homo_sapiens_chnk116f	14
ss_HERV-K14I_LTR_Retrotransposon_Homo_sapiens_chnk116r	4
ss_HERV-K14I_LTR_Retrotransposon_Homo_sapiens_chnk117f	12
ss_HERV-K14I_LTR_Retrotransposon_Homo_sapiens_chnk117r	8
ss_HERV-K14I_LTR_Retrotransposon_Homo_sapiens_chnk118f	8
ss_HERV-K14I_LTR_Retrotransposon_Homo_sapiens_chnk118r	14
ss_HERV-K14I_LTR_Retrotransposon_Homo_sapiens_chnk119f	9
ss_HERV-K14I_LTR_Retrotransposon_Homo_sapiens_chnk119r	7
ss_HERV-K14I_LTR_Retrotransposon_Homo_sapiens_chnk11f	29
ss_HERV-K14I_LTR_Retrotransposon_Homo_sapiens_chnk120f	6
ss_HERV-K14I_LTR_Retrotransposon_Homo_sapiens_chnk120r	22
ss_HERV-K14I_LTR_Retrotransposon_Homo_sapiens_chnk121f	9
ss_HERV-K14I_LTR_Retrotransposon_Homo_sapiens_chnk121r	12
ss_HERV-K14I_LTR_Retrotransposon_Homo_sapiens_chnk122f	10
ss_HERV-K14I_LTR_Retrotransposon_Homo_sapiens_chnk122r	7
ss_HERV-K14I_LTR_Retrotransposon_Homo_sapiens_chnk123f	10
ss_HERV-K14I_LTR_Retrotransposon_Homo_sapiens_chnk123r	10
ss_HERV-K14I_LTR_Retrotransposon_Homo_sapiens_chnk124f	8
ss_HERV-K14I_LTR_Retrotransposon_Homo_sapiens_chnk124r	11
ss_HERV-K14I_LTR_Retrotransposon_Homo_sapiens_chnk125f	4
ss_HERV-K14I_LTR_Retrotransposon_Homo_sapiens_chnk125r	13
ss_HERV-K14I_LTR_Retrotransposon_Homo_sapiens_chnk126f	10
ss_HERV-K14I_LTR_Retrotransposon_Homo_sapiens_chnk126r	11
ss_HERV-K14I_LTR_Retrotransposon_Homo_sapiens_chnk127f	11
ss_HERV-K14I_LTR_Retrotransposon_Homo_sapiens_chnk127r	5
ss_HERV-K14I_LTR_Retrotransposon_Homo_sapiens_chnk128f	16
ss_HERV-K14I_LTR_Retrotransposon_Homo_sapiens_chnk128r	9
ss_HERV-K14I_LTR_Retrotransposon_Homo_sapiens_chnk129f	7
ss_HERV-K14I_LTR_Retrotransposon_Homo_sapiens_chnk129r	10
ss_HERV-K14I_LTR_Retrotransposon_Homo_sapiens_chnk12f	22
ss_HERV-K14I_LTR_Retrotransposon_Homo_sapiens_chnk12r	15
ss_HERV-K14I_LTR_Retrotransposon_Homo_sapiens_chnk130f	13
ss_HERV-K14I_LTR_Retrotransposon_Homo_sapiens_chnk130r	17
ss_HERV-K14I_LTR_Retrotransposon_Homo_sapiens_chnk131f	40
ss_HERV-K14I_LTR_Retrotransposon_Homo_sapiens_chnk131r	17
ss_HERV-K14I_LTR_Retrotransposon_Homo_sapiens_chnk132f	26
ss_HERV-K14I_LTR_Retrotransposon_Homo_sapiens_chnk132r	13
ss_HERV-K14I_LTR_Retrotransposon_Homo_sapiens_chnk133f	6
ss_HERV-K14I_LTR_Retrotransposon_Homo_sapiens_chnk133r	14
ss_HERV-K14I_LTR_Retrotransposon_Homo_sapiens_chnk134f	3
ss_HERV-K14I_LTR_Retrotransposon_Homo_sapiens_chnk134r	5
ss_HERV-K14I_LTR_Retrotransposon_Homo_sapiens_chnk135f	1
ss_HERV-K14I_LTR_Retrotransposon_Homo_sapiens_chnk135r	4
ss_HERV-K14I_LTR_Retrotransposon_Homo_sapiens_chnk136f	5
ss_HERV-K14I_LTR_Retrotransposon_Homo_sapiens_chnk136r	8
ss_HERV-K14I_LTR_Retrotransposon_Homo_sapiens_chnk137f	11
ss_HERV-K14I_LTR_Retrotransposon_Homo_sapiens_chnk137r	17
ss_HERV-K14I_LTR_Retrotransposon_Homo_sapiens_chnk138f	9
ss_HERV-K14I_LTR_Retrotransposon_Homo_sapiens_chnk138r	14
ss_HERV-K14I_LTR_Retrotransposon_Homo_sapiens_chnk139f	25
ss_HERV-K14I_LTR_Retrotransposon_Homo_sapiens_chnk139r	26
ss_HERV-K14I_LTR_Retrotransposon_Homo_sapiens_chnk13f	5
ss_HERV-K14I_LTR_Retrotransposon_Homo_sapiens_chnk140f	14
ss_HERV-K14I_LTR_Retrotransposon_Homo_sapiens_chnk140r	9
ss_HERV-K14I_LTR_Retrotransposon_Homo_sapiens_chnk141f	12
ss_HERV-K14I_LTR_Retrotransposon_Homo_sapiens_chnk141r	22
ss_HERV-K14I_LTR_Retrotransposon_Homo_sapiens_chnk142f	13
ss_HERV-K14I_LTR_Retrotransposon_Homo_sapiens_chnk142r	14
ss_HERV-K14I_LTR_Retrotransposon_Homo_sapiens_chnk143f	5
ss_HERV-K14I_LTR_Retrotransposon_Homo_sapiens_chnk143r	1
ss_HERV-K14I_LTR_Retrotransposon_Homo_sapiens_chnk144r	5
ss_HERV-K14I_LTR_Retrotransposon_Homo_sapiens_chnk145f	10
ss_HERV-K14I_LTR_Retrotransposon_Homo_sapiens_chnk145r	25
ss_HERV-K14I_LTR_Retrotransposon_Homo_sapiens_chnk146r	21
ss_HERV-K14I_LTR_Retrotransposon_Homo_sapiens_chnk147f	1
ss_HERV-K14I_LTR_Retrotransposon_Homo_sapiens_chnk147r	1
ss_HERV-K14I_LTR_Retrotransposon_Homo_sapiens_chnk148f	36
ss_HERV-K14I_LTR_Retrotransposon_Homo_sapiens_chnk148r	8
ss_HERV-K14I_LTR_Retrotransposon_Homo_sapiens_chnk149f	27
ss_HERV-K14I_LTR_Retrotransposon_Homo_sapiens_chnk149r	30
ss_HERV-K14I_LTR_Retrotransposon_Homo_sapiens_chnk14f	2
ss_HERV-K14I_LTR_Retrotransposon_Homo_sapiens_chnk14r	11
ss_HERV-K14I_LTR_Retrotransposon_Homo_sapiens_chnk150f	33
ss_HERV-K14I_LTR_Retrotransposon_Homo_sapiens_chnk150r	21
ss_HERV-K14I_LTR_Retrotransposon_Homo_sapiens_chnk151f	1
ss_HERV-K14I_LTR_Retrotransposon_Homo_sapiens_chnk151r	14
ss_HERV-K14I_LTR_Retrotransposon_Homo_sapiens_chnk152f	19
ss_HERV-K14I_LTR_Retrotransposon_Homo_sapiens_chnk152r	12
ss_HERV-K14I_LTR_Retrotransposon_Homo_sapiens_chnk153f	33
ss_HERV-K14I_LTR_Retrotransposon_Homo_sapiens_chnk153r	7
ss_HERV-K14I_LTR_Retrotransposon_Homo_sapiens_chnk154r	1
ss_HERV-K14I_LTR_Retrotransposon_Homo_sapiens_chnk155r	2
ss_HERV-K14I_LTR_Retrotransposon_Homo_sapiens_chnk15f	27
ss_HERV-K14I_LTR_Retrotransposon_Homo_sapiens_chnk15r	14
ss_HERV-K14I_LTR_Retrotransposon_Homo_sapiens_chnk16f	13
ss_HERV-K14I_LTR_Retrotransposon_Homo_sapiens_chnk16r	8
ss_HERV-K14I_LTR_Retrotransposon_Homo_sapiens_chnk17f	20
ss_HERV-K14I_LTR_Retrotransposon_Homo_sapiens_chnk17r	16
ss_HERV-K14I_LTR_Retrotransposon_Homo_sapiens_chnk18f	22
ss_HERV-K14I_LTR_Retrotransposon_Homo_sapiens_chnk18r	24
ss_HERV-K14I_LTR_Retrotransposon_Homo_sapiens_chnk19f	14
ss_HERV-K14I_LTR_Retrotransposon_Homo_sapiens_chnk19r	11
ss_HERV-K14I_LTR_Retrotransposon_Homo_sapiens_chnk20f	13
ss_HERV-K14I_LTR_Retrotransposon_Homo_sapiens_chnk20r	5
ss_HERV-K14I_LTR_Retrotransposon_Homo_sapiens_chnk21f	8
ss_HERV-K14I_LTR_Retrotransposon_Homo_sapiens_chnk21r	3
ss_HERV-K14I_LTR_Retrotransposon_Homo_sapiens_chnk22f	3
ss_HERV-K14I_LTR_Retrotransposon_Homo_sapiens_chnk23f	10
ss_HERV-K14I_LTR_Retrotransposon_Homo_sapiens_chnk23r	8
ss_HERV-K14I_LTR_Retrotransposon_Homo_sapiens_chnk24f	13
ss_HERV-K14I_LTR_Retrotransposon_Homo_sapiens_chnk24r	8
ss_HERV-K14I_LTR_Retrotransposon_Homo_sapiens_chnk25f	13
ss_HERV-K14I_LTR_Retrotransposon_Homo_sapiens_chnk25r	34
ss_HERV-K14I_LTR_Retrotransposon_Homo_sapiens_chnk26f	16
ss_HERV-K14I_LTR_Retrotransposon_Homo_sapiens_chnk26r	39
ss_HERV-K14I_LTR_Retrotransposon_Homo_sapiens_chnk27f	16
ss_HERV-K14I_LTR_Retrotransposon_Homo_sapiens_chnk27r	10
ss_HERV-K14I_LTR_Retrotransposon_Homo_sapiens_chnk28f	11
ss_HERV-K14I_LTR_Retrotransposon_Homo_sapiens_chnk28r	11
ss_HERV-K14I_LTR_Retrotransposon_Homo_sapiens_chnk29f	8
ss_HERV-K14I_LTR_Retrotransposon_Homo_sapiens_chnk29r	15
ss_HERV-K14I_LTR_Retrotransposon_Homo_sapiens_chnk2f	2
ss_HERV-K14I_LTR_Retrotransposon_Homo_sapiens_chnk30f	5
ss_HERV-K14I_LTR_Retrotransposon_Homo_sapiens_chnk30r	8
ss_HERV-K14I_LTR_Retrotransposon_Homo_sapiens_chnk31f	14
ss_HERV-K14I_LTR_Retrotransposon_Homo_sapiens_chnk31r	4
ss_HERV-K14I_LTR_Retrotransposon_Homo_sapiens_chnk32f	18
ss_HERV-K14I_LTR_Retrotransposon_Homo_sapiens_chnk32r	4
ss_HERV-K14I_LTR_Retrotransposon_Homo_sapiens_chnk33f	15
ss_HERV-K14I_LTR_Retrotransposon_Homo_sapiens_chnk33r	6
ss_HERV-K14I_LTR_Retrotransposon_Homo_sapiens_chnk34f	13
ss_HERV-K14I_LTR_Retrotransposon_Homo_sapiens_chnk34r	8
ss_HERV-K14I_LTR_Retrotransposon_Homo_sapiens_chnk35f	10
ss_HERV-K14I_LTR_Retrotransposon_Homo_sapiens_chnk35r	10
ss_HERV-K14I_LTR_Retrotransposon_Homo_sapiens_chnk36f	16
ss_HERV-K14I_LTR_Retrotransposon_Homo_sapiens_chnk36r	7
ss_HERV-K14I_LTR_Retrotransposon_Homo_sapiens_chnk37f	22
ss_HERV-K14I_LTR_Retrotransposon_Homo_sapiens_chnk37r	8
ss_HERV-K14I_LTR_Retrotransposon_Homo_sapiens_chnk38f	4
ss_HERV-K14I_LTR_Retrotransposon_Homo_sapiens_chnk38r	10
ss_HERV-K14I_LTR_Retrotransposon_Homo_sapiens_chnk39f	15
ss_HERV-K14I_LTR_Retrotransposon_Homo_sapiens_chnk39r	13
ss_HERV-K14I_LTR_Retrotransposon_Homo_sapiens_chnk3f	3
ss_HERV-K14I_LTR_Retrotransposon_Homo_sapiens_chnk3r	4
ss_HERV-K14I_LTR_Retrotransposon_Homo_sapiens_chnk40f	5
ss_HERV-K14I_LTR_Retrotransposon_Homo_sapiens_chnk40r	13
ss_HERV-K14I_LTR_Retrotransposon_Homo_sapiens_chnk41f	6
ss_HERV-K14I_LTR_Retrotransposon_Homo_sapiens_chnk41r	15
ss_HERV-K14I_LTR_Retrotransposon_Homo_sapiens_chnk42f	9
ss_HERV-K14I_LTR_Retrotransposon_Homo_sapiens_chnk42r	14
ss_HERV-K14I_LTR_Retrotransposon_Homo_sapiens_chnk43r	10
ss_HERV-K14I_LTR_Retrotransposon_Homo_sapiens_chnk44r	7
ss_HERV-K14I_LTR_Retrotransposon_Homo_sapiens_chnk45f	5
ss_HERV-K14I_LTR_Retrotransposon_Homo_sapiens_chnk45r	6
ss_HERV-K14I_LTR_Retrotransposon_Homo_sapiens_chnk46f	3
ss_HERV-K14I_LTR_Retrotransposon_Homo_sapiens_chnk46r	8
ss_HERV-K14I_LTR_Retrotransposon_Homo_sapiens_chnk47f	12
ss_HERV-K14I_LTR_Retrotransposon_Homo_sapiens_chnk47r	12
ss_HERV-K14I_LTR_Retrotransposon_Homo_sapiens_chnk48f	8
ss_HERV-K14I_LTR_Retrotransposon_Homo_sapiens_chnk48r	11
ss_HERV-K14I_LTR_Retrotransposon_Homo_sapiens_chnk49f	13
ss_HERV-K14I_LTR_Retrotransposon_Homo_sapiens_chnk49r	13
ss_HERV-K14I_LTR_Retrotransposon_Homo_sapiens_chnk4f	14
ss_HERV-K14I_LTR_Retrotransposon_Homo_sapiens_chnk4r	23
ss_HERV-K14I_LTR_Retrotransposon_Homo_sapiens_chnk50f	4
ss_HERV-K14I_LTR_Retrotransposon_Homo_sapiens_chnk50r	8
ss_HERV-K14I_LTR_Retrotransposon_Homo_sapiens_chnk51f	8
ss_HERV-K14I_LTR_Retrotransposon_Homo_sapiens_chnk51r	12
ss_HERV-K14I_LTR_Retrotransposon_Homo_sapiens_chnk52f	13
ss_HERV-K14I_LTR_Retrotransposon_Homo_sapiens_chnk52r	13
ss_HERV-K14I_LTR_Retrotransposon_Homo_sapiens_chnk53f	15
ss_HERV-K14I_LTR_Retrotransposon_Homo_sapiens_chnk53r	17
ss_HERV-K14I_LTR_Retrotransposon_Homo_sapiens_chnk54f	20
ss_HERV-K14I_LTR_Retrotransposon_Homo_sapiens_chnk54r	9
ss_HERV-K14I_LTR_Retrotransposon_Homo_sapiens_chnk55f	25
ss_HERV-K14I_LTR_Retrotransposon_Homo_sapiens_chnk55r	11
ss_HERV-K14I_LTR_Retrotransposon_Homo_sapiens_chnk56f	17
ss_HERV-K14I_LTR_Retrotransposon_Homo_sapiens_chnk56r	6
ss_HERV-K14I_LTR_Retrotransposon_Homo_sapiens_chnk57f	17
ss_HERV-K14I_LTR_Retrotransposon_Homo_sapiens_chnk57r	4
ss_HERV-K14I_LTR_Retrotransposon_Homo_sapiens_chnk58f	9
ss_HERV-K14I_LTR_Retrotransposon_Homo_sapiens_chnk58r	7
ss_HERV-K14I_LTR_Retrotransposon_Homo_sapiens_chnk59f	11
ss_HERV-K14I_LTR_Retrotransposon_Homo_sapiens_chnk59r	6
ss_HERV-K14I_LTR_Retrotransposon_Homo_sapiens_chnk5f	11
ss_HERV-K14I_LTR_Retrotransposon_Homo_sapiens_chnk5r	8
ss_HERV-K14I_LTR_Retrotransposon_Homo_sapiens_chnk60f	6
ss_HERV-K14I_LTR_Retrotransposon_Homo_sapiens_chnk60r	8
ss_HERV-K14I_LTR_Retrotransposon_Homo_sapiens_chnk61f	5
ss_HERV-K14I_LTR_Retrotransposon_Homo_sapiens_chnk61r	9
ss_HERV-K14I_LTR_Retrotransposon_Homo_sapiens_chnk62f	12
ss_HERV-K14I_LTR_Retrotransposon_Homo_sapiens_chnk62r	7
ss_HERV-K14I_LTR_Retrotransposon_Homo_sapiens_chnk63f	13
ss_HERV-K14I_LTR_Retrotransposon_Homo_sapiens_chnk63r	8
ss_HERV-K14I_LTR_Retrotransposon_Homo_sapiens_chnk64f	4
ss_HERV-K14I_LTR_Retrotransposon_Homo_sapiens_chnk64r	7
ss_HERV-K14I_LTR_Retrotransposon_Homo_sapiens_chnk65f	2
ss_HERV-K14I_LTR_Retrotransposon_Homo_sapiens_chnk65r	4
ss_HERV-K14I_LTR_Retrotransposon_Homo_sapiens_chnk66f	5
ss_HERV-K14I_LTR_Retrotransposon_Homo_sapiens_chnk66r	2
ss_HERV-K14I_LTR_Retrotransposon_Homo_sapiens_chnk67f	2
ss_HERV-K14I_LTR_Retrotransposon_Homo_sapiens_chnk67r	6
ss_HERV-K14I_LTR_Retrotransposon_Homo_sapiens_chnk68f	13
ss_HERV-K14I_LTR_Retrotransposon_Homo_sapiens_chnk68r	7
ss_HERV-K14I_LTR_Retrotransposon_Homo_sapiens_chnk69f	19
ss_HERV-K14I_LTR_Retrotransposon_Homo_sapiens_chnk69r	11
ss_HERV-K14I_LTR_Retrotransposon_Homo_sapiens_chnk6f	11
ss_HERV-K14I_LTR_Retrotransposon_Homo_sapiens_chnk6r	1
ss_HERV-K14I_LTR_Retrotransposon_Homo_sapiens_chnk70f	13
ss_HERV-K14I_LTR_Retrotransposon_Homo_sapiens_chnk70r	7
ss_HERV-K14I_LTR_Retrotransposon_Homo_sapiens_chnk71f	13
ss_HERV-K14I_LTR_Retrotransposon_Homo_sapiens_chnk71r	5
ss_HERV-K14I_LTR_Retrotransposon_Homo_sapiens_chnk72f	14
ss_HERV-K14I_LTR_Retrotransposon_Homo_sapiens_chnk72r	9
ss_HERV-K14I_LTR_Retrotransposon_Homo_sapiens_chnk73f	7
ss_HERV-K14I_LTR_Retrotransposon_Homo_sapiens_chnk73r	5
ss_HERV-K14I_LTR_Retrotransposon_Homo_sapiens_chnk74f	6
ss_HERV-K14I_LTR_Retrotransposon_Homo_sapiens_chnk74r	3
ss_HERV-K14I_LTR_Retrotransposon_Homo_sapiens_chnk75f	7
ss_HERV-K14I_LTR_Retrotransposon_Homo_sapiens_chnk75r	1
ss_HERV-K14I_LTR_Retrotransposon_Homo_sapiens_chnk76f	7
ss_HERV-K14I_LTR_Retrotransposon_Homo_sapiens_chnk76r	8
ss_HERV-K14I_LTR_Retrotransposon_Homo_sapiens_chnk77f	7
ss_HERV-K14I_LTR_Retrotransposon_Homo_sapiens_chnk77r	8
ss_HERV-K14I_LTR_Retrotransposon_Homo_sapiens_chnk78f	7
ss_HERV-K14I_LTR_Retrotransposon_Homo_sapiens_chnk78r	6
ss_HERV-K14I_LTR_Retrotransposon_Homo_sapiens_chnk79f	4
ss_HERV-K14I_LTR_Retrotransposon_Homo_sapiens_chnk79r	3
ss_HERV-K14I_LTR_Retrotransposon_Homo_sapiens_chnk7f	16
ss_HERV-K14I_LTR_Retrotransposon_Homo_sapiens_chnk7r	30
ss_HERV-K14I_LTR_Retrotransposon_Homo_sapiens_chnk80f	8
ss_HERV-K14I_LTR_Retrotransposon_Homo_sapiens_chnk80r	11
ss_HERV-K14I_LTR_Retrotransposon_Homo_sapiens_chnk81f	7
ss_HERV-K14I_LTR_Retrotransposon_Homo_sapiens_chnk81r	6
ss_HERV-K14I_LTR_Retrotransposon_Homo_sapiens_chnk82f	2
ss_HERV-K14I_LTR_Retrotransposon_Homo_sapiens_chnk82r	6
ss_HERV-K14I_LTR_Retrotransposon_Homo_sapiens_chnk83f	3
ss_HERV-K14I_LTR_Retrotransposon_Homo_sapiens_chnk83r	5
ss_HERV-K14I_LTR_Retrotransposon_Homo_sapiens_chnk84f	8
ss_HERV-K14I_LTR_Retrotransposon_Homo_sapiens_chnk84r	16
ss_HERV-K14I_LTR_Retrotransposon_Homo_sapiens_chnk85f	10
ss_HERV-K14I_LTR_Retrotransposon_Homo_sapiens_chnk85r	14
ss_HERV-K14I_LTR_Retrotransposon_Homo_sapiens_chnk86f	4
ss_HERV-K14I_LTR_Retrotransposon_Homo_sapiens_chnk86r	16
ss_HERV-K14I_LTR_Retrotransposon_Homo_sapiens_chnk87f	8
ss_HERV-K14I_LTR_Retrotransposon_Homo_sapiens_chnk87r	14
ss_HERV-K14I_LTR_Retrotransposon_Homo_sapiens_chnk88f	6
ss_HERV-K14I_LTR_Retrotransposon_Homo_sapiens_chnk88r	13
ss_HERV-K14I_LTR_Retrotransposon_Homo_sapiens_chnk89f	6
ss_HERV-K14I_LTR_Retrotransposon_Homo_sapiens_chnk89r	7
ss_HERV-K14I_LTR_Retrotransposon_Homo_sapiens_chnk8f	21
ss_HERV-K14I_LTR_Retrotransposon_Homo_sapiens_chnk8r	33
ss_HERV-K14I_LTR_Retrotransposon_Homo_sapiens_chnk90f	5
ss_HERV-K14I_LTR_Retrotransposon_Homo_sapiens_chnk90r	3
ss_HERV-K14I_LTR_Retrotransposon_Homo_sapiens_chnk91f	2
ss_HERV-K14I_LTR_Retrotransposon_Homo_sapiens_chnk91r	3
ss_HERV-K14I_LTR_Retrotransposon_Homo_sapiens_chnk92f	4
ss_HERV-K14I_LTR_Retrotransposon_Homo_sapiens_chnk92r	1
ss_HERV-K14I_LTR_Retrotransposon_Homo_sapiens_chnk93f	6
ss_HERV-K14I_LTR_Retrotransposon_Homo_sapiens_chnk93r	8
ss_HERV-K14I_LTR_Retrotransposon_Homo_sapiens_chnk94f	7
ss_HERV-K14I_LTR_Retrotransposon_Homo_sapiens_chnk94r	16
ss_HERV-K14I_LTR_Retrotransposon_Homo_sapiens_chnk95f	7
ss_HERV-K14I_LTR_Retrotransposon_Homo_sapiens_chnk95r	13
ss_HERV-K14I_LTR_Retrotransposon_Homo_sapiens_chnk96f	5
ss_HERV-K14I_LTR_Retrotransposon_Homo_sapiens_chnk96r	6
ss_HERV-K14I_LTR_Retrotransposon_Homo_sapiens_chnk97f	4
ss_HERV-K14I_LTR_Retrotransposon_Homo_sapiens_chnk97r	8
ss_HERV-K14I_LTR_Retrotransposon_Homo_sapiens_chnk98f	10
ss_HERV-K14I_LTR_Retrotransposon_Homo_sapiens_chnk98r	10
ss_HERV-K14I_LTR_Retrotransposon_Homo_sapiens_chnk99f	8
ss_HERV-K14I_LTR_Retrotransposon_Homo_sapiens_chnk99r	10
ss_HERV-K14I_LTR_Retrotransposon_Homo_sapiens_chnk9f	9
ss_HERV-K14I_LTR_Retrotransposon_Homo_sapiens_chnk9r	20
ss_HERV15I_Endogenous_Retrovirus_Homo_sapiens_chnk100f	3
ss_HERV15I_Endogenous_Retrovirus_Homo_sapiens_chnk100r	2
ss_HERV15I_Endogenous_Retrovirus_Homo_sapiens_chnk101f	2
ss_HERV15I_Endogenous_Retrovirus_Homo_sapiens_chnk101r	3
ss_HERV15I_Endogenous_Retrovirus_Homo_sapiens_chnk102f	3
ss_HERV15I_Endogenous_Retrovirus_Homo_sapiens_chnk102r	5
ss_HERV15I_Endogenous_Retrovirus_Homo_sapiens_chnk103f	2
ss_HERV15I_Endogenous_Retrovirus_Homo_sapiens_chnk103r	5
ss_HERV15I_Endogenous_Retrovirus_Homo_sapiens_chnk104f	8
ss_HERV15I_Endogenous_Retrovirus_Homo_sapiens_chnk104r	2
ss_HERV15I_Endogenous_Retrovirus_Homo_sapiens_chnk105f	5
ss_HERV15I_Endogenous_Retrovirus_Homo_sapiens_chnk105r	8
ss_HERV15I_Endogenous_Retrovirus_Homo_sapiens_chnk106f	2
ss_HERV15I_Endogenous_Retrovirus_Homo_sapiens_chnk106r	6
ss_HERV15I_Endogenous_Retrovirus_Homo_sapiens_chnk107f	3
ss_HERV15I_Endogenous_Retrovirus_Homo_sapiens_chnk107r	3
ss_HERV15I_Endogenous_Retrovirus_Homo_sapiens_chnk108f	2
ss_HERV15I_Endogenous_Retrovirus_Homo_sapiens_chnk108r	2
ss_HERV15I_Endogenous_Retrovirus_Homo_sapiens_chnk109f	1
ss_HERV15I_Endogenous_Retrovirus_Homo_sapiens_chnk109r	4
ss_HERV15I_Endogenous_Retrovirus_Homo_sapiens_chnk10f	1
ss_HERV15I_Endogenous_Retrovirus_Homo_sapiens_chnk10r	2
ss_HERV15I_Endogenous_Retrovirus_Homo_sapiens_chnk110f	4
ss_HERV15I_Endogenous_Retrovirus_Homo_sapiens_chnk110r	2
ss_HERV15I_Endogenous_Retrovirus_Homo_sapiens_chnk111f	2
ss_HERV15I_Endogenous_Retrovirus_Homo_sapiens_chnk111r	2
ss_HERV15I_Endogenous_Retrovirus_Homo_sapiens_chnk112f	1
ss_HERV15I_Endogenous_Retrovirus_Homo_sapiens_chnk112r	4
ss_HERV15I_Endogenous_Retrovirus_Homo_sapiens_chnk113f	3
ss_HERV15I_Endogenous_Retrovirus_Homo_sapiens_chnk113r	2
ss_HERV15I_Endogenous_Retrovirus_Homo_sapiens_chnk114f	2
ss_HERV15I_Endogenous_Retrovirus_Homo_sapiens_chnk114r	5
ss_HERV15I_Endogenous_Retrovirus_Homo_sapiens_chnk115f	1
ss_HERV15I_Endogenous_Retrovirus_Homo_sapiens_chnk115r	1
ss_HERV15I_Endogenous_Retrovirus_Homo_sapiens_chnk116f	2
ss_HERV15I_Endogenous_Retrovirus_Homo_sapiens_chnk116r	2
ss_HERV15I_Endogenous_Retrovirus_Homo_sapiens_chnk117f	3
ss_HERV15I_Endogenous_Retrovirus_Homo_sapiens_chnk117r	2
ss_HERV15I_Endogenous_Retrovirus_Homo_sapiens_chnk118f	2
ss_HERV15I_Endogenous_Retrovirus_Homo_sapiens_chnk118r	2
ss_HERV15I_Endogenous_Retrovirus_Homo_sapiens_chnk119f	12
ss_HERV15I_Endogenous_Retrovirus_Homo_sapiens_chnk119r	2
ss_HERV15I_Endogenous_Retrovirus_Homo_sapiens_chnk11f	2
ss_HERV15I_Endogenous_Retrovirus_Homo_sapiens_chnk11r	8
ss_HERV15I_Endogenous_Retrovirus_Homo_sapiens_chnk120f	2
ss_HERV15I_Endogenous_Retrovirus_Homo_sapiens_chnk120r	5
ss_HERV15I_Endogenous_Retrovirus_Homo_sapiens_chnk121f	2
ss_HERV15I_Endogenous_Retrovirus_Homo_sapiens_chnk121r	3
ss_HERV15I_Endogenous_Retrovirus_Homo_sapiens_chnk122f	6
ss_HERV15I_Endogenous_Retrovirus_Homo_sapiens_chnk122r	2
ss_HERV15I_Endogenous_Retrovirus_Homo_sapiens_chnk123f	4
ss_HERV15I_Endogenous_Retrovirus_Homo_sapiens_chnk123r	3
ss_HERV15I_Endogenous_Retrovirus_Homo_sapiens_chnk124f	2
ss_HERV15I_Endogenous_Retrovirus_Homo_sapiens_chnk124r	2
ss_HERV15I_Endogenous_Retrovirus_Homo_sapiens_chnk125f	1
ss_HERV15I_Endogenous_Retrovirus_Homo_sapiens_chnk125r	2
ss_HERV15I_Endogenous_Retrovirus_Homo_sapiens_chnk126f	2
ss_HERV15I_Endogenous_Retrovirus_Homo_sapiens_chnk126r	2
ss_HERV15I_Endogenous_Retrovirus_Homo_sapiens_chnk127f	5
ss_HERV15I_Endogenous_Retrovirus_Homo_sapiens_chnk127r	3
ss_HERV15I_Endogenous_Retrovirus_Homo_sapiens_chnk128f	4
ss_HERV15I_Endogenous_Retrovirus_Homo_sapiens_chnk128r	2
ss_HERV15I_Endogenous_Retrovirus_Homo_sapiens_chnk129f	4
ss_HERV15I_Endogenous_Retrovirus_Homo_sapiens_chnk129r	2
ss_HERV15I_Endogenous_Retrovirus_Homo_sapiens_chnk12f	7
ss_HERV15I_Endogenous_Retrovirus_Homo_sapiens_chnk12r	4
ss_HERV15I_Endogenous_Retrovirus_Homo_sapiens_chnk130f	2
ss_HERV15I_Endogenous_Retrovirus_Homo_sapiens_chnk130r	2
ss_HERV15I_Endogenous_Retrovirus_Homo_sapiens_chnk131f	3
ss_HERV15I_Endogenous_Retrovirus_Homo_sapiens_chnk131r	2
ss_HERV15I_Endogenous_Retrovirus_Homo_sapiens_chnk132r	2
ss_HERV15I_Endogenous_Retrovirus_Homo_sapiens_chnk133f	2
ss_HERV15I_Endogenous_Retrovirus_Homo_sapiens_chnk133r	2
ss_HERV15I_Endogenous_Retrovirus_Homo_sapiens_chnk134f	4
ss_HERV15I_Endogenous_Retrovirus_Homo_sapiens_chnk134r	2
ss_HERV15I_Endogenous_Retrovirus_Homo_sapiens_chnk135f	5
ss_HERV15I_Endogenous_Retrovirus_Homo_sapiens_chnk135r	2
ss_HERV15I_Endogenous_Retrovirus_Homo_sapiens_chnk136f	2
ss_HERV15I_Endogenous_Retrovirus_Homo_sapiens_chnk136r	2
ss_HERV15I_Endogenous_Retrovirus_Homo_sapiens_chnk137f	2
ss_HERV15I_Endogenous_Retrovirus_Homo_sapiens_chnk137r	1
ss_HERV15I_Endogenous_Retrovirus_Homo_sapiens_chnk138r	2
ss_HERV15I_Endogenous_Retrovirus_Homo_sapiens_chnk139f	3
ss_HERV15I_Endogenous_Retrovirus_Homo_sapiens_chnk139r	2
ss_HERV15I_Endogenous_Retrovirus_Homo_sapiens_chnk13r	2
ss_HERV15I_Endogenous_Retrovirus_Homo_sapiens_chnk140f	5
ss_HERV15I_Endogenous_Retrovirus_Homo_sapiens_chnk140r	2
ss_HERV15I_Endogenous_Retrovirus_Homo_sapiens_chnk141f	1
ss_HERV15I_Endogenous_Retrovirus_Homo_sapiens_chnk141r	2
ss_HERV15I_Endogenous_Retrovirus_Homo_sapiens_chnk142f	3
ss_HERV15I_Endogenous_Retrovirus_Homo_sapiens_chnk142r	2
ss_HERV15I_Endogenous_Retrovirus_Homo_sapiens_chnk143f	3
ss_HERV15I_Endogenous_Retrovirus_Homo_sapiens_chnk143r	2
ss_HERV15I_Endogenous_Retrovirus_Homo_sapiens_chnk144f	4
ss_HERV15I_Endogenous_Retrovirus_Homo_sapiens_chnk144r	2
ss_HERV15I_Endogenous_Retrovirus_Homo_sapiens_chnk145f	7
ss_HERV15I_Endogenous_Retrovirus_Homo_sapiens_chnk145r	2
ss_HERV15I_Endogenous_Retrovirus_Homo_sapiens_chnk146f	4
ss_HERV15I_Endogenous_Retrovirus_Homo_sapiens_chnk146r	2
ss_HERV15I_Endogenous_Retrovirus_Homo_sapiens_chnk147r	2
ss_HERV15I_Endogenous_Retrovirus_Homo_sapiens_chnk148r	2
ss_HERV15I_Endogenous_Retrovirus_Homo_sapiens_chnk149f	6
ss_HERV15I_Endogenous_Retrovirus_Homo_sapiens_chnk149r	5
ss_HERV15I_Endogenous_Retrovirus_Homo_sapiens_chnk14f	2
ss_HERV15I_Endogenous_Retrovirus_Homo_sapiens_chnk14r	2
ss_HERV15I_Endogenous_Retrovirus_Homo_sapiens_chnk150f	3
ss_HERV15I_Endogenous_Retrovirus_Homo_sapiens_chnk150r	2
ss_HERV15I_Endogenous_Retrovirus_Homo_sapiens_chnk151r	1
ss_HERV15I_Endogenous_Retrovirus_Homo_sapiens_chnk152f	6
ss_HERV15I_Endogenous_Retrovirus_Homo_sapiens_chnk152r	2
ss_HERV15I_Endogenous_Retrovirus_Homo_sapiens_chnk153f	5
ss_HERV15I_Endogenous_Retrovirus_Homo_sapiens_chnk153r	5
ss_HERV15I_Endogenous_Retrovirus_Homo_sapiens_chnk154r	2
ss_HERV15I_Endogenous_Retrovirus_Homo_sapiens_chnk155f	5
ss_HERV15I_Endogenous_Retrovirus_Homo_sapiens_chnk155r	2
ss_HERV15I_Endogenous_Retrovirus_Homo_sapiens_chnk156f	2
ss_HERV15I_Endogenous_Retrovirus_Homo_sapiens_chnk156r	2
ss_HERV15I_Endogenous_Retrovirus_Homo_sapiens_chnk157f	4
ss_HERV15I_Endogenous_Retrovirus_Homo_sapiens_chnk157r	2
ss_HERV15I_Endogenous_Retrovirus_Homo_sapiens_chnk158f	9
ss_HERV15I_Endogenous_Retrovirus_Homo_sapiens_chnk158r	2
ss_HERV15I_Endogenous_Retrovirus_Homo_sapiens_chnk159f	3
ss_HERV15I_Endogenous_Retrovirus_Homo_sapiens_chnk159r	2
ss_HERV15I_Endogenous_Retrovirus_Homo_sapiens_chnk15f	8
ss_HERV15I_Endogenous_Retrovirus_Homo_sapiens_chnk15r	2
ss_HERV15I_Endogenous_Retrovirus_Homo_sapiens_chnk160f	5
ss_HERV15I_Endogenous_Retrovirus_Homo_sapiens_chnk160r	4
ss_HERV15I_Endogenous_Retrovirus_Homo_sapiens_chnk161f	1
ss_HERV15I_Endogenous_Retrovirus_Homo_sapiens_chnk161r	2
ss_HERV15I_Endogenous_Retrovirus_Homo_sapiens_chnk162f	6
ss_HERV15I_Endogenous_Retrovirus_Homo_sapiens_chnk162r	2
ss_HERV15I_Endogenous_Retrovirus_Homo_sapiens_chnk163f	4
ss_HERV15I_Endogenous_Retrovirus_Homo_sapiens_chnk163r	1
ss_HERV15I_Endogenous_Retrovirus_Homo_sapiens_chnk164f	1
ss_HERV15I_Endogenous_Retrovirus_Homo_sapiens_chnk164r	2
ss_HERV15I_Endogenous_Retrovirus_Homo_sapiens_chnk165f	2
ss_HERV15I_Endogenous_Retrovirus_Homo_sapiens_chnk165r	2
ss_HERV15I_Endogenous_Retrovirus_Homo_sapiens_chnk166f	1
ss_HERV15I_Endogenous_Retrovirus_Homo_sapiens_chnk166r	2
ss_HERV15I_Endogenous_Retrovirus_Homo_sapiens_chnk167f	2
ss_HERV15I_Endogenous_Retrovirus_Homo_sapiens_chnk167r	2
ss_HERV15I_Endogenous_Retrovirus_Homo_sapiens_chnk168f	3
ss_HERV15I_Endogenous_Retrovirus_Homo_sapiens_chnk168r	2
ss_HERV15I_Endogenous_Retrovirus_Homo_sapiens_chnk169f	8
ss_HERV15I_Endogenous_Retrovirus_Homo_sapiens_chnk169r	5
ss_HERV15I_Endogenous_Retrovirus_Homo_sapiens_chnk16f	1
ss_HERV15I_Endogenous_Retrovirus_Homo_sapiens_chnk16r	2
ss_HERV15I_Endogenous_Retrovirus_Homo_sapiens_chnk170f	2
ss_HERV15I_Endogenous_Retrovirus_Homo_sapiens_chnk170r	2
ss_HERV15I_Endogenous_Retrovirus_Homo_sapiens_chnk171f	4
ss_HERV15I_Endogenous_Retrovirus_Homo_sapiens_chnk171r	2
ss_HERV15I_Endogenous_Retrovirus_Homo_sapiens_chnk172f	3
ss_HERV15I_Endogenous_Retrovirus_Homo_sapiens_chnk172r	2
ss_HERV15I_Endogenous_Retrovirus_Homo_sapiens_chnk173f	3
ss_HERV15I_Endogenous_Retrovirus_Homo_sapiens_chnk173r	2
ss_HERV15I_Endogenous_Retrovirus_Homo_sapiens_chnk174f	2
ss_HERV15I_Endogenous_Retrovirus_Homo_sapiens_chnk174r	2
ss_HERV15I_Endogenous_Retrovirus_Homo_sapiens_chnk175f	2
ss_HERV15I_Endogenous_Retrovirus_Homo_sapiens_chnk175r	2
ss_HERV15I_Endogenous_Retrovirus_Homo_sapiens_chnk176f	9
ss_HERV15I_Endogenous_Retrovirus_Homo_sapiens_chnk176r	5
ss_HERV15I_Endogenous_Retrovirus_Homo_sapiens_chnk177f	3
ss_HERV15I_Endogenous_Retrovirus_Homo_sapiens_chnk177r	2
ss_HERV15I_Endogenous_Retrovirus_Homo_sapiens_chnk178f	5
ss_HERV15I_Endogenous_Retrovirus_Homo_sapiens_chnk178r	2
ss_HERV15I_Endogenous_Retrovirus_Homo_sapiens_chnk179f	2
ss_HERV15I_Endogenous_Retrovirus_Homo_sapiens_chnk179r	2
ss_HERV15I_Endogenous_Retrovirus_Homo_sapiens_chnk17r	2
ss_HERV15I_Endogenous_Retrovirus_Homo_sapiens_chnk180f	3
ss_HERV15I_Endogenous_Retrovirus_Homo_sapiens_chnk180r	2
ss_HERV15I_Endogenous_Retrovirus_Homo_sapiens_chnk181f	3
ss_HERV15I_Endogenous_Retrovirus_Homo_sapiens_chnk181r	8
ss_HERV15I_Endogenous_Retrovirus_Homo_sapiens_chnk182f	6
ss_HERV15I_Endogenous_Retrovirus_Homo_sapiens_chnk182r	3
ss_HERV15I_Endogenous_Retrovirus_Homo_sapiens_chnk183f	9
ss_HERV15I_Endogenous_Retrovirus_Homo_sapiens_chnk183r	3
ss_HERV15I_Endogenous_Retrovirus_Homo_sapiens_chnk184f	8
ss_HERV15I_Endogenous_Retrovirus_Homo_sapiens_chnk184r	2
ss_HERV15I_Endogenous_Retrovirus_Homo_sapiens_chnk185f	10
ss_HERV15I_Endogenous_Retrovirus_Homo_sapiens_chnk185r	2
ss_HERV15I_Endogenous_Retrovirus_Homo_sapiens_chnk186f	7
ss_HERV15I_Endogenous_Retrovirus_Homo_sapiens_chnk186r	2
ss_HERV15I_Endogenous_Retrovirus_Homo_sapiens_chnk187f	10
ss_HERV15I_Endogenous_Retrovirus_Homo_sapiens_chnk187r	2
ss_HERV15I_Endogenous_Retrovirus_Homo_sapiens_chnk188f	3
ss_HERV15I_Endogenous_Retrovirus_Homo_sapiens_chnk189f	1
ss_HERV15I_Endogenous_Retrovirus_Homo_sapiens_chnk18f	3
ss_HERV15I_Endogenous_Retrovirus_Homo_sapiens_chnk18r	4
ss_HERV15I_Endogenous_Retrovirus_Homo_sapiens_chnk190f	2
ss_HERV15I_Endogenous_Retrovirus_Homo_sapiens_chnk190r	1
ss_HERV15I_Endogenous_Retrovirus_Homo_sapiens_chnk191f	10
ss_HERV15I_Endogenous_Retrovirus_Homo_sapiens_chnk191r	1
ss_HERV15I_Endogenous_Retrovirus_Homo_sapiens_chnk192f	5
ss_HERV15I_Endogenous_Retrovirus_Homo_sapiens_chnk192r	3
ss_HERV15I_Endogenous_Retrovirus_Homo_sapiens_chnk193f	4
ss_HERV15I_Endogenous_Retrovirus_Homo_sapiens_chnk193r	5
ss_HERV15I_Endogenous_Retrovirus_Homo_sapiens_chnk194f	5
ss_HERV15I_Endogenous_Retrovirus_Homo_sapiens_chnk194r	3
ss_HERV15I_Endogenous_Retrovirus_Homo_sapiens_chnk195f	10
ss_HERV15I_Endogenous_Retrovirus_Homo_sapiens_chnk195r	5
ss_HERV15I_Endogenous_Retrovirus_Homo_sapiens_chnk196f	2
ss_HERV15I_Endogenous_Retrovirus_Homo_sapiens_chnk196r	6
ss_HERV15I_Endogenous_Retrovirus_Homo_sapiens_chnk197f	9
ss_HERV15I_Endogenous_Retrovirus_Homo_sapiens_chnk197r	5
ss_HERV15I_Endogenous_Retrovirus_Homo_sapiens_chnk198f	2
ss_HERV15I_Endogenous_Retrovirus_Homo_sapiens_chnk198r	11
ss_HERV15I_Endogenous_Retrovirus_Homo_sapiens_chnk199r	6
ss_HERV15I_Endogenous_Retrovirus_Homo_sapiens_chnk19f	2
ss_HERV15I_Endogenous_Retrovirus_Homo_sapiens_chnk19r	2
ss_HERV15I_Endogenous_Retrovirus_Homo_sapiens_chnk1r	4
ss_HERV15I_Endogenous_Retrovirus_Homo_sapiens_chnk200f	4
ss_HERV15I_Endogenous_Retrovirus_Homo_sapiens_chnk200r	3
ss_HERV15I_Endogenous_Retrovirus_Homo_sapiens_chnk201f	6
ss_HERV15I_Endogenous_Retrovirus_Homo_sapiens_chnk202f	5
ss_HERV15I_Endogenous_Retrovirus_Homo_sapiens_chnk203f	8
ss_HERV15I_Endogenous_Retrovirus_Homo_sapiens_chnk203r	1
ss_HERV15I_Endogenous_Retrovirus_Homo_sapiens_chnk204f	5
ss_HERV15I_Endogenous_Retrovirus_Homo_sapiens_chnk205f	2
ss_HERV15I_Endogenous_Retrovirus_Homo_sapiens_chnk206f	4
ss_HERV15I_Endogenous_Retrovirus_Homo_sapiens_chnk206r	1
ss_HERV15I_Endogenous_Retrovirus_Homo_sapiens_chnk207f	2
ss_HERV15I_Endogenous_Retrovirus_Homo_sapiens_chnk208f	2
ss_HERV15I_Endogenous_Retrovirus_Homo_sapiens_chnk209f	2
ss_HERV15I_Endogenous_Retrovirus_Homo_sapiens_chnk209r	1
ss_HERV15I_Endogenous_Retrovirus_Homo_sapiens_chnk20r	3
ss_HERV15I_Endogenous_Retrovirus_Homo_sapiens_chnk210f	3
ss_HERV15I_Endogenous_Retrovirus_Homo_sapiens_chnk210r	3
ss_HERV15I_Endogenous_Retrovirus_Homo_sapiens_chnk211f	2
ss_HERV15I_Endogenous_Retrovirus_Homo_sapiens_chnk211r	2
ss_HERV15I_Endogenous_Retrovirus_Homo_sapiens_chnk212f	2
ss_HERV15I_Endogenous_Retrovirus_Homo_sapiens_chnk212r	1
ss_HERV15I_Endogenous_Retrovirus_Homo_sapiens_chnk213f	8
ss_HERV15I_Endogenous_Retrovirus_Homo_sapiens_chnk213r	1
ss_HERV15I_Endogenous_Retrovirus_Homo_sapiens_chnk214f	2
ss_HERV15I_Endogenous_Retrovirus_Homo_sapiens_chnk214r	1
ss_HERV15I_Endogenous_Retrovirus_Homo_sapiens_chnk215f	2
ss_HERV15I_Endogenous_Retrovirus_Homo_sapiens_chnk215r	1
ss_HERV15I_Endogenous_Retrovirus_Homo_sapiens_chnk216f	3
ss_HERV15I_Endogenous_Retrovirus_Homo_sapiens_chnk216r	4
ss_HERV15I_Endogenous_Retrovirus_Homo_sapiens_chnk217f	2
ss_HERV15I_Endogenous_Retrovirus_Homo_sapiens_chnk217r	3
ss_HERV15I_Endogenous_Retrovirus_Homo_sapiens_chnk218f	4
ss_HERV15I_Endogenous_Retrovirus_Homo_sapiens_chnk218r	2
ss_HERV15I_Endogenous_Retrovirus_Homo_sapiens_chnk219f	7
ss_HERV15I_Endogenous_Retrovirus_Homo_sapiens_chnk219r	1
ss_HERV15I_Endogenous_Retrovirus_Homo_sapiens_chnk21r	7
ss_HERV15I_Endogenous_Retrovirus_Homo_sapiens_chnk220f	2
ss_HERV15I_Endogenous_Retrovirus_Homo_sapiens_chnk221f	2
ss_HERV15I_Endogenous_Retrovirus_Homo_sapiens_chnk222f	2
ss_HERV15I_Endogenous_Retrovirus_Homo_sapiens_chnk223f	2
ss_HERV15I_Endogenous_Retrovirus_Homo_sapiens_chnk22f	1
ss_HERV15I_Endogenous_Retrovirus_Homo_sapiens_chnk22r	6
ss_HERV15I_Endogenous_Retrovirus_Homo_sapiens_chnk23r	6
ss_HERV15I_Endogenous_Retrovirus_Homo_sapiens_chnk24r	5
ss_HERV15I_Endogenous_Retrovirus_Homo_sapiens_chnk25f	3
ss_HERV15I_Endogenous_Retrovirus_Homo_sapiens_chnk25r	6
ss_HERV15I_Endogenous_Retrovirus_Homo_sapiens_chnk26f	6
ss_HERV15I_Endogenous_Retrovirus_Homo_sapiens_chnk26r	1
ss_HERV15I_Endogenous_Retrovirus_Homo_sapiens_chnk27f	4
ss_HERV15I_Endogenous_Retrovirus_Homo_sapiens_chnk27r	8
ss_HERV15I_Endogenous_Retrovirus_Homo_sapiens_chnk28f	4
ss_HERV15I_Endogenous_Retrovirus_Homo_sapiens_chnk28r	7
ss_HERV15I_Endogenous_Retrovirus_Homo_sapiens_chnk29f	6
ss_HERV15I_Endogenous_Retrovirus_Homo_sapiens_chnk29r	6
ss_HERV15I_Endogenous_Retrovirus_Homo_sapiens_chnk2f	1
ss_HERV15I_Endogenous_Retrovirus_Homo_sapiens_chnk2r	2
ss_HERV15I_Endogenous_Retrovirus_Homo_sapiens_chnk30f	5
ss_HERV15I_Endogenous_Retrovirus_Homo_sapiens_chnk30r	11
ss_HERV15I_Endogenous_Retrovirus_Homo_sapiens_chnk31f	1
ss_HERV15I_Endogenous_Retrovirus_Homo_sapiens_chnk31r	6
ss_HERV15I_Endogenous_Retrovirus_Homo_sapiens_chnk32f	2
ss_HERV15I_Endogenous_Retrovirus_Homo_sapiens_chnk32r	6
ss_HERV15I_Endogenous_Retrovirus_Homo_sapiens_chnk33f	4
ss_HERV15I_Endogenous_Retrovirus_Homo_sapiens_chnk33r	9
ss_HERV15I_Endogenous_Retrovirus_Homo_sapiens_chnk34f	2
ss_HERV15I_Endogenous_Retrovirus_Homo_sapiens_chnk34r	5
ss_HERV15I_Endogenous_Retrovirus_Homo_sapiens_chnk35f	1
ss_HERV15I_Endogenous_Retrovirus_Homo_sapiens_chnk35r	1
ss_HERV15I_Endogenous_Retrovirus_Homo_sapiens_chnk36r	2
ss_HERV15I_Endogenous_Retrovirus_Homo_sapiens_chnk37f	2
ss_HERV15I_Endogenous_Retrovirus_Homo_sapiens_chnk37r	10
ss_HERV15I_Endogenous_Retrovirus_Homo_sapiens_chnk38f	2
ss_HERV15I_Endogenous_Retrovirus_Homo_sapiens_chnk38r	7
ss_HERV15I_Endogenous_Retrovirus_Homo_sapiens_chnk39f	2
ss_HERV15I_Endogenous_Retrovirus_Homo_sapiens_chnk39r	11
ss_HERV15I_Endogenous_Retrovirus_Homo_sapiens_chnk3r	2
ss_HERV15I_Endogenous_Retrovirus_Homo_sapiens_chnk40f	2
ss_HERV15I_Endogenous_Retrovirus_Homo_sapiens_chnk40r	7
ss_HERV15I_Endogenous_Retrovirus_Homo_sapiens_chnk41f	2
ss_HERV15I_Endogenous_Retrovirus_Homo_sapiens_chnk41r	8
ss_HERV15I_Endogenous_Retrovirus_Homo_sapiens_chnk42f	2
ss_HERV15I_Endogenous_Retrovirus_Homo_sapiens_chnk42r	7
ss_HERV15I_Endogenous_Retrovirus_Homo_sapiens_chnk43f	4
ss_HERV15I_Endogenous_Retrovirus_Homo_sapiens_chnk43r	3
ss_HERV15I_Endogenous_Retrovirus_Homo_sapiens_chnk44f	2
ss_HERV15I_Endogenous_Retrovirus_Homo_sapiens_chnk44r	3
ss_HERV15I_Endogenous_Retrovirus_Homo_sapiens_chnk45f	2
ss_HERV15I_Endogenous_Retrovirus_Homo_sapiens_chnk45r	1
ss_HERV15I_Endogenous_Retrovirus_Homo_sapiens_chnk46f	2
ss_HERV15I_Endogenous_Retrovirus_Homo_sapiens_chnk46r	3
ss_HERV15I_Endogenous_Retrovirus_Homo_sapiens_chnk47f	2
ss_HERV15I_Endogenous_Retrovirus_Homo_sapiens_chnk47r	5
ss_HERV15I_Endogenous_Retrovirus_Homo_sapiens_chnk48f	6
ss_HERV15I_Endogenous_Retrovirus_Homo_sapiens_chnk48r	4
ss_HERV15I_Endogenous_Retrovirus_Homo_sapiens_chnk49f	2
ss_HERV15I_Endogenous_Retrovirus_Homo_sapiens_chnk49r	5
ss_HERV15I_Endogenous_Retrovirus_Homo_sapiens_chnk4r	2
ss_HERV15I_Endogenous_Retrovirus_Homo_sapiens_chnk50f	2
ss_HERV15I_Endogenous_Retrovirus_Homo_sapiens_chnk50r	1
ss_HERV15I_Endogenous_Retrovirus_Homo_sapiens_chnk51f	2
ss_HERV15I_Endogenous_Retrovirus_Homo_sapiens_chnk51r	5
ss_HERV15I_Endogenous_Retrovirus_Homo_sapiens_chnk52f	2
ss_HERV15I_Endogenous_Retrovirus_Homo_sapiens_chnk52r	3
ss_HERV15I_Endogenous_Retrovirus_Homo_sapiens_chnk53f	2
ss_HERV15I_Endogenous_Retrovirus_Homo_sapiens_chnk53r	5
ss_HERV15I_Endogenous_Retrovirus_Homo_sapiens_chnk54f	2
ss_HERV15I_Endogenous_Retrovirus_Homo_sapiens_chnk54r	6
ss_HERV15I_Endogenous_Retrovirus_Homo_sapiens_chnk55f	4
ss_HERV15I_Endogenous_Retrovirus_Homo_sapiens_chnk55r	10
ss_HERV15I_Endogenous_Retrovirus_Homo_sapiens_chnk56f	5
ss_HERV15I_Endogenous_Retrovirus_Homo_sapiens_chnk56r	8
ss_HERV15I_Endogenous_Retrovirus_Homo_sapiens_chnk57f	2
ss_HERV15I_Endogenous_Retrovirus_Homo_sapiens_chnk57r	3
ss_HERV15I_Endogenous_Retrovirus_Homo_sapiens_chnk58f	2
ss_HERV15I_Endogenous_Retrovirus_Homo_sapiens_chnk58r	2
ss_HERV15I_Endogenous_Retrovirus_Homo_sapiens_chnk59f	2
ss_HERV15I_Endogenous_Retrovirus_Homo_sapiens_chnk5f	1
ss_HERV15I_Endogenous_Retrovirus_Homo_sapiens_chnk5r	2
ss_HERV15I_Endogenous_Retrovirus_Homo_sapiens_chnk60f	3
ss_HERV15I_Endogenous_Retrovirus_Homo_sapiens_chnk60r	3
ss_HERV15I_Endogenous_Retrovirus_Homo_sapiens_chnk61f	2
ss_HERV15I_Endogenous_Retrovirus_Homo_sapiens_chnk61r	3
ss_HERV15I_Endogenous_Retrovirus_Homo_sapiens_chnk62r	2
ss_HERV15I_Endogenous_Retrovirus_Homo_sapiens_chnk63f	2
ss_HERV15I_Endogenous_Retrovirus_Homo_sapiens_chnk63r	1
ss_HERV15I_Endogenous_Retrovirus_Homo_sapiens_chnk64f	3
ss_HERV15I_Endogenous_Retrovirus_Homo_sapiens_chnk64r	1
ss_HERV15I_Endogenous_Retrovirus_Homo_sapiens_chnk65f	2
ss_HERV15I_Endogenous_Retrovirus_Homo_sapiens_chnk65r	3
ss_HERV15I_Endogenous_Retrovirus_Homo_sapiens_chnk66f	2
ss_HERV15I_Endogenous_Retrovirus_Homo_sapiens_chnk66r	8
ss_HERV15I_Endogenous_Retrovirus_Homo_sapiens_chnk67f	2
ss_HERV15I_Endogenous_Retrovirus_Homo_sapiens_chnk67r	4
ss_HERV15I_Endogenous_Retrovirus_Homo_sapiens_chnk68f	2
ss_HERV15I_Endogenous_Retrovirus_Homo_sapiens_chnk68r	3
ss_HERV15I_Endogenous_Retrovirus_Homo_sapiens_chnk69f	2
ss_HERV15I_Endogenous_Retrovirus_Homo_sapiens_chnk69r	3
ss_HERV15I_Endogenous_Retrovirus_Homo_sapiens_chnk6f	1
ss_HERV15I_Endogenous_Retrovirus_Homo_sapiens_chnk6r	9
ss_HERV15I_Endogenous_Retrovirus_Homo_sapiens_chnk70f	2
ss_HERV15I_Endogenous_Retrovirus_Homo_sapiens_chnk71f	6
ss_HERV15I_Endogenous_Retrovirus_Homo_sapiens_chnk72f	1
ss_HERV15I_Endogenous_Retrovirus_Homo_sapiens_chnk72r	3
ss_HERV15I_Endogenous_Retrovirus_Homo_sapiens_chnk73f	2
ss_HERV15I_Endogenous_Retrovirus_Homo_sapiens_chnk73r	5
ss_HERV15I_Endogenous_Retrovirus_Homo_sapiens_chnk74r	1
ss_HERV15I_Endogenous_Retrovirus_Homo_sapiens_chnk75f	6
ss_HERV15I_Endogenous_Retrovirus_Homo_sapiens_chnk75r	7
ss_HERV15I_Endogenous_Retrovirus_Homo_sapiens_chnk76f	5
ss_HERV15I_Endogenous_Retrovirus_Homo_sapiens_chnk76r	6
ss_HERV15I_Endogenous_Retrovirus_Homo_sapiens_chnk77f	2
ss_HERV15I_Endogenous_Retrovirus_Homo_sapiens_chnk78f	2
ss_HERV15I_Endogenous_Retrovirus_Homo_sapiens_chnk78r	5
ss_HERV15I_Endogenous_Retrovirus_Homo_sapiens_chnk79f	2
ss_HERV15I_Endogenous_Retrovirus_Homo_sapiens_chnk79r	8
ss_HERV15I_Endogenous_Retrovirus_Homo_sapiens_chnk7f	4
ss_HERV15I_Endogenous_Retrovirus_Homo_sapiens_chnk7r	2
ss_HERV15I_Endogenous_Retrovirus_Homo_sapiens_chnk80f	2
ss_HERV15I_Endogenous_Retrovirus_Homo_sapiens_chnk80r	6
ss_HERV15I_Endogenous_Retrovirus_Homo_sapiens_chnk81f	2
ss_HERV15I_Endogenous_Retrovirus_Homo_sapiens_chnk81r	3
ss_HERV15I_Endogenous_Retrovirus_Homo_sapiens_chnk82f	2
ss_HERV15I_Endogenous_Retrovirus_Homo_sapiens_chnk82r	3
ss_HERV15I_Endogenous_Retrovirus_Homo_sapiens_chnk83f	2
ss_HERV15I_Endogenous_Retrovirus_Homo_sapiens_chnk83r	4
ss_HERV15I_Endogenous_Retrovirus_Homo_sapiens_chnk84f	2
ss_HERV15I_Endogenous_Retrovirus_Homo_sapiens_chnk84r	2
ss_HERV15I_Endogenous_Retrovirus_Homo_sapiens_chnk85f	2
ss_HERV15I_Endogenous_Retrovirus_Homo_sapiens_chnk85r	5
ss_HERV15I_Endogenous_Retrovirus_Homo_sapiens_chnk86f	4
ss_HERV15I_Endogenous_Retrovirus_Homo_sapiens_chnk87f	1
ss_HERV15I_Endogenous_Retrovirus_Homo_sapiens_chnk87r	1
ss_HERV15I_Endogenous_Retrovirus_Homo_sapiens_chnk88f	2
ss_HERV15I_Endogenous_Retrovirus_Homo_sapiens_chnk88r	2
ss_HERV15I_Endogenous_Retrovirus_Homo_sapiens_chnk89f	2
ss_HERV15I_Endogenous_Retrovirus_Homo_sapiens_chnk89r	2
ss_HERV15I_Endogenous_Retrovirus_Homo_sapiens_chnk8f	3
ss_HERV15I_Endogenous_Retrovirus_Homo_sapiens_chnk8r	4
ss_HERV15I_Endogenous_Retrovirus_Homo_sapiens_chnk90f	2
ss_HERV15I_Endogenous_Retrovirus_Homo_sapiens_chnk90r	6
ss_HERV15I_Endogenous_Retrovirus_Homo_sapiens_chnk91f	2
ss_HERV15I_Endogenous_Retrovirus_Homo_sapiens_chnk91r	2
ss_HERV15I_Endogenous_Retrovirus_Homo_sapiens_chnk92f	2
ss_HERV15I_Endogenous_Retrovirus_Homo_sapiens_chnk93f	2
ss_HERV15I_Endogenous_Retrovirus_Homo_sapiens_chnk93r	2
ss_HERV15I_Endogenous_Retrovirus_Homo_sapiens_chnk94f	2
ss_HERV15I_Endogenous_Retrovirus_Homo_sapiens_chnk94r	3
ss_HERV15I_Endogenous_Retrovirus_Homo_sapiens_chnk95f	2
ss_HERV15I_Endogenous_Retrovirus_Homo_sapiens_chnk95r	4
ss_HERV15I_Endogenous_Retrovirus_Homo_sapiens_chnk96f	2
ss_HERV15I_Endogenous_Retrovirus_Homo_sapiens_chnk96r	3
ss_HERV15I_Endogenous_Retrovirus_Homo_sapiens_chnk97f	8
ss_HERV15I_Endogenous_Retrovirus_Homo_sapiens_chnk97r	1
ss_HERV15I_Endogenous_Retrovirus_Homo_sapiens_chnk98f	5
ss_HERV15I_Endogenous_Retrovirus_Homo_sapiens_chnk98r	3
ss_HERV15I_Endogenous_Retrovirus_Homo_sapiens_chnk99f	3
ss_HERV15I_Endogenous_Retrovirus_Homo_sapiens_chnk99r	2
ss_HERV15I_Endogenous_Retrovirus_Homo_sapiens_chnk9f	3
ss_HERV15I_Endogenous_Retrovirus_Homo_sapiens_chnk9r	2
ss_HERV16_ERV3_Homo_sapiens_chnk109f	1
ss_HERV16_ERV3_Homo_sapiens_chnk10r	1
ss_HERV16_ERV3_Homo_sapiens_chnk110f	1
ss_HERV16_ERV3_Homo_sapiens_chnk111f	1
ss_HERV16_ERV3_Homo_sapiens_chnk112f	1
ss_HERV16_ERV3_Homo_sapiens_chnk113f	1
ss_HERV16_ERV3_Homo_sapiens_chnk114f	1
ss_HERV16_ERV3_Homo_sapiens_chnk115f	1
ss_HERV16_ERV3_Homo_sapiens_chnk116f	1
ss_HERV16_ERV3_Homo_sapiens_chnk117f	1
ss_HERV16_ERV3_Homo_sapiens_chnk118f	1
ss_HERV16_ERV3_Homo_sapiens_chnk119f	1
ss_HERV16_ERV3_Homo_sapiens_chnk11r	1
ss_HERV16_ERV3_Homo_sapiens_chnk120f	1
ss_HERV16_ERV3_Homo_sapiens_chnk121f	1
ss_HERV16_ERV3_Homo_sapiens_chnk122f	1
ss_HERV16_ERV3_Homo_sapiens_chnk123f	1
ss_HERV16_ERV3_Homo_sapiens_chnk124f	1
ss_HERV16_ERV3_Homo_sapiens_chnk125f	1
ss_HERV16_ERV3_Homo_sapiens_chnk126f	1
ss_HERV16_ERV3_Homo_sapiens_chnk127f	1
ss_HERV16_ERV3_Homo_sapiens_chnk128f	1
ss_HERV16_ERV3_Homo_sapiens_chnk129f	1
ss_HERV16_ERV3_Homo_sapiens_chnk12r	1
ss_HERV16_ERV3_Homo_sapiens_chnk130f	1
ss_HERV16_ERV3_Homo_sapiens_chnk131f	1
ss_HERV16_ERV3_Homo_sapiens_chnk132f	1
ss_HERV16_ERV3_Homo_sapiens_chnk133f	1
ss_HERV16_ERV3_Homo_sapiens_chnk134f	1
ss_HERV16_ERV3_Homo_sapiens_chnk135f	1
ss_HERV16_ERV3_Homo_sapiens_chnk136f	1
ss_HERV16_ERV3_Homo_sapiens_chnk137f	1
ss_HERV16_ERV3_Homo_sapiens_chnk138f	1
ss_HERV16_ERV3_Homo_sapiens_chnk139f	1
ss_HERV16_ERV3_Homo_sapiens_chnk13r	1
ss_HERV16_ERV3_Homo_sapiens_chnk140f	1
ss_HERV16_ERV3_Homo_sapiens_chnk141f	1
ss_HERV16_ERV3_Homo_sapiens_chnk142f	1
[truncated: 24,725 more rows]

## Sheet: mm_as_genomic_counts
as_B1F_SINE_Mus_musculus_chnk21f	1
as_B1_SINE_Mus_musculus_chnk1f	10299
as_B1_SINE_Mus_musculus_chnk2f	15241
as_B1_SINE_Mus_musculus_chnk3f	45638
as_B1_SINE_Mus_musculus_chnk4f	37465
as_B1_SINE_Mus_musculus_chnk5f	51502
as_B1_SINE_Mus_musculus_chnk6f	64886
as_B1_SINE_Mus_musculus_chnk7f	64682
as_B1_SINE_Mus_musculus_chnk8f	66105
as_B2_SINE_Mus_musculus_chnk10f	26836
as_B2_SINE_Mus_musculus_chnk11f	24058
as_B2_SINE_Mus_musculus_chnk12f	23064
as_B2_SINE_Mus_musculus_chnk13f	18730
as_B2_SINE_Mus_musculus_chnk14f	20758
as_B2_SINE_Mus_musculus_chnk15f	17064
as_B2_SINE_Mus_musculus_chnk16f	16906
as_B2_SINE_Mus_musculus_chnk17f	16251
as_B2_SINE_Mus_musculus_chnk18f	17840
as_B2_SINE_Mus_musculus_chnk19f	16514
as_B2_SINE_Mus_musculus_chnk1f	47
as_B2_SINE_Mus_musculus_chnk20f	15882
as_B2_SINE_Mus_musculus_chnk21f	14495
as_B2_SINE_Mus_musculus_chnk22f	12221
as_B2_SINE_Mus_musculus_chnk23f	11704
as_B2_SINE_Mus_musculus_chnk24f	11189
as_B2_SINE_Mus_musculus_chnk25f	7236
as_B2_SINE_Mus_musculus_chnk26f	9999
as_B2_SINE_Mus_musculus_chnk27f	14535
as_B2_SINE_Mus_musculus_chnk28f	12192
as_B2_SINE_Mus_musculus_chnk29f	10371
as_B2_SINE_Mus_musculus_chnk2f	52
as_B2_SINE_Mus_musculus_chnk30f	8213
as_B2_SINE_Mus_musculus_chnk3f	40
as_B2_SINE_Mus_musculus_chnk4f	33
as_B2_SINE_Mus_musculus_chnk5f	30
as_B2_SINE_Mus_musculus_chnk6f	32
as_B2_SINE_Mus_musculus_chnk7f	364
as_B2_SINE_Mus_musculus_chnk8f	386
as_B2_SINE_Mus_musculus_chnk9f	13809
as_BGLII_C_ERV2_Mus_musculus_chnk64f	1
as_BGLII_C_ERV2_Mus_musculus_chnk65f	1
as_BGLII_C_ERV2_Mus_musculus_chnk66f	1
as_BGLII_C_ERV2_Mus_musculus_chnk67f	1
as_BGLII_C_ERV2_Mus_musculus_chnk68f	2
as_BGLII_C_ERV2_Mus_musculus_chnk69f	3
as_BGLII_C_ERV2_Mus_musculus_chnk70f	3
as_BGLII_C_ERV2_Mus_musculus_chnk71f	3
as_BGLII_C_ERV2_Mus_musculus_chnk72f	2
as_BGLII_C_ERV2_Mus_musculus_chnk73f	2
as_BGLII_C_ERV2_Mus_musculus_chnk74f	2
as_BGLII_C_ERV2_Mus_musculus_chnk75f	2
as_BGLII_C_ERV2_Mus_musculus_chnk76f	3
as_BGLII_C_ERV2_Mus_musculus_chnk77f	3
as_BGLII_C_ERV2_Mus_musculus_chnk78f	3
as_BGLII_C_ERV2_Mus_musculus_chnk79f	2
as_BGLII_C_ERV2_Mus_musculus_chnk93f	2
as_BGLII_C_ERV2_Mus_musculus_chnk94f	8
as_BGLII_C_ERV2_Mus_musculus_chnk95f	7
as_BGLII_C_ERV2_Mus_musculus_chnk96f	4
as_BGLII_C_ERV2_Mus_musculus_chnk97f	2
as_BGLII_C_ERV2_Mus_musculus_chnk98f	2
as_BGLII_ERV2_Mus_musculus_chnk10f	16
as_BGLII_ERV2_Mus_musculus_chnk11f	12
as_BGLII_ERV2_Mus_musculus_chnk12f	27
as_BGLII_ERV2_Mus_musculus_chnk13f	25
as_BGLII_ERV2_Mus_musculus_chnk14f	34
as_BGLII_ERV2_Mus_musculus_chnk15f	49
as_BGLII_ERV2_Mus_musculus_chnk16f	188
as_BGLII_ERV2_Mus_musculus_chnk17f	342
as_BGLII_ERV2_Mus_musculus_chnk18f	389
as_BGLII_ERV2_Mus_musculus_chnk19f	405
as_BGLII_ERV2_Mus_musculus_chnk20f	367
as_BGLII_ERV2_Mus_musculus_chnk21f	361
as_BGLII_ERV2_Mus_musculus_chnk22f	665
as_BGLII_ERV2_Mus_musculus_chnk23f	673
as_BGLII_ERV2_Mus_musculus_chnk24f	655
as_BGLII_ERV2_Mus_musculus_chnk25f	891
as_BGLII_ERV2_Mus_musculus_chnk26f	877
as_BGLII_ERV2_Mus_musculus_chnk27f	533
as_BGLII_ERV2_Mus_musculus_chnk28f	498
as_BGLII_ERV2_Mus_musculus_chnk29f	319
as_BGLII_ERV2_Mus_musculus_chnk30f	79
as_BGLII_ERV2_Mus_musculus_chnk31f	50
as_BGLII_ERV2_Mus_musculus_chnk32f	7
as_BGLII_ERV2_Mus_musculus_chnk33f	1
as_BGLII_ERV2_Mus_musculus_chnk34f	1
as_BGLII_ERV2_Mus_musculus_chnk35f	1
as_BGLII_ERV2_Mus_musculus_chnk36f	1
as_BGLII_ERV2_Mus_musculus_chnk37f	1
as_BGLII_ERV2_Mus_musculus_chnk38f	1
as_BGLII_ERV2_Mus_musculus_chnk39f	1
as_BGLII_ERV2_Mus_musculus_chnk40f	1
as_BGLII_ERV2_Mus_musculus_chnk41f	1
as_BGLII_ERV2_Mus_musculus_chnk42f	1
as_BGLII_ERV2_Mus_musculus_chnk43f	1
as_BGLII_ERV2_Mus_musculus_chnk45f	1
as_BGLII_ERV2_Mus_musculus_chnk49f	1
as_BGLII_ERV2_Mus_musculus_chnk4f	41
as_BGLII_ERV2_Mus_musculus_chnk50f	1
as_BGLII_ERV2_Mus_musculus_chnk51f	2
as_BGLII_ERV2_Mus_musculus_chnk52f	1
as_BGLII_ERV2_Mus_musculus_chnk53f	1
as_BGLII_ERV2_Mus_musculus_chnk54f	4
as_BGLII_ERV2_Mus_musculus_chnk55f	6
as_BGLII_ERV2_Mus_musculus_chnk56f	6
as_BGLII_ERV2_Mus_musculus_chnk57f	7
as_BGLII_ERV2_Mus_musculus_chnk58f	7
as_BGLII_ERV2_Mus_musculus_chnk59f	27
as_BGLII_ERV2_Mus_musculus_chnk5f	110
as_BGLII_ERV2_Mus_musculus_chnk60f	34
as_BGLII_ERV2_Mus_musculus_chnk61f	34
as_BGLII_ERV2_Mus_musculus_chnk62f	57
as_BGLII_ERV2_Mus_musculus_chnk63f	52
as_BGLII_ERV2_Mus_musculus_chnk64f	15
as_BGLII_ERV2_Mus_musculus_chnk65f	43
as_BGLII_ERV2_Mus_musculus_chnk66f	5
as_BGLII_ERV2_Mus_musculus_chnk67f	27
as_BGLII_ERV2_Mus_musculus_chnk68f	1
as_BGLII_ERV2_Mus_musculus_chnk6f	123
as_BGLII_ERV2_Mus_musculus_chnk7f	50
as_BGLII_ERV2_Mus_musculus_chnk8f	49
as_BGLII_ERV2_Mus_musculus_chnk9f	58
as_BGLII_Mus_ERV2_Mus_musculus_chnk11f	168
as_BGLII_Mus_ERV2_Mus_musculus_chnk12f	226
as_BGLII_Mus_ERV2_Mus_musculus_chnk13f	143
as_BGLII_Mus_ERV2_Mus_musculus_chnk14f	148
as_BGLII_Mus_ERV2_Mus_musculus_chnk15f	151
as_BGLII_Mus_ERV2_Mus_musculus_chnk16f	276
as_BGLII_Mus_ERV2_Mus_musculus_chnk18f	549
as_BGLII_Mus_ERV2_Mus_musculus_chnk1f	88
as_BGLII_Mus_ERV2_Mus_musculus_chnk21f	77
as_BGLII_Mus_ERV2_Mus_musculus_chnk22f	52
as_BGLII_Mus_ERV2_Mus_musculus_chnk23f	32
as_BGLII_Mus_ERV2_Mus_musculus_chnk24f	29
as_BGLII_Mus_ERV2_Mus_musculus_chnk25f	22
as_BGLII_Mus_ERV2_Mus_musculus_chnk26f	18
as_BGLII_Mus_ERV2_Mus_musculus_chnk27f	17
as_BGLII_Mus_ERV2_Mus_musculus_chnk28f	18
as_BGLII_Mus_ERV2_Mus_musculus_chnk29f	14
as_BGLII_Mus_ERV2_Mus_musculus_chnk2f	34
as_BGLII_Mus_ERV2_Mus_musculus_chnk30f	13
as_BGLII_Mus_ERV2_Mus_musculus_chnk31f	13
as_BGLII_Mus_ERV2_Mus_musculus_chnk32f	20
as_BGLII_Mus_ERV2_Mus_musculus_chnk33f	43
as_BGLII_Mus_ERV2_Mus_musculus_chnk34f	35
as_BGLII_Mus_ERV2_Mus_musculus_chnk35f	27
as_BGLII_Mus_ERV2_Mus_musculus_chnk36f	23
as_BGLII_Mus_ERV2_Mus_musculus_chnk37f	28
as_BGLII_Mus_ERV2_Mus_musculus_chnk3f	62
as_BGLII_Mus_ERV2_Mus_musculus_chnk4f	53
as_BGLII_Mus_ERV2_Mus_musculus_chnk54f	4
as_BGLII_Mus_ERV2_Mus_musculus_chnk55f	5
as_BGLII_Mus_ERV2_Mus_musculus_chnk56f	24
as_BGLII_Mus_ERV2_Mus_musculus_chnk57f	44
as_BGLII_Mus_ERV2_Mus_musculus_chnk58f	42
as_BGLII_Mus_ERV2_Mus_musculus_chnk59f	39
as_BGLII_Mus_ERV2_Mus_musculus_chnk60f	33
as_BGLII_Mus_ERV2_Mus_musculus_chnk61f	36
as_BGLII_Mus_ERV2_Mus_musculus_chnk62f	50
as_BGLII_Mus_ERV2_Mus_musculus_chnk63f	52
as_BGLII_Mus_ERV2_Mus_musculus_chnk64f	52
as_BGLII_Mus_ERV2_Mus_musculus_chnk65f	56
as_BGLII_Mus_ERV2_Mus_musculus_chnk66f	66
as_BGLII_Mus_ERV2_Mus_musculus_chnk67f	70
as_BGLII_Mus_ERV2_Mus_musculus_chnk68f	69
as_BGLII_Mus_ERV2_Mus_musculus_chnk69f	88
as_BGLII_Mus_ERV2_Mus_musculus_chnk70f	126
as_BGLII_Mus_ERV2_Mus_musculus_chnk71f	96
as_BGLII_Mus_ERV2_Mus_musculus_chnk72f	95
as_BGLII_Mus_ERV2_Mus_musculus_chnk73f	86
as_BGLII_Mus_ERV2_Mus_musculus_chnk74f	124
as_BGLII_Mus_ERV2_Mus_musculus_chnk75f	270
as_BGLII_Mus_ERV2_Mus_musculus_chnk76f	443
as_BGLII_Mus_ERV2_Mus_musculus_chnk77f	337
as_BGLII_Mus_ERV2_Mus_musculus_chnk78f	253
as_BGLII_Mus_ERV2_Mus_musculus_chnk79f	247
as_BGLII_Mus_ERV2_Mus_musculus_chnk80f	252
as_BGLII_Mus_ERV2_Mus_musculus_chnk81f	392
as_BGLII_Mus_ERV2_Mus_musculus_chnk82f	164
as_BGLII_Mus_ERV2_Mus_musculus_chnk83f	76
as_BGLII_Mus_ERV2_Mus_musculus_chnk84f	74
as_BGLII_Mus_ERV2_Mus_musculus_chnk84r	67
as_BGLII_Mus_ERV2_Mus_musculus_chnk85f	64
as_BGLII_Mus_ERV2_Mus_musculus_chnk86f	120
as_BGLII_Mus_ERV2_Mus_musculus_chnk87f	119
as_BGLII_Mus_ERV2_Mus_musculus_chnk88f	142
as_BGLII_Mus_ERV2_Mus_musculus_chnk89f	83
as_BGLII_Mus_ERV2_Mus_musculus_chnk90f	79
as_C573_C573_Mus_musculus_chnk10f	1
as_C573_C573_Mus_musculus_chnk11f	1
as_C573_C573_Mus_musculus_chnk12f	1
as_C573_C573_Mus_musculus_chnk13f	1
as_C573_C573_Mus_musculus_chnk14f	1
as_C573_C573_Mus_musculus_chnk15f	1
as_C573_C573_Mus_musculus_chnk16f	3
as_C573_C573_Mus_musculus_chnk17f	3
as_C573_C573_Mus_musculus_chnk18f	3
as_C573_C573_Mus_musculus_chnk19f	5
as_C573_C573_Mus_musculus_chnk20f	2
as_C573_C573_Mus_musculus_chnk21f	2
as_C573_C573_Mus_musculus_chnk22f	1
as_C573_C573_Mus_musculus_chnk6f	1
as_C573_C573_Mus_musculus_chnk7f	1
as_C573_C573_Mus_musculus_chnk8f	1
as_C573_C573_Mus_musculus_chnk9f	1
as_CYRA11_MM_Repeat_region_Mus_musculus_chnk100f	1
as_CYRA11_MM_Repeat_region_Mus_musculus_chnk101f	1
as_CYRA11_MM_Repeat_region_Mus_musculus_chnk97f	2
as_CYRA11_MM_Repeat_region_Mus_musculus_chnk98f	2
as_CYRA11_MM_Repeat_region_Mus_musculus_chnk99f	2
as_ERVB2_1-I_MM_Endogenous_Retrovirus_Mus_musculus_chnk100f	1
as_ERVB2_1-I_MM_Endogenous_Retrovirus_Mus_musculus_chnk100r	1
as_ERVB2_1-I_MM_Endogenous_Retrovirus_Mus_musculus_chnk101f	1
as_ERVB2_1-I_MM_Endogenous_Retrovirus_Mus_musculus_chnk101r	1
as_ERVB2_1-I_MM_Endogenous_Retrovirus_Mus_musculus_chnk102f	1
as_ERVB2_1-I_MM_Endogenous_Retrovirus_Mus_musculus_chnk102r	2
as_ERVB2_1-I_MM_Endogenous_Retrovirus_Mus_musculus_chnk103f	1
as_ERVB2_1-I_MM_Endogenous_Retrovirus_Mus_musculus_chnk103r	2
as_ERVB2_1-I_MM_Endogenous_Retrovirus_Mus_musculus_chnk104f	2
as_ERVB2_1-I_MM_Endogenous_Retrovirus_Mus_musculus_chnk104r	4
as_ERVB2_1-I_MM_Endogenous_Retrovirus_Mus_musculus_chnk105f	1
as_ERVB2_1-I_MM_Endogenous_Retrovirus_Mus_musculus_chnk105r	4
as_ERVB2_1-I_MM_Endogenous_Retrovirus_Mus_musculus_chnk106f	1
as_ERVB2_1-I_MM_Endogenous_Retrovirus_Mus_musculus_chnk106r	5
as_ERVB2_1-I_MM_Endogenous_Retrovirus_Mus_musculus_chnk107f	2
as_ERVB2_1-I_MM_Endogenous_Retrovirus_Mus_musculus_chnk107r	3
as_ERVB2_1-I_MM_Endogenous_Retrovirus_Mus_musculus_chnk108f	2
as_ERVB2_1-I_MM_Endogenous_Retrovirus_Mus_musculus_chnk108r	1
as_ERVB2_1-I_MM_Endogenous_Retrovirus_Mus_musculus_chnk109f	2
as_ERVB2_1-I_MM_Endogenous_Retrovirus_Mus_musculus_chnk109r	1
as_ERVB2_1-I_MM_Endogenous_Retrovirus_Mus_musculus_chnk10f	2
as_ERVB2_1-I_MM_Endogenous_Retrovirus_Mus_musculus_chnk10r	1
as_ERVB2_1-I_MM_Endogenous_Retrovirus_Mus_musculus_chnk110f	2
as_ERVB2_1-I_MM_Endogenous_Retrovirus_Mus_musculus_chnk110r	2
as_ERVB2_1-I_MM_Endogenous_Retrovirus_Mus_musculus_chnk111f	2
as_ERVB2_1-I_MM_Endogenous_Retrovirus_Mus_musculus_chnk111r	1
as_ERVB2_1-I_MM_Endogenous_Retrovirus_Mus_musculus_chnk112f	3
as_ERVB2_1-I_MM_Endogenous_Retrovirus_Mus_musculus_chnk112r	2
as_ERVB2_1-I_MM_Endogenous_Retrovirus_Mus_musculus_chnk113f	3
as_ERVB2_1-I_MM_Endogenous_Retrovirus_Mus_musculus_chnk113r	3
as_ERVB2_1-I_MM_Endogenous_Retrovirus_Mus_musculus_chnk114f	3
as_ERVB2_1-I_MM_Endogenous_Retrovirus_Mus_musculus_chnk114r	1
as_ERVB2_1-I_MM_Endogenous_Retrovirus_Mus_musculus_chnk115f	2
as_ERVB2_1-I_MM_Endogenous_Retrovirus_Mus_musculus_chnk115r	2
as_ERVB2_1-I_MM_Endogenous_Retrovirus_Mus_musculus_chnk116f	2
as_ERVB2_1-I_MM_Endogenous_Retrovirus_Mus_musculus_chnk116r	2
as_ERVB2_1-I_MM_Endogenous_Retrovirus_Mus_musculus_chnk117f	2
as_ERVB2_1-I_MM_Endogenous_Retrovirus_Mus_musculus_chnk117r	2
as_ERVB2_1-I_MM_Endogenous_Retrovirus_Mus_musculus_chnk118f	2
as_ERVB2_1-I_MM_Endogenous_Retrovirus_Mus_musculus_chnk118r	2
as_ERVB2_1-I_MM_Endogenous_Retrovirus_Mus_musculus_chnk119f	2
as_ERVB2_1-I_MM_Endogenous_Retrovirus_Mus_musculus_chnk119r	1
as_ERVB2_1-I_MM_Endogenous_Retrovirus_Mus_musculus_chnk11f	2
as_ERVB2_1-I_MM_Endogenous_Retrovirus_Mus_musculus_chnk11r	1
as_ERVB2_1-I_MM_Endogenous_Retrovirus_Mus_musculus_chnk120f	1
as_ERVB2_1-I_MM_Endogenous_Retrovirus_Mus_musculus_chnk120r	2
as_ERVB2_1-I_MM_Endogenous_Retrovirus_Mus_musculus_chnk121f	2
as_ERVB2_1-I_MM_Endogenous_Retrovirus_Mus_musculus_chnk121r	2
as_ERVB2_1-I_MM_Endogenous_Retrovirus_Mus_musculus_chnk122f	2
as_ERVB2_1-I_MM_Endogenous_Retrovirus_Mus_musculus_chnk122r	2
as_ERVB2_1-I_MM_Endogenous_Retrovirus_Mus_musculus_chnk123f	2
as_ERVB2_1-I_MM_Endogenous_Retrovirus_Mus_musculus_chnk123r	3
as_ERVB2_1-I_MM_Endogenous_Retrovirus_Mus_musculus_chnk124f	1
as_ERVB2_1-I_MM_Endogenous_Retrovirus_Mus_musculus_chnk124r	1
as_ERVB2_1-I_MM_Endogenous_Retrovirus_Mus_musculus_chnk125f	1
as_ERVB2_1-I_MM_Endogenous_Retrovirus_Mus_musculus_chnk125r	1
as_ERVB2_1-I_MM_Endogenous_Retrovirus_Mus_musculus_chnk126f	1
as_ERVB2_1-I_MM_Endogenous_Retrovirus_Mus_musculus_chnk126r	1
as_ERVB2_1-I_MM_Endogenous_Retrovirus_Mus_musculus_chnk127f	1
as_ERVB2_1-I_MM_Endogenous_Retrovirus_Mus_musculus_chnk127r	1
as_ERVB2_1-I_MM_Endogenous_Retrovirus_Mus_musculus_chnk128f	2
as_ERVB2_1-I_MM_Endogenous_Retrovirus_Mus_musculus_chnk128r	3
as_ERVB2_1-I_MM_Endogenous_Retrovirus_Mus_musculus_chnk129f	2
as_ERVB2_1-I_MM_Endogenous_Retrovirus_Mus_musculus_chnk129r	2
as_ERVB2_1-I_MM_Endogenous_Retrovirus_Mus_musculus_chnk12f	2
as_ERVB2_1-I_MM_Endogenous_Retrovirus_Mus_musculus_chnk12r	1
as_ERVB2_1-I_MM_Endogenous_Retrovirus_Mus_musculus_chnk130f	2
as_ERVB2_1-I_MM_Endogenous_Retrovirus_Mus_musculus_chnk130r	2
as_ERVB2_1-I_MM_Endogenous_Retrovirus_Mus_musculus_chnk131f	2
as_ERVB2_1-I_MM_Endogenous_Retrovirus_Mus_musculus_chnk131r	2
as_ERVB2_1-I_MM_Endogenous_Retrovirus_Mus_musculus_chnk132f	1
as_ERVB2_1-I_MM_Endogenous_Retrovirus_Mus_musculus_chnk132r	1
as_ERVB2_1-I_MM_Endogenous_Retrovirus_Mus_musculus_chnk133f	2
as_ERVB2_1-I_MM_Endogenous_Retrovirus_Mus_musculus_chnk133r	1
as_ERVB2_1-I_MM_Endogenous_Retrovirus_Mus_musculus_chnk134f	2
as_ERVB2_1-I_MM_Endogenous_Retrovirus_Mus_musculus_chnk134r	1
as_ERVB2_1-I_MM_Endogenous_Retrovirus_Mus_musculus_chnk135f	2
as_ERVB2_1-I_MM_Endogenous_Retrovirus_Mus_musculus_chnk135r	1
as_ERVB2_1-I_MM_Endogenous_Retrovirus_Mus_musculus_chnk136f	2
as_ERVB2_1-I_MM_Endogenous_Retrovirus_Mus_musculus_chnk137f	1
as_ERVB2_1-I_MM_Endogenous_Retrovirus_Mus_musculus_chnk137r	4
as_ERVB2_1-I_MM_Endogenous_Retrovirus_Mus_musculus_chnk138f	1
as_ERVB2_1-I_MM_Endogenous_Retrovirus_Mus_musculus_chnk138r	1
as_ERVB2_1-I_MM_Endogenous_Retrovirus_Mus_musculus_chnk139f	2
as_ERVB2_1-I_MM_Endogenous_Retrovirus_Mus_musculus_chnk139r	1
as_ERVB2_1-I_MM_Endogenous_Retrovirus_Mus_musculus_chnk13f	6
as_ERVB2_1-I_MM_Endogenous_Retrovirus_Mus_musculus_chnk13r	7
as_ERVB2_1-I_MM_Endogenous_Retrovirus_Mus_musculus_chnk140f	2
as_ERVB2_1-I_MM_Endogenous_Retrovirus_Mus_musculus_chnk140r	1
as_ERVB2_1-I_MM_Endogenous_Retrovirus_Mus_musculus_chnk141f	2
as_ERVB2_1-I_MM_Endogenous_Retrovirus_Mus_musculus_chnk141r	1
as_ERVB2_1-I_MM_Endogenous_Retrovirus_Mus_musculus_chnk142f	2
as_ERVB2_1-I_MM_Endogenous_Retrovirus_Mus_musculus_chnk142r	1
as_ERVB2_1-I_MM_Endogenous_Retrovirus_Mus_musculus_chnk143f	2
as_ERVB2_1-I_MM_Endogenous_Retrovirus_Mus_musculus_chnk143r	2
as_ERVB2_1-I_MM_Endogenous_Retrovirus_Mus_musculus_chnk144f	2
as_ERVB2_1-I_MM_Endogenous_Retrovirus_Mus_musculus_chnk144r	1
as_ERVB2_1-I_MM_Endogenous_Retrovirus_Mus_musculus_chnk145f	2
as_ERVB2_1-I_MM_Endogenous_Retrovirus_Mus_musculus_chnk145r	1
as_ERVB2_1-I_MM_Endogenous_Retrovirus_Mus_musculus_chnk146f	2
as_ERVB2_1-I_MM_Endogenous_Retrovirus_Mus_musculus_chnk146r	1
as_ERVB2_1-I_MM_Endogenous_Retrovirus_Mus_musculus_chnk147f	2
as_ERVB2_1-I_MM_Endogenous_Retrovirus_Mus_musculus_chnk147r	1
as_ERVB2_1-I_MM_Endogenous_Retrovirus_Mus_musculus_chnk148f	2
as_ERVB2_1-I_MM_Endogenous_Retrovirus_Mus_musculus_chnk148r	1
as_ERVB2_1-I_MM_Endogenous_Retrovirus_Mus_musculus_chnk149f	4
as_ERVB2_1-I_MM_Endogenous_Retrovirus_Mus_musculus_chnk149r	1
as_ERVB2_1-I_MM_Endogenous_Retrovirus_Mus_musculus_chnk14f	2
as_ERVB2_1-I_MM_Endogenous_Retrovirus_Mus_musculus_chnk14r	1
as_ERVB2_1-I_MM_Endogenous_Retrovirus_Mus_musculus_chnk150f	3
as_ERVB2_1-I_MM_Endogenous_Retrovirus_Mus_musculus_chnk150r	1
as_ERVB2_1-I_MM_Endogenous_Retrovirus_Mus_musculus_chnk151f	2
as_ERVB2_1-I_MM_Endogenous_Retrovirus_Mus_musculus_chnk151r	1
as_ERVB2_1-I_MM_Endogenous_Retrovirus_Mus_musculus_chnk152f	1
as_ERVB2_1-I_MM_Endogenous_Retrovirus_Mus_musculus_chnk152r	1
as_ERVB2_1-I_MM_Endogenous_Retrovirus_Mus_musculus_chnk153f	2
as_ERVB2_1-I_MM_Endogenous_Retrovirus_Mus_musculus_chnk153r	1
as_ERVB2_1-I_MM_Endogenous_Retrovirus_Mus_musculus_chnk154f	1
as_ERVB2_1-I_MM_Endogenous_Retrovirus_Mus_musculus_chnk154r	2
as_ERVB2_1-I_MM_Endogenous_Retrovirus_Mus_musculus_chnk155f	1
as_ERVB2_1-I_MM_Endogenous_Retrovirus_Mus_musculus_chnk155r	1
as_ERVB2_1-I_MM_Endogenous_Retrovirus_Mus_musculus_chnk156f	2
as_ERVB2_1-I_MM_Endogenous_Retrovirus_Mus_musculus_chnk157f	2
as_ERVB2_1-I_MM_Endogenous_Retrovirus_Mus_musculus_chnk158f	2
as_ERVB2_1-I_MM_Endogenous_Retrovirus_Mus_musculus_chnk158r	1
as_ERVB2_1-I_MM_Endogenous_Retrovirus_Mus_musculus_chnk159f	2
as_ERVB2_1-I_MM_Endogenous_Retrovirus_Mus_musculus_chnk159r	1
as_ERVB2_1-I_MM_Endogenous_Retrovirus_Mus_musculus_chnk15f	2
as_ERVB2_1-I_MM_Endogenous_Retrovirus_Mus_musculus_chnk15r	1
as_ERVB2_1-I_MM_Endogenous_Retrovirus_Mus_musculus_chnk160f	31
as_ERVB2_1-I_MM_Endogenous_Retrovirus_Mus_musculus_chnk160r	2
as_ERVB2_1-I_MM_Endogenous_Retrovirus_Mus_musculus_chnk161f	2
as_ERVB2_1-I_MM_Endogenous_Retrovirus_Mus_musculus_chnk161r	2
as_ERVB2_1-I_MM_Endogenous_Retrovirus_Mus_musculus_chnk162f	2
as_ERVB2_1-I_MM_Endogenous_Retrovirus_Mus_musculus_chnk162r	1
as_ERVB2_1-I_MM_Endogenous_Retrovirus_Mus_musculus_chnk163f	1
as_ERVB2_1-I_MM_Endogenous_Retrovirus_Mus_musculus_chnk163r	1
as_ERVB2_1-I_MM_Endogenous_Retrovirus_Mus_musculus_chnk164f	2
as_ERVB2_1-I_MM_Endogenous_Retrovirus_Mus_musculus_chnk164r	2
as_ERVB2_1-I_MM_Endogenous_Retrovirus_Mus_musculus_chnk165f	1
as_ERVB2_1-I_MM_Endogenous_Retrovirus_Mus_musculus_chnk165r	2
as_ERVB2_1-I_MM_Endogenous_Retrovirus_Mus_musculus_chnk166f	2
as_ERVB2_1-I_MM_Endogenous_Retrovirus_Mus_musculus_chnk166r	2
as_ERVB2_1-I_MM_Endogenous_Retrovirus_Mus_musculus_chnk167f	9
as_ERVB2_1-I_MM_Endogenous_Retrovirus_Mus_musculus_chnk167r	2
as_ERVB2_1-I_MM_Endogenous_Retrovirus_Mus_musculus_chnk168f	1
as_ERVB2_1-I_MM_Endogenous_Retrovirus_Mus_musculus_chnk168r	2
as_ERVB2_1-I_MM_Endogenous_Retrovirus_Mus_musculus_chnk169f	2
as_ERVB2_1-I_MM_Endogenous_Retrovirus_Mus_musculus_chnk169r	2
as_ERVB2_1-I_MM_Endogenous_Retrovirus_Mus_musculus_chnk16f	1
as_ERVB2_1-I_MM_Endogenous_Retrovirus_Mus_musculus_chnk16r	2
as_ERVB2_1-I_MM_Endogenous_Retrovirus_Mus_musculus_chnk170f	1
as_ERVB2_1-I_MM_Endogenous_Retrovirus_Mus_musculus_chnk170r	2
as_ERVB2_1-I_MM_Endogenous_Retrovirus_Mus_musculus_chnk171f	14
as_ERVB2_1-I_MM_Endogenous_Retrovirus_Mus_musculus_chnk171r	1
as_ERVB2_1-I_MM_Endogenous_Retrovirus_Mus_musculus_chnk172f	2
as_ERVB2_1-I_MM_Endogenous_Retrovirus_Mus_musculus_chnk172r	2
as_ERVB2_1-I_MM_Endogenous_Retrovirus_Mus_musculus_chnk173f	2
as_ERVB2_1-I_MM_Endogenous_Retrovirus_Mus_musculus_chnk173r	1
as_ERVB2_1-I_MM_Endogenous_Retrovirus_Mus_musculus_chnk174f	2
as_ERVB2_1-I_MM_Endogenous_Retrovirus_Mus_musculus_chnk174r	2
as_ERVB2_1-I_MM_Endogenous_Retrovirus_Mus_musculus_chnk175f	2
as_ERVB2_1-I_MM_Endogenous_Retrovirus_Mus_musculus_chnk175r	2
as_ERVB2_1-I_MM_Endogenous_Retrovirus_Mus_musculus_chnk176f	5
as_ERVB2_1-I_MM_Endogenous_Retrovirus_Mus_musculus_chnk177f	2
as_ERVB2_1-I_MM_Endogenous_Retrovirus_Mus_musculus_chnk178f	2
as_ERVB2_1-I_MM_Endogenous_Retrovirus_Mus_musculus_chnk17f	1
as_ERVB2_1-I_MM_Endogenous_Retrovirus_Mus_musculus_chnk17r	2
as_ERVB2_1-I_MM_Endogenous_Retrovirus_Mus_musculus_chnk18f	1
as_ERVB2_1-I_MM_Endogenous_Retrovirus_Mus_musculus_chnk18r	1
as_ERVB2_1-I_MM_Endogenous_Retrovirus_Mus_musculus_chnk19f	2
as_ERVB2_1-I_MM_Endogenous_Retrovirus_Mus_musculus_chnk19r	2
as_ERVB2_1-I_MM_Endogenous_Retrovirus_Mus_musculus_chnk20f	1
as_ERVB2_1-I_MM_Endogenous_Retrovirus_Mus_musculus_chnk20r	3
as_ERVB2_1-I_MM_Endogenous_Retrovirus_Mus_musculus_chnk21f	1
as_ERVB2_1-I_MM_Endogenous_Retrovirus_Mus_musculus_chnk21r	2
as_ERVB2_1-I_MM_Endogenous_Retrovirus_Mus_musculus_chnk22f	1
as_ERVB2_1-I_MM_Endogenous_Retrovirus_Mus_musculus_chnk22r	2
as_ERVB2_1-I_MM_Endogenous_Retrovirus_Mus_musculus_chnk23r	2
as_ERVB2_1-I_MM_Endogenous_Retrovirus_Mus_musculus_chnk24f	1
as_ERVB2_1-I_MM_Endogenous_Retrovirus_Mus_musculus_chnk24r	2
as_ERVB2_1-I_MM_Endogenous_Retrovirus_Mus_musculus_chnk25f	1
as_ERVB2_1-I_MM_Endogenous_Retrovirus_Mus_musculus_chnk25r	1
as_ERVB2_1-I_MM_Endogenous_Retrovirus_Mus_musculus_chnk26f	2
as_ERVB2_1-I_MM_Endogenous_Retrovirus_Mus_musculus_chnk26r	2
as_ERVB2_1-I_MM_Endogenous_Retrovirus_Mus_musculus_chnk27f	1
as_ERVB2_1-I_MM_Endogenous_Retrovirus_Mus_musculus_chnk27r	2
as_ERVB2_1-I_MM_Endogenous_Retrovirus_Mus_musculus_chnk28f	1
as_ERVB2_1-I_MM_Endogenous_Retrovirus_Mus_musculus_chnk28r	1
as_ERVB2_1-I_MM_Endogenous_Retrovirus_Mus_musculus_chnk29f	1
as_ERVB2_1-I_MM_Endogenous_Retrovirus_Mus_musculus_chnk29r	2
as_ERVB2_1-I_MM_Endogenous_Retrovirus_Mus_musculus_chnk2r	2
as_ERVB2_1-I_MM_Endogenous_Retrovirus_Mus_musculus_chnk30f	1
as_ERVB2_1-I_MM_Endogenous_Retrovirus_Mus_musculus_chnk30r	3
as_ERVB2_1-I_MM_Endogenous_Retrovirus_Mus_musculus_chnk31f	1
as_ERVB2_1-I_MM_Endogenous_Retrovirus_Mus_musculus_chnk31r	2
as_ERVB2_1-I_MM_Endogenous_Retrovirus_Mus_musculus_chnk32f	1
as_ERVB2_1-I_MM_Endogenous_Retrovirus_Mus_musculus_chnk32r	2
as_ERVB2_1-I_MM_Endogenous_Retrovirus_Mus_musculus_chnk33f	1
as_ERVB2_1-I_MM_Endogenous_Retrovirus_Mus_musculus_chnk33r	2
as_ERVB2_1-I_MM_Endogenous_Retrovirus_Mus_musculus_chnk34f	1
as_ERVB2_1-I_MM_Endogenous_Retrovirus_Mus_musculus_chnk34r	2
as_ERVB2_1-I_MM_Endogenous_Retrovirus_Mus_musculus_chnk35f	1
as_ERVB2_1-I_MM_Endogenous_Retrovirus_Mus_musculus_chnk35r	2
as_ERVB2_1-I_MM_Endogenous_Retrovirus_Mus_musculus_chnk36f	5
as_ERVB2_1-I_MM_Endogenous_Retrovirus_Mus_musculus_chnk36r	2
as_ERVB2_1-I_MM_Endogenous_Retrovirus_Mus_musculus_chnk37f	2
as_ERVB2_1-I_MM_Endogenous_Retrovirus_Mus_musculus_chnk37r	2
as_ERVB2_1-I_MM_Endogenous_Retrovirus_Mus_musculus_chnk38f	1
as_ERVB2_1-I_MM_Endogenous_Retrovirus_Mus_musculus_chnk38r	2
as_ERVB2_1-I_MM_Endogenous_Retrovirus_Mus_musculus_chnk39f	1
as_ERVB2_1-I_MM_Endogenous_Retrovirus_Mus_musculus_chnk39r	2
as_ERVB2_1-I_MM_Endogenous_Retrovirus_Mus_musculus_chnk3r	2
as_ERVB2_1-I_MM_Endogenous_Retrovirus_Mus_musculus_chnk40f	1
as_ERVB2_1-I_MM_Endogenous_Retrovirus_Mus_musculus_chnk40r	2
as_ERVB2_1-I_MM_Endogenous_Retrovirus_Mus_musculus_chnk41f	1
as_ERVB2_1-I_MM_Endogenous_Retrovirus_Mus_musculus_chnk41r	1
as_ERVB2_1-I_MM_Endogenous_Retrovirus_Mus_musculus_chnk42f	1
as_ERVB2_1-I_MM_Endogenous_Retrovirus_Mus_musculus_chnk42r	1
as_ERVB2_1-I_MM_Endogenous_Retrovirus_Mus_musculus_chnk43r	1
as_ERVB2_1-I_MM_Endogenous_Retrovirus_Mus_musculus_chnk44f	1
as_ERVB2_1-I_MM_Endogenous_Retrovirus_Mus_musculus_chnk44r	2
as_ERVB2_1-I_MM_Endogenous_Retrovirus_Mus_musculus_chnk45f	2
as_ERVB2_1-I_MM_Endogenous_Retrovirus_Mus_musculus_chnk45r	2
as_ERVB2_1-I_MM_Endogenous_Retrovirus_Mus_musculus_chnk46f	2
as_ERVB2_1-I_MM_Endogenous_Retrovirus_Mus_musculus_chnk46r	2
as_ERVB2_1-I_MM_Endogenous_Retrovirus_Mus_musculus_chnk47f	1
as_ERVB2_1-I_MM_Endogenous_Retrovirus_Mus_musculus_chnk47r	1
as_ERVB2_1-I_MM_Endogenous_Retrovirus_Mus_musculus_chnk48f	2
as_ERVB2_1-I_MM_Endogenous_Retrovirus_Mus_musculus_chnk48r	1
as_ERVB2_1-I_MM_Endogenous_Retrovirus_Mus_musculus_chnk49f	2
as_ERVB2_1-I_MM_Endogenous_Retrovirus_Mus_musculus_chnk49r	2
as_ERVB2_1-I_MM_Endogenous_Retrovirus_Mus_musculus_chnk4f	2
as_ERVB2_1-I_MM_Endogenous_Retrovirus_Mus_musculus_chnk4r	2
as_ERVB2_1-I_MM_Endogenous_Retrovirus_Mus_musculus_chnk50f	1
as_ERVB2_1-I_MM_Endogenous_Retrovirus_Mus_musculus_chnk50r	2
as_ERVB2_1-I_MM_Endogenous_Retrovirus_Mus_musculus_chnk51f	1
as_ERVB2_1-I_MM_Endogenous_Retrovirus_Mus_musculus_chnk51r	2
as_ERVB2_1-I_MM_Endogenous_Retrovirus_Mus_musculus_chnk52f	1
as_ERVB2_1-I_MM_Endogenous_Retrovirus_Mus_musculus_chnk52r	1
as_ERVB2_1-I_MM_Endogenous_Retrovirus_Mus_musculus_chnk53f	1
as_ERVB2_1-I_MM_Endogenous_Retrovirus_Mus_musculus_chnk53r	1
as_ERVB2_1-I_MM_Endogenous_Retrovirus_Mus_musculus_chnk54f	4
as_ERVB2_1-I_MM_Endogenous_Retrovirus_Mus_musculus_chnk54r	1
as_ERVB2_1-I_MM_Endogenous_Retrovirus_Mus_musculus_chnk55f	1
as_ERVB2_1-I_MM_Endogenous_Retrovirus_Mus_musculus_chnk55r	1
as_ERVB2_1-I_MM_Endogenous_Retrovirus_Mus_musculus_chnk56f	2
as_ERVB2_1-I_MM_Endogenous_Retrovirus_Mus_musculus_chnk56r	5
as_ERVB2_1-I_MM_Endogenous_Retrovirus_Mus_musculus_chnk57f	3
as_ERVB2_1-I_MM_Endogenous_Retrovirus_Mus_musculus_chnk57r	1
as_ERVB2_1-I_MM_Endogenous_Retrovirus_Mus_musculus_chnk58f	2
as_ERVB2_1-I_MM_Endogenous_Retrovirus_Mus_musculus_chnk58r	2
as_ERVB2_1-I_MM_Endogenous_Retrovirus_Mus_musculus_chnk59f	2
as_ERVB2_1-I_MM_Endogenous_Retrovirus_Mus_musculus_chnk59r	2
as_ERVB2_1-I_MM_Endogenous_Retrovirus_Mus_musculus_chnk5f	2
as_ERVB2_1-I_MM_Endogenous_Retrovirus_Mus_musculus_chnk5r	2
as_ERVB2_1-I_MM_Endogenous_Retrovirus_Mus_musculus_chnk60f	1
as_ERVB2_1-I_MM_Endogenous_Retrovirus_Mus_musculus_chnk60r	1
as_ERVB2_1-I_MM_Endogenous_Retrovirus_Mus_musculus_chnk61f	1
as_ERVB2_1-I_MM_Endogenous_Retrovirus_Mus_musculus_chnk61r	2
as_ERVB2_1-I_MM_Endogenous_Retrovirus_Mus_musculus_chnk62f	2
as_ERVB2_1-I_MM_Endogenous_Retrovirus_Mus_musculus_chnk62r	2
as_ERVB2_1-I_MM_Endogenous_Retrovirus_Mus_musculus_chnk63f	1
as_ERVB2_1-I_MM_Endogenous_Retrovirus_Mus_musculus_chnk63r	2
as_ERVB2_1-I_MM_Endogenous_Retrovirus_Mus_musculus_chnk64f	2
as_ERVB2_1-I_MM_Endogenous_Retrovirus_Mus_musculus_chnk64r	2
as_ERVB2_1-I_MM_Endogenous_Retrovirus_Mus_musculus_chnk65f	1
as_ERVB2_1-I_MM_Endogenous_Retrovirus_Mus_musculus_chnk65r	3
as_ERVB2_1-I_MM_Endogenous_Retrovirus_Mus_musculus_chnk66f	1
as_ERVB2_1-I_MM_Endogenous_Retrovirus_Mus_musculus_chnk66r	3
as_ERVB2_1-I_MM_Endogenous_Retrovirus_Mus_musculus_chnk67f	3
as_ERVB2_1-I_MM_Endogenous_Retrovirus_Mus_musculus_chnk67r	4
as_ERVB2_1-I_MM_Endogenous_Retrovirus_Mus_musculus_chnk68f	1
as_ERVB2_1-I_MM_Endogenous_Retrovirus_Mus_musculus_chnk68r	2
as_ERVB2_1-I_MM_Endogenous_Retrovirus_Mus_musculus_chnk69f	2
as_ERVB2_1-I_MM_Endogenous_Retrovirus_Mus_musculus_chnk69r	2
as_ERVB2_1-I_MM_Endogenous_Retrovirus_Mus_musculus_chnk6f	1
as_ERVB2_1-I_MM_Endogenous_Retrovirus_Mus_musculus_chnk6r	2
as_ERVB2_1-I_MM_Endogenous_Retrovirus_Mus_musculus_chnk70f	2
as_ERVB2_1-I_MM_Endogenous_Retrovirus_Mus_musculus_chnk70r	2
as_ERVB2_1-I_MM_Endogenous_Retrovirus_Mus_musculus_chnk71f	2
as_ERVB2_1-I_MM_Endogenous_Retrovirus_Mus_musculus_chnk71r	2
as_ERVB2_1-I_MM_Endogenous_Retrovirus_Mus_musculus_chnk72f	2
as_ERVB2_1-I_MM_Endogenous_Retrovirus_Mus_musculus_chnk72r	2
as_ERVB2_1-I_MM_Endogenous_Retrovirus_Mus_musculus_chnk73f	3
as_ERVB2_1-I_MM_Endogenous_Retrovirus_Mus_musculus_chnk73r	2
as_ERVB2_1-I_MM_Endogenous_Retrovirus_Mus_musculus_chnk74f	4
as_ERVB2_1-I_MM_Endogenous_Retrovirus_Mus_musculus_chnk74r	3
as_ERVB2_1-I_MM_Endogenous_Retrovirus_Mus_musculus_chnk75f	3
as_ERVB2_1-I_MM_Endogenous_Retrovirus_Mus_musculus_chnk75r	2
as_ERVB2_1-I_MM_Endogenous_Retrovirus_Mus_musculus_chnk76f	2
as_ERVB2_1-I_MM_Endogenous_Retrovirus_Mus_musculus_chnk77f	1
as_ERVB2_1-I_MM_Endogenous_Retrovirus_Mus_musculus_chnk78f	1
as_ERVB2_1-I_MM_Endogenous_Retrovirus_Mus_musculus_chnk78r	1
as_ERVB2_1-I_MM_Endogenous_Retrovirus_Mus_musculus_chnk79f	1
as_ERVB2_1-I_MM_Endogenous_Retrovirus_Mus_musculus_chnk79r	1
as_ERVB2_1-I_MM_Endogenous_Retrovirus_Mus_musculus_chnk7f	2
as_ERVB2_1-I_MM_Endogenous_Retrovirus_Mus_musculus_chnk7r	1
as_ERVB2_1-I_MM_Endogenous_Retrovirus_Mus_musculus_chnk80f	1
as_ERVB2_1-I_MM_Endogenous_Retrovirus_Mus_musculus_chnk80r	1
as_ERVB2_1-I_MM_Endogenous_Retrovirus_Mus_musculus_chnk81f	2
as_ERVB2_1-I_MM_Endogenous_Retrovirus_Mus_musculus_chnk81r	1
as_ERVB2_1-I_MM_Endogenous_Retrovirus_Mus_musculus_chnk82f	1
as_ERVB2_1-I_MM_Endogenous_Retrovirus_Mus_musculus_chnk82r	1
as_ERVB2_1-I_MM_Endogenous_Retrovirus_Mus_musculus_chnk83f	1
as_ERVB2_1-I_MM_Endogenous_Retrovirus_Mus_musculus_chnk83r	2
as_ERVB2_1-I_MM_Endogenous_Retrovirus_Mus_musculus_chnk84f	2
as_ERVB2_1-I_MM_Endogenous_Retrovirus_Mus_musculus_chnk84r	1
as_ERVB2_1-I_MM_Endogenous_Retrovirus_Mus_musculus_chnk85f	1
as_ERVB2_1-I_MM_Endogenous_Retrovirus_Mus_musculus_chnk85r	1
as_ERVB2_1-I_MM_Endogenous_Retrovirus_Mus_musculus_chnk86f	1
as_ERVB2_1-I_MM_Endogenous_Retrovirus_Mus_musculus_chnk86r	1
as_ERVB2_1-I_MM_Endogenous_Retrovirus_Mus_musculus_chnk87f	2
as_ERVB2_1-I_MM_Endogenous_Retrovirus_Mus_musculus_chnk87r	1
as_ERVB2_1-I_MM_Endogenous_Retrovirus_Mus_musculus_chnk88f	2
as_ERVB2_1-I_MM_Endogenous_Retrovirus_Mus_musculus_chnk88r	1
as_ERVB2_1-I_MM_Endogenous_Retrovirus_Mus_musculus_chnk89f	1
as_ERVB2_1-I_MM_Endogenous_Retrovirus_Mus_musculus_chnk89r	2
as_ERVB2_1-I_MM_Endogenous_Retrovirus_Mus_musculus_chnk8r	14
as_ERVB2_1-I_MM_Endogenous_Retrovirus_Mus_musculus_chnk90f	2
as_ERVB2_1-I_MM_Endogenous_Retrovirus_Mus_musculus_chnk90r	2
as_ERVB2_1-I_MM_Endogenous_Retrovirus_Mus_musculus_chnk91f	1
as_ERVB2_1-I_MM_Endogenous_Retrovirus_Mus_musculus_chnk91r	1
as_ERVB2_1-I_MM_Endogenous_Retrovirus_Mus_musculus_chnk92f	1
as_ERVB2_1-I_MM_Endogenous_Retrovirus_Mus_musculus_chnk92r	2
as_ERVB2_1-I_MM_Endogenous_Retrovirus_Mus_musculus_chnk93f	1
as_ERVB2_1-I_MM_Endogenous_Retrovirus_Mus_musculus_chnk93r	2
as_ERVB2_1-I_MM_Endogenous_Retrovirus_Mus_musculus_chnk94f	1
as_ERVB2_1-I_MM_Endogenous_Retrovirus_Mus_musculus_chnk94r	1
as_ERVB2_1-I_MM_Endogenous_Retrovirus_Mus_musculus_chnk95f	1
as_ERVB2_1-I_MM_Endogenous_Retrovirus_Mus_musculus_chnk95r	1
as_ERVB2_1-I_MM_Endogenous_Retrovirus_Mus_musculus_chnk96f	4
as_ERVB2_1-I_MM_Endogenous_Retrovirus_Mus_musculus_chnk96r	4
as_ERVB2_1-I_MM_Endogenous_Retrovirus_Mus_musculus_chnk97f	2
as_ERVB2_1-I_MM_Endogenous_Retrovirus_Mus_musculus_chnk97r	1
as_ERVB2_1-I_MM_Endogenous_Retrovirus_Mus_musculus_chnk98f	1
as_ERVB2_1-I_MM_Endogenous_Retrovirus_Mus_musculus_chnk98r	1
as_ERVB2_1-I_MM_Endogenous_Retrovirus_Mus_musculus_chnk99f	1
as_ERVB2_1-I_MM_Endogenous_Retrovirus_Mus_musculus_chnk99r	2
as_ERVB2_1-I_MM_Endogenous_Retrovirus_Mus_musculus_chnk9r	1
as_ERVB2_1A-I_MM_ERV2_Mus_musculus_chnk100f	3
as_ERVB2_1A-I_MM_ERV2_Mus_musculus_chnk100r	3
as_ERVB2_1A-I_MM_ERV2_Mus_musculus_chnk101f	3
as_ERVB2_1A-I_MM_ERV2_Mus_musculus_chnk101r	3
as_ERVB2_1A-I_MM_ERV2_Mus_musculus_chnk102f	3
as_ERVB2_1A-I_MM_ERV2_Mus_musculus_chnk102r	3
as_ERVB2_1A-I_MM_ERV2_Mus_musculus_chnk103r	3
as_ERVB2_1A-I_MM_ERV2_Mus_musculus_chnk104f	2
as_ERVB2_1A-I_MM_ERV2_Mus_musculus_chnk104r	3
as_ERVB2_1A-I_MM_ERV2_Mus_musculus_chnk105r	2
as_ERVB2_1A-I_MM_ERV2_Mus_musculus_chnk106f	3
as_ERVB2_1A-I_MM_ERV2_Mus_musculus_chnk106r	2
as_ERVB2_1A-I_MM_ERV2_Mus_musculus_chnk107f	3
as_ERVB2_1A-I_MM_ERV2_Mus_musculus_chnk107r	3
as_ERVB2_1A-I_MM_ERV2_Mus_musculus_chnk108f	3
as_ERVB2_1A-I_MM_ERV2_Mus_musculus_chnk108r	3
as_ERVB2_1A-I_MM_ERV2_Mus_musculus_chnk109f	3
as_ERVB2_1A-I_MM_ERV2_Mus_musculus_chnk109r	4
as_ERVB2_1A-I_MM_ERV2_Mus_musculus_chnk10f	12
as_ERVB2_1A-I_MM_ERV2_Mus_musculus_chnk110f	3
as_ERVB2_1A-I_MM_ERV2_Mus_musculus_chnk110r	2
as_ERVB2_1A-I_MM_ERV2_Mus_musculus_chnk111f	3
as_ERVB2_1A-I_MM_ERV2_Mus_musculus_chnk111r	3
as_ERVB2_1A-I_MM_ERV2_Mus_musculus_chnk112f	3
as_ERVB2_1A-I_MM_ERV2_Mus_musculus_chnk112r	3
as_ERVB2_1A-I_MM_ERV2_Mus_musculus_chnk113f	2
as_ERVB2_1A-I_MM_ERV2_Mus_musculus_chnk113r	3
as_ERVB2_1A-I_MM_ERV2_Mus_musculus_chnk114f	2
as_ERVB2_1A-I_MM_ERV2_Mus_musculus_chnk114r	3
as_ERVB2_1A-I_MM_ERV2_Mus_musculus_chnk115f	3
as_ERVB2_1A-I_MM_ERV2_Mus_musculus_chnk115r	3
as_ERVB2_1A-I_MM_ERV2_Mus_musculus_chnk116f	3
as_ERVB2_1A-I_MM_ERV2_Mus_musculus_chnk116r	2
as_ERVB2_1A-I_MM_ERV2_Mus_musculus_chnk117f	3
as_ERVB2_1A-I_MM_ERV2_Mus_musculus_chnk117r	2
as_ERVB2_1A-I_MM_ERV2_Mus_musculus_chnk118f	3
as_ERVB2_1A-I_MM_ERV2_Mus_musculus_chnk118r	3
as_ERVB2_1A-I_MM_ERV2_Mus_musculus_chnk119f	3
as_ERVB2_1A-I_MM_ERV2_Mus_musculus_chnk119r	4
as_ERVB2_1A-I_MM_ERV2_Mus_musculus_chnk11f	12
as_ERVB2_1A-I_MM_ERV2_Mus_musculus_chnk11r	74
as_ERVB2_1A-I_MM_ERV2_Mus_musculus_chnk120f	3
as_ERVB2_1A-I_MM_ERV2_Mus_musculus_chnk120r	3
as_ERVB2_1A-I_MM_ERV2_Mus_musculus_chnk121r	3
as_ERVB2_1A-I_MM_ERV2_Mus_musculus_chnk122f	3
as_ERVB2_1A-I_MM_ERV2_Mus_musculus_chnk122r	3
as_ERVB2_1A-I_MM_ERV2_Mus_musculus_chnk124f	3
as_ERVB2_1A-I_MM_ERV2_Mus_musculus_chnk124r	2
as_ERVB2_1A-I_MM_ERV2_Mus_musculus_chnk125f	3
as_ERVB2_1A-I_MM_ERV2_Mus_musculus_chnk126f	3
as_ERVB2_1A-I_MM_ERV2_Mus_musculus_chnk127f	3
as_ERVB2_1A-I_MM_ERV2_Mus_musculus_chnk127r	3
as_ERVB2_1A-I_MM_ERV2_Mus_musculus_chnk128f	2
as_ERVB2_1A-I_MM_ERV2_Mus_musculus_chnk128r	4
as_ERVB2_1A-I_MM_ERV2_Mus_musculus_chnk129f	2
as_ERVB2_1A-I_MM_ERV2_Mus_musculus_chnk129r	3
as_ERVB2_1A-I_MM_ERV2_Mus_musculus_chnk12f	14
as_ERVB2_1A-I_MM_ERV2_Mus_musculus_chnk12r	35
as_ERVB2_1A-I_MM_ERV2_Mus_musculus_chnk130f	3
as_ERVB2_1A-I_MM_ERV2_Mus_musculus_chnk130r	3
as_ERVB2_1A-I_MM_ERV2_Mus_musculus_chnk131f	2
as_ERVB2_1A-I_MM_ERV2_Mus_musculus_chnk131r	3
as_ERVB2_1A-I_MM_ERV2_Mus_musculus_chnk132f	2
as_ERVB2_1A-I_MM_ERV2_Mus_musculus_chnk132r	3
as_ERVB2_1A-I_MM_ERV2_Mus_musculus_chnk133f	2
as_ERVB2_1A-I_MM_ERV2_Mus_musculus_chnk133r	3
as_ERVB2_1A-I_MM_ERV2_Mus_musculus_chnk134f	2
as_ERVB2_1A-I_MM_ERV2_Mus_musculus_chnk134r	3
as_ERVB2_1A-I_MM_ERV2_Mus_musculus_chnk135f	3
as_ERVB2_1A-I_MM_ERV2_Mus_musculus_chnk135r	4
as_ERVB2_1A-I_MM_ERV2_Mus_musculus_chnk136f	3
as_ERVB2_1A-I_MM_ERV2_Mus_musculus_chnk136r	4
as_ERVB2_1A-I_MM_ERV2_Mus_musculus_chnk137f	3
as_ERVB2_1A-I_MM_ERV2_Mus_musculus_chnk137r	4
as_ERVB2_1A-I_MM_ERV2_Mus_musculus_chnk138f	3
as_ERVB2_1A-I_MM_ERV2_Mus_musculus_chnk138r	4
as_ERVB2_1A-I_MM_ERV2_Mus_musculus_chnk139f	3
as_ERVB2_1A-I_MM_ERV2_Mus_musculus_chnk139r	5
as_ERVB2_1A-I_MM_ERV2_Mus_musculus_chnk13f	12
as_ERVB2_1A-I_MM_ERV2_Mus_musculus_chnk13r	15
as_ERVB2_1A-I_MM_ERV2_Mus_musculus_chnk140f	3
as_ERVB2_1A-I_MM_ERV2_Mus_musculus_chnk140r	4
as_ERVB2_1A-I_MM_ERV2_Mus_musculus_chnk141f	2
as_ERVB2_1A-I_MM_ERV2_Mus_musculus_chnk141r	4
as_ERVB2_1A-I_MM_ERV2_Mus_musculus_chnk142f	2
as_ERVB2_1A-I_MM_ERV2_Mus_musculus_chnk142r	4
as_ERVB2_1A-I_MM_ERV2_Mus_musculus_chnk143f	3
as_ERVB2_1A-I_MM_ERV2_Mus_musculus_chnk143r	4
as_ERVB2_1A-I_MM_ERV2_Mus_musculus_chnk144f	2
as_ERVB2_1A-I_MM_ERV2_Mus_musculus_chnk144r	4
as_ERVB2_1A-I_MM_ERV2_Mus_musculus_chnk145f	2
as_ERVB2_1A-I_MM_ERV2_Mus_musculus_chnk145r	7
as_ERVB2_1A-I_MM_ERV2_Mus_musculus_chnk146f	2
as_ERVB2_1A-I_MM_ERV2_Mus_musculus_chnk147f	2
as_ERVB2_1A-I_MM_ERV2_Mus_musculus_chnk147r	14
as_ERVB2_1A-I_MM_ERV2_Mus_musculus_chnk148f	2
as_ERVB2_1A-I_MM_ERV2_Mus_musculus_chnk148r	13
as_ERVB2_1A-I_MM_ERV2_Mus_musculus_chnk149f	2
as_ERVB2_1A-I_MM_ERV2_Mus_musculus_chnk149r	14
as_ERVB2_1A-I_MM_ERV2_Mus_musculus_chnk14f	11
as_ERVB2_1A-I_MM_ERV2_Mus_musculus_chnk14r	20
as_ERVB2_1A-I_MM_ERV2_Mus_musculus_chnk150f	2
as_ERVB2_1A-I_MM_ERV2_Mus_musculus_chnk150r	14
as_ERVB2_1A-I_MM_ERV2_Mus_musculus_chnk151f	2
as_ERVB2_1A-I_MM_ERV2_Mus_musculus_chnk151r	13
as_ERVB2_1A-I_MM_ERV2_Mus_musculus_chnk152r	13
as_ERVB2_1A-I_MM_ERV2_Mus_musculus_chnk153f	3
as_ERVB2_1A-I_MM_ERV2_Mus_musculus_chnk153r	12
as_ERVB2_1A-I_MM_ERV2_Mus_musculus_chnk154f	3
as_ERVB2_1A-I_MM_ERV2_Mus_musculus_chnk154r	15
as_ERVB2_1A-I_MM_ERV2_Mus_musculus_chnk155f	3
as_ERVB2_1A-I_MM_ERV2_Mus_musculus_chnk155r	15
as_ERVB2_1A-I_MM_ERV2_Mus_musculus_chnk156f	3
as_ERVB2_1A-I_MM_ERV2_Mus_musculus_chnk156r	13
as_ERVB2_1A-I_MM_ERV2_Mus_musculus_chnk157f	3
as_ERVB2_1A-I_MM_ERV2_Mus_musculus_chnk157r	13
as_ERVB2_1A-I_MM_ERV2_Mus_musculus_chnk158f	4
as_ERVB2_1A-I_MM_ERV2_Mus_musculus_chnk158r	14
as_ERVB2_1A-I_MM_ERV2_Mus_musculus_chnk159r	19
as_ERVB2_1A-I_MM_ERV2_Mus_musculus_chnk15f	11
as_ERVB2_1A-I_MM_ERV2_Mus_musculus_chnk15r	18
as_ERVB2_1A-I_MM_ERV2_Mus_musculus_chnk160r	13
as_ERVB2_1A-I_MM_ERV2_Mus_musculus_chnk161r	14
as_ERVB2_1A-I_MM_ERV2_Mus_musculus_chnk162f	7
as_ERVB2_1A-I_MM_ERV2_Mus_musculus_chnk162r	12
as_ERVB2_1A-I_MM_ERV2_Mus_musculus_chnk163f	10
as_ERVB2_1A-I_MM_ERV2_Mus_musculus_chnk163r	11
as_ERVB2_1A-I_MM_ERV2_Mus_musculus_chnk164f	21
as_ERVB2_1A-I_MM_ERV2_Mus_musculus_chnk164r	11
as_ERVB2_1A-I_MM_ERV2_Mus_musculus_chnk165f	21
as_ERVB2_1A-I_MM_ERV2_Mus_musculus_chnk165r	10
as_ERVB2_1A-I_MM_ERV2_Mus_musculus_chnk166f	17
as_ERVB2_1A-I_MM_ERV2_Mus_musculus_chnk166r	12
as_ERVB2_1A-I_MM_ERV2_Mus_musculus_chnk167f	18
as_ERVB2_1A-I_MM_ERV2_Mus_musculus_chnk168f	16
as_ERVB2_1A-I_MM_ERV2_Mus_musculus_chnk169f	28
as_ERVB2_1A-I_MM_ERV2_Mus_musculus_chnk169r	13
as_ERVB2_1A-I_MM_ERV2_Mus_musculus_chnk16f	2
as_ERVB2_1A-I_MM_ERV2_Mus_musculus_chnk16r	13
as_ERVB2_1A-I_MM_ERV2_Mus_musculus_chnk170f	56
as_ERVB2_1A-I_MM_ERV2_Mus_musculus_chnk170r	16
as_ERVB2_1A-I_MM_ERV2_Mus_musculus_chnk171r	12
as_ERVB2_1A-I_MM_ERV2_Mus_musculus_chnk172r	13
as_ERVB2_1A-I_MM_ERV2_Mus_musculus_chnk173r	16
as_ERVB2_1A-I_MM_ERV2_Mus_musculus_chnk174f	36
as_ERVB2_1A-I_MM_ERV2_Mus_musculus_chnk174r	36
as_ERVB2_1A-I_MM_ERV2_Mus_musculus_chnk175f	37
as_ERVB2_1A-I_MM_ERV2_Mus_musculus_chnk175r	19
as_ERVB2_1A-I_MM_ERV2_Mus_musculus_chnk176f	34
as_ERVB2_1A-I_MM_ERV2_Mus_musculus_chnk176r	14
as_ERVB2_1A-I_MM_ERV2_Mus_musculus_chnk177f	62
as_ERVB2_1A-I_MM_ERV2_Mus_musculus_chnk177r	12
as_ERVB2_1A-I_MM_ERV2_Mus_musculus_chnk178f	32
as_ERVB2_1A-I_MM_ERV2_Mus_musculus_chnk179f	37
as_ERVB2_1A-I_MM_ERV2_Mus_musculus_chnk17f	12
as_ERVB2_1A-I_MM_ERV2_Mus_musculus_chnk17r	21
as_ERVB2_1A-I_MM_ERV2_Mus_musculus_chnk180f	28
as_ERVB2_1A-I_MM_ERV2_Mus_musculus_chnk18f	11
as_ERVB2_1A-I_MM_ERV2_Mus_musculus_chnk18r	19
as_ERVB2_1A-I_MM_ERV2_Mus_musculus_chnk19f	10
as_ERVB2_1A-I_MM_ERV2_Mus_musculus_chnk19r	13
as_ERVB2_1A-I_MM_ERV2_Mus_musculus_chnk20f	12
as_ERVB2_1A-I_MM_ERV2_Mus_musculus_chnk21f	13
as_ERVB2_1A-I_MM_ERV2_Mus_musculus_chnk22f	13
as_ERVB2_1A-I_MM_ERV2_Mus_musculus_chnk23f	28
as_ERVB2_1A-I_MM_ERV2_Mus_musculus_chnk23r	3
as_ERVB2_1A-I_MM_ERV2_Mus_musculus_chnk24f	12
as_ERVB2_1A-I_MM_ERV2_Mus_musculus_chnk24r	3
as_ERVB2_1A-I_MM_ERV2_Mus_musculus_chnk25f	13
as_ERVB2_1A-I_MM_ERV2_Mus_musculus_chnk26f	13
as_ERVB2_1A-I_MM_ERV2_Mus_musculus_chnk27f	25
as_ERVB2_1A-I_MM_ERV2_Mus_musculus_chnk27r	3
as_ERVB2_1A-I_MM_ERV2_Mus_musculus_chnk28f	16
as_ERVB2_1A-I_MM_ERV2_Mus_musculus_chnk28r	3
as_ERVB2_1A-I_MM_ERV2_Mus_musculus_chnk29f	11
as_ERVB2_1A-I_MM_ERV2_Mus_musculus_chnk2r	29
as_ERVB2_1A-I_MM_ERV2_Mus_musculus_chnk30f	13
as_ERVB2_1A-I_MM_ERV2_Mus_musculus_chnk31f	13
as_ERVB2_1A-I_MM_ERV2_Mus_musculus_chnk31r	2
as_ERVB2_1A-I_MM_ERV2_Mus_musculus_chnk32f	15
as_ERVB2_1A-I_MM_ERV2_Mus_musculus_chnk32r	2
as_ERVB2_1A-I_MM_ERV2_Mus_musculus_chnk33f	15
as_ERVB2_1A-I_MM_ERV2_Mus_musculus_chnk33r	3
as_ERVB2_1A-I_MM_ERV2_Mus_musculus_chnk34f	14
as_ERVB2_1A-I_MM_ERV2_Mus_musculus_chnk34r	2
as_ERVB2_1A-I_MM_ERV2_Mus_musculus_chnk35f	12
as_ERVB2_1A-I_MM_ERV2_Mus_musculus_chnk35r	2
as_ERVB2_1A-I_MM_ERV2_Mus_musculus_chnk36f	5
as_ERVB2_1A-I_MM_ERV2_Mus_musculus_chnk36r	2
as_ERVB2_1A-I_MM_ERV2_Mus_musculus_chnk37f	4
as_ERVB2_1A-I_MM_ERV2_Mus_musculus_chnk37r	2
as_ERVB2_1A-I_MM_ERV2_Mus_musculus_chnk38f	4
as_ERVB2_1A-I_MM_ERV2_Mus_musculus_chnk38r	3
as_ERVB2_1A-I_MM_ERV2_Mus_musculus_chnk39f	4
as_ERVB2_1A-I_MM_ERV2_Mus_musculus_chnk39r	3
as_ERVB2_1A-I_MM_ERV2_Mus_musculus_chnk3r	44
as_ERVB2_1A-I_MM_ERV2_Mus_musculus_chnk40f	4
as_ERVB2_1A-I_MM_ERV2_Mus_musculus_chnk40r	2
as_ERVB2_1A-I_MM_ERV2_Mus_musculus_chnk41f	4
as_ERVB2_1A-I_MM_ERV2_Mus_musculus_chnk41r	2
as_ERVB2_1A-I_MM_ERV2_Mus_musculus_chnk42f	5
as_ERVB2_1A-I_MM_ERV2_Mus_musculus_chnk42r	3
as_ERVB2_1A-I_MM_ERV2_Mus_musculus_chnk43f	4
as_ERVB2_1A-I_MM_ERV2_Mus_musculus_chnk43r	3
as_ERVB2_1A-I_MM_ERV2_Mus_musculus_chnk44f	4
as_ERVB2_1A-I_MM_ERV2_Mus_musculus_chnk44r	3
as_ERVB2_1A-I_MM_ERV2_Mus_musculus_chnk45f	4
as_ERVB2_1A-I_MM_ERV2_Mus_musculus_chnk45r	3
as_ERVB2_1A-I_MM_ERV2_Mus_musculus_chnk46f	4
as_ERVB2_1A-I_MM_ERV2_Mus_musculus_chnk46r	3
as_ERVB2_1A-I_MM_ERV2_Mus_musculus_chnk47f	3
as_ERVB2_1A-I_MM_ERV2_Mus_musculus_chnk47r	2
as_ERVB2_1A-I_MM_ERV2_Mus_musculus_chnk48f	2
as_ERVB2_1A-I_MM_ERV2_Mus_musculus_chnk48r	2
as_ERVB2_1A-I_MM_ERV2_Mus_musculus_chnk49f	3
as_ERVB2_1A-I_MM_ERV2_Mus_musculus_chnk49r	2
as_ERVB2_1A-I_MM_ERV2_Mus_musculus_chnk4f	12
as_ERVB2_1A-I_MM_ERV2_Mus_musculus_chnk4r	49
as_ERVB2_1A-I_MM_ERV2_Mus_musculus_chnk50f	3
as_ERVB2_1A-I_MM_ERV2_Mus_musculus_chnk50r	2
as_ERVB2_1A-I_MM_ERV2_Mus_musculus_chnk51f	3
as_ERVB2_1A-I_MM_ERV2_Mus_musculus_chnk51r	2
as_ERVB2_1A-I_MM_ERV2_Mus_musculus_chnk52f	3
as_ERVB2_1A-I_MM_ERV2_Mus_musculus_chnk52r	3
as_ERVB2_1A-I_MM_ERV2_Mus_musculus_chnk53f	3
as_ERVB2_1A-I_MM_ERV2_Mus_musculus_chnk53r	2
as_ERVB2_1A-I_MM_ERV2_Mus_musculus_chnk54f	3
as_ERVB2_1A-I_MM_ERV2_Mus_musculus_chnk54r	3
as_ERVB2_1A-I_MM_ERV2_Mus_musculus_chnk55f	3
as_ERVB2_1A-I_MM_ERV2_Mus_musculus_chnk55r	3
as_ERVB2_1A-I_MM_ERV2_Mus_musculus_chnk56r	4
as_ERVB2_1A-I_MM_ERV2_Mus_musculus_chnk57f	3
as_ERVB2_1A-I_MM_ERV2_Mus_musculus_chnk57r	3
as_ERVB2_1A-I_MM_ERV2_Mus_musculus_chnk58r	4
as_ERVB2_1A-I_MM_ERV2_Mus_musculus_chnk59r	5
as_ERVB2_1A-I_MM_ERV2_Mus_musculus_chnk5f	17
as_ERVB2_1A-I_MM_ERV2_Mus_musculus_chnk5r	23
as_ERVB2_1A-I_MM_ERV2_Mus_musculus_chnk60f	3
as_ERVB2_1A-I_MM_ERV2_Mus_musculus_chnk60r	3
as_ERVB2_1A-I_MM_ERV2_Mus_musculus_chnk61f	2
as_ERVB2_1A-I_MM_ERV2_Mus_musculus_chnk61r	3
as_ERVB2_1A-I_MM_ERV2_Mus_musculus_chnk62f	3
as_ERVB2_1A-I_MM_ERV2_Mus_musculus_chnk62r	3
as_ERVB2_1A-I_MM_ERV2_Mus_musculus_chnk63f	4
as_ERVB2_1A-I_MM_ERV2_Mus_musculus_chnk63r	3
as_ERVB2_1A-I_MM_ERV2_Mus_musculus_chnk64f	3
as_ERVB2_1A-I_MM_ERV2_Mus_musculus_chnk64r	2
as_ERVB2_1A-I_MM_ERV2_Mus_musculus_chnk65f	2
as_ERVB2_1A-I_MM_ERV2_Mus_musculus_chnk65r	1
as_ERVB2_1A-I_MM_ERV2_Mus_musculus_chnk66f	2
as_ERVB2_1A-I_MM_ERV2_Mus_musculus_chnk66r	3
as_ERVB2_1A-I_MM_ERV2_Mus_musculus_chnk67f	3
as_ERVB2_1A-I_MM_ERV2_Mus_musculus_chnk67r	3
as_ERVB2_1A-I_MM_ERV2_Mus_musculus_chnk68f	3
as_ERVB2_1A-I_MM_ERV2_Mus_musculus_chnk68r	2
as_ERVB2_1A-I_MM_ERV2_Mus_musculus_chnk69f	3
as_ERVB2_1A-I_MM_ERV2_Mus_musculus_chnk69r	3
as_ERVB2_1A-I_MM_ERV2_Mus_musculus_chnk6f	13
as_ERVB2_1A-I_MM_ERV2_Mus_musculus_chnk6r	27
as_ERVB2_1A-I_MM_ERV2_Mus_musculus_chnk70f	3
as_ERVB2_1A-I_MM_ERV2_Mus_musculus_chnk70r	3
as_ERVB2_1A-I_MM_ERV2_Mus_musculus_chnk71f	3
as_ERVB2_1A-I_MM_ERV2_Mus_musculus_chnk71r	3
as_ERVB2_1A-I_MM_ERV2_Mus_musculus_chnk72f	2
as_ERVB2_1A-I_MM_ERV2_Mus_musculus_chnk72r	3
as_ERVB2_1A-I_MM_ERV2_Mus_musculus_chnk73f	3
as_ERVB2_1A-I_MM_ERV2_Mus_musculus_chnk73r	3
as_ERVB2_1A-I_MM_ERV2_Mus_musculus_chnk74f	3
as_ERVB2_1A-I_MM_ERV2_Mus_musculus_chnk74r	3
as_ERVB2_1A-I_MM_ERV2_Mus_musculus_chnk75f	5
as_ERVB2_1A-I_MM_ERV2_Mus_musculus_chnk75r	3
as_ERVB2_1A-I_MM_ERV2_Mus_musculus_chnk76f	2
as_ERVB2_1A-I_MM_ERV2_Mus_musculus_chnk76r	3
as_ERVB2_1A-I_MM_ERV2_Mus_musculus_chnk77f	3
as_ERVB2_1A-I_MM_ERV2_Mus_musculus_chnk77r	4
as_ERVB2_1A-I_MM_ERV2_Mus_musculus_chnk78f	3
as_ERVB2_1A-I_MM_ERV2_Mus_musculus_chnk78r	2
as_ERVB2_1A-I_MM_ERV2_Mus_musculus_chnk79f	3
as_ERVB2_1A-I_MM_ERV2_Mus_musculus_chnk79r	3
as_ERVB2_1A-I_MM_ERV2_Mus_musculus_chnk7f	26
as_ERVB2_1A-I_MM_ERV2_Mus_musculus_chnk7r	36
as_ERVB2_1A-I_MM_ERV2_Mus_musculus_chnk80f	3
as_ERVB2_1A-I_MM_ERV2_Mus_musculus_chnk80r	3
as_ERVB2_1A-I_MM_ERV2_Mus_musculus_chnk81f	3
as_ERVB2_1A-I_MM_ERV2_Mus_musculus_chnk81r	3
as_ERVB2_1A-I_MM_ERV2_Mus_musculus_chnk82f	3
as_ERVB2_1A-I_MM_ERV2_Mus_musculus_chnk82r	2
as_ERVB2_1A-I_MM_ERV2_Mus_musculus_chnk83f	3
as_ERVB2_1A-I_MM_ERV2_Mus_musculus_chnk83r	3
as_ERVB2_1A-I_MM_ERV2_Mus_musculus_chnk84f	3
as_ERVB2_1A-I_MM_ERV2_Mus_musculus_chnk84r	3
as_ERVB2_1A-I_MM_ERV2_Mus_musculus_chnk85f	4
as_ERVB2_1A-I_MM_ERV2_Mus_musculus_chnk85r	3
as_ERVB2_1A-I_MM_ERV2_Mus_musculus_chnk86f	3
as_ERVB2_1A-I_MM_ERV2_Mus_musculus_chnk86r	3
as_ERVB2_1A-I_MM_ERV2_Mus_musculus_chnk87f	3
as_ERVB2_1A-I_MM_ERV2_Mus_musculus_chnk87r	3
as_ERVB2_1A-I_MM_ERV2_Mus_musculus_chnk88f	3
as_ERVB2_1A-I_MM_ERV2_Mus_musculus_chnk88r	3
as_ERVB2_1A-I_MM_ERV2_Mus_musculus_chnk89f	3
as_ERVB2_1A-I_MM_ERV2_Mus_musculus_chnk89r	3
as_ERVB2_1A-I_MM_ERV2_Mus_musculus_chnk8f	31
as_ERVB2_1A-I_MM_ERV2_Mus_musculus_chnk8r	37
as_ERVB2_1A-I_MM_ERV2_Mus_musculus_chnk90f	3
as_ERVB2_1A-I_MM_ERV2_Mus_musculus_chnk90r	3
as_ERVB2_1A-I_MM_ERV2_Mus_musculus_chnk91f	3
as_ERVB2_1A-I_MM_ERV2_Mus_musculus_chnk91r	3
as_ERVB2_1A-I_MM_ERV2_Mus_musculus_chnk92f	3
as_ERVB2_1A-I_MM_ERV2_Mus_musculus_chnk92r	3
as_ERVB2_1A-I_MM_ERV2_Mus_musculus_chnk93f	3
as_ERVB2_1A-I_MM_ERV2_Mus_musculus_chnk93r	3
as_ERVB2_1A-I_MM_ERV2_Mus_musculus_chnk94f	3
as_ERVB2_1A-I_MM_ERV2_Mus_musculus_chnk94r	3
as_ERVB2_1A-I_MM_ERV2_Mus_musculus_chnk95r	3
as_ERVB2_1A-I_MM_ERV2_Mus_musculus_chnk96f	3
as_ERVB2_1A-I_MM_ERV2_Mus_musculus_chnk97f	3
as_ERVB2_1A-I_MM_ERV2_Mus_musculus_chnk98f	3
as_ERVB2_1A-I_MM_ERV2_Mus_musculus_chnk98r	3
as_ERVB2_1A-I_MM_ERV2_Mus_musculus_chnk99f	2
as_ERVB2_1A-I_MM_ERV2_Mus_musculus_chnk99r	3
as_ERVB2_1A-I_MM_ERV2_Mus_musculus_chnk9f	13
as_ERVB3_1-I_MM_Endogenous_Retrovirus_Mus_musculus_chnk100f	2
as_ERVB3_1-I_MM_Endogenous_Retrovirus_Mus_musculus_chnk100r	1
as_ERVB3_1-I_MM_Endogenous_Retrovirus_Mus_musculus_chnk101f	1
as_ERVB3_1-I_MM_Endogenous_Retrovirus_Mus_musculus_chnk101r	1
as_ERVB3_1-I_MM_Endogenous_Retrovirus_Mus_musculus_chnk102f	1
as_ERVB3_1-I_MM_Endogenous_Retrovirus_Mus_musculus_chnk102r	2
as_ERVB3_1-I_MM_Endogenous_Retrovirus_Mus_musculus_chnk103f	2
as_ERVB3_1-I_MM_Endogenous_Retrovirus_Mus_musculus_chnk103r	2
as_ERVB3_1-I_MM_Endogenous_Retrovirus_Mus_musculus_chnk104f	1
as_ERVB3_1-I_MM_Endogenous_Retrovirus_Mus_musculus_chnk104r	1
as_ERVB3_1-I_MM_Endogenous_Retrovirus_Mus_musculus_chnk105f	1
as_ERVB3_1-I_MM_Endogenous_Retrovirus_Mus_musculus_chnk105r	1
as_ERVB3_1-I_MM_Endogenous_Retrovirus_Mus_musculus_chnk106f	1
as_ERVB3_1-I_MM_Endogenous_Retrovirus_Mus_musculus_chnk107f	1
as_ERVB3_1-I_MM_Endogenous_Retrovirus_Mus_musculus_chnk108f	1
as_ERVB3_1-I_MM_Endogenous_Retrovirus_Mus_musculus_chnk108r	2
as_ERVB3_1-I_MM_Endogenous_Retrovirus_Mus_musculus_chnk109f	1
as_ERVB3_1-I_MM_Endogenous_Retrovirus_Mus_musculus_chnk109r	1
as_ERVB3_1-I_MM_Endogenous_Retrovirus_Mus_musculus_chnk10f	1
as_ERVB3_1-I_MM_Endogenous_Retrovirus_Mus_musculus_chnk10r	1
as_ERVB3_1-I_MM_Endogenous_Retrovirus_Mus_musculus_chnk110f	1
as_ERVB3_1-I_MM_Endogenous_Retrovirus_Mus_musculus_chnk110r	1
as_ERVB3_1-I_MM_Endogenous_Retrovirus_Mus_musculus_chnk111f	1
as_ERVB3_1-I_MM_Endogenous_Retrovirus_Mus_musculus_chnk111r	1
as_ERVB3_1-I_MM_Endogenous_Retrovirus_Mus_musculus_chnk112f	10
as_ERVB3_1-I_MM_Endogenous_Retrovirus_Mus_musculus_chnk112r	1
as_ERVB3_1-I_MM_Endogenous_Retrovirus_Mus_musculus_chnk113f	16
as_ERVB3_1-I_MM_Endogenous_Retrovirus_Mus_musculus_chnk113r	1
as_ERVB3_1-I_MM_Endogenous_Retrovirus_Mus_musculus_chnk114f	7
as_ERVB3_1-I_MM_Endogenous_Retrovirus_Mus_musculus_chnk114r	1
as_ERVB3_1-I_MM_Endogenous_Retrovirus_Mus_musculus_chnk115f	1
as_ERVB3_1-I_MM_Endogenous_Retrovirus_Mus_musculus_chnk115r	1
as_ERVB3_1-I_MM_Endogenous_Retrovirus_Mus_musculus_chnk116f	1
as_ERVB3_1-I_MM_Endogenous_Retrovirus_Mus_musculus_chnk116r	2
as_ERVB3_1-I_MM_Endogenous_Retrovirus_Mus_musculus_chnk117f	1
as_ERVB3_1-I_MM_Endogenous_Retrovirus_Mus_musculus_chnk117r	1
as_ERVB3_1-I_MM_Endogenous_Retrovirus_Mus_musculus_chnk118f	1
as_ERVB3_1-I_MM_Endogenous_Retrovirus_Mus_musculus_chnk118r	2
as_ERVB3_1-I_MM_Endogenous_Retrovirus_Mus_musculus_chnk119f	1
as_ERVB3_1-I_MM_Endogenous_Retrovirus_Mus_musculus_chnk119r	1
as_ERVB3_1-I_MM_Endogenous_Retrovirus_Mus_musculus_chnk11f	1
as_ERVB3_1-I_MM_Endogenous_Retrovirus_Mus_musculus_chnk11r	1
as_ERVB3_1-I_MM_Endogenous_Retrovirus_Mus_musculus_chnk120f	1
as_ERVB3_1-I_MM_Endogenous_Retrovirus_Mus_musculus_chnk120r	1
as_ERVB3_1-I_MM_Endogenous_Retrovirus_Mus_musculus_chnk121f	2
as_ERVB3_1-I_MM_Endogenous_Retrovirus_Mus_musculus_chnk121r	1
as_ERVB3_1-I_MM_Endogenous_Retrovirus_Mus_musculus_chnk122f	1
as_ERVB3_1-I_MM_Endogenous_Retrovirus_Mus_musculus_chnk122r	1
as_ERVB3_1-I_MM_Endogenous_Retrovirus_Mus_musculus_chnk123f	1
as_ERVB3_1-I_MM_Endogenous_Retrovirus_Mus_musculus_chnk123r	1
as_ERVB3_1-I_MM_Endogenous_Retrovirus_Mus_musculus_chnk124f	2
as_ERVB3_1-I_MM_Endogenous_Retrovirus_Mus_musculus_chnk124r	1
as_ERVB3_1-I_MM_Endogenous_Retrovirus_Mus_musculus_chnk125f	1
as_ERVB3_1-I_MM_Endogenous_Retrovirus_Mus_musculus_chnk125r	1
as_ERVB3_1-I_MM_Endogenous_Retrovirus_Mus_musculus_chnk126f	3
as_ERVB3_1-I_MM_Endogenous_Retrovirus_Mus_musculus_chnk126r	1
as_ERVB3_1-I_MM_Endogenous_Retrovirus_Mus_musculus_chnk127f	1
as_ERVB3_1-I_MM_Endogenous_Retrovirus_Mus_musculus_chnk127r	1
as_ERVB3_1-I_MM_Endogenous_Retrovirus_Mus_musculus_chnk128f	1
as_ERVB3_1-I_MM_Endogenous_Retrovirus_Mus_musculus_chnk128r	1
as_ERVB3_1-I_MM_Endogenous_Retrovirus_Mus_musculus_chnk129f	2
as_ERVB3_1-I_MM_Endogenous_Retrovirus_Mus_musculus_chnk129r	2
as_ERVB3_1-I_MM_Endogenous_Retrovirus_Mus_musculus_chnk12f	1
as_ERVB3_1-I_MM_Endogenous_Retrovirus_Mus_musculus_chnk12r	1
as_ERVB3_1-I_MM_Endogenous_Retrovirus_Mus_musculus_chnk130f	3
as_ERVB3_1-I_MM_Endogenous_Retrovirus_Mus_musculus_chnk130r	1
as_ERVB3_1-I_MM_Endogenous_Retrovirus_Mus_musculus_chnk131f	1
as_ERVB3_1-I_MM_Endogenous_Retrovirus_Mus_musculus_chnk131r	1
as_ERVB3_1-I_MM_Endogenous_Retrovirus_Mus_musculus_chnk132f	1
as_ERVB3_1-I_MM_Endogenous_Retrovirus_Mus_musculus_chnk132r	1
as_ERVB3_1-I_MM_Endogenous_Retrovirus_Mus_musculus_chnk133f	1
as_ERVB3_1-I_MM_Endogenous_Retrovirus_Mus_musculus_chnk133r	1
as_ERVB3_1-I_MM_Endogenous_Retrovirus_Mus_musculus_chnk134f	1
as_ERVB3_1-I_MM_Endogenous_Retrovirus_Mus_musculus_chnk134r	1
as_ERVB3_1-I_MM_Endogenous_Retrovirus_Mus_musculus_chnk135f	2
as_ERVB3_1-I_MM_Endogenous_Retrovirus_Mus_musculus_chnk135r	1
as_ERVB3_1-I_MM_Endogenous_Retrovirus_Mus_musculus_chnk136f	1
as_ERVB3_1-I_MM_Endogenous_Retrovirus_Mus_musculus_chnk136r	1
as_ERVB3_1-I_MM_Endogenous_Retrovirus_Mus_musculus_chnk137f	4
as_ERVB3_1-I_MM_Endogenous_Retrovirus_Mus_musculus_chnk137r	1
as_ERVB3_1-I_MM_Endogenous_Retrovirus_Mus_musculus_chnk138f	3
as_ERVB3_1-I_MM_Endogenous_Retrovirus_Mus_musculus_chnk138r	1
as_ERVB3_1-I_MM_Endogenous_Retrovirus_Mus_musculus_chnk13f	1
as_ERVB3_1-I_MM_Endogenous_Retrovirus_Mus_musculus_chnk13r	5
as_ERVB3_1-I_MM_Endogenous_Retrovirus_Mus_musculus_chnk14f	1
as_ERVB3_1-I_MM_Endogenous_Retrovirus_Mus_musculus_chnk14r	1
as_ERVB3_1-I_MM_Endogenous_Retrovirus_Mus_musculus_chnk15f	1
as_ERVB3_1-I_MM_Endogenous_Retrovirus_Mus_musculus_chnk15r	1
as_ERVB3_1-I_MM_Endogenous_Retrovirus_Mus_musculus_chnk16f	1
as_ERVB3_1-I_MM_Endogenous_Retrovirus_Mus_musculus_chnk16r	2
as_ERVB3_1-I_MM_Endogenous_Retrovirus_Mus_musculus_chnk17f	1
as_ERVB3_1-I_MM_Endogenous_Retrovirus_Mus_musculus_chnk17r	1
as_ERVB3_1-I_MM_Endogenous_Retrovirus_Mus_musculus_chnk18f	1
as_ERVB3_1-I_MM_Endogenous_Retrovirus_Mus_musculus_chnk18r	1
as_ERVB3_1-I_MM_Endogenous_Retrovirus_Mus_musculus_chnk19f	1
as_ERVB3_1-I_MM_Endogenous_Retrovirus_Mus_musculus_chnk19r	1
as_ERVB3_1-I_MM_Endogenous_Retrovirus_Mus_musculus_chnk1f	1
as_ERVB3_1-I_MM_Endogenous_Retrovirus_Mus_musculus_chnk1r	3
as_ERVB3_1-I_MM_Endogenous_Retrovirus_Mus_musculus_chnk20f	1
as_ERVB3_1-I_MM_Endogenous_Retrovirus_Mus_musculus_chnk20r	1
as_ERVB3_1-I_MM_Endogenous_Retrovirus_Mus_musculus_chnk21f	2
as_ERVB3_1-I_MM_Endogenous_Retrovirus_Mus_musculus_chnk21r	1
as_ERVB3_1-I_MM_Endogenous_Retrovirus_Mus_musculus_chnk22f	1
as_ERVB3_1-I_MM_Endogenous_Retrovirus_Mus_musculus_chnk22r	1
as_ERVB3_1-I_MM_Endogenous_Retrovirus_Mus_musculus_chnk23f	1
as_ERVB3_1-I_MM_Endogenous_Retrovirus_Mus_musculus_chnk23r	1
as_ERVB3_1-I_MM_Endogenous_Retrovirus_Mus_musculus_chnk24f	1
as_ERVB3_1-I_MM_Endogenous_Retrovirus_Mus_musculus_chnk24r	1
as_ERVB3_1-I_MM_Endogenous_Retrovirus_Mus_musculus_chnk25f	1
as_ERVB3_1-I_MM_Endogenous_Retrovirus_Mus_musculus_chnk25r	5
as_ERVB3_1-I_MM_Endogenous_Retrovirus_Mus_musculus_chnk26f	1
as_ERVB3_1-I_MM_Endogenous_Retrovirus_Mus_musculus_chnk26r	17
as_ERVB3_1-I_MM_Endogenous_Retrovirus_Mus_musculus_chnk27f	1
as_ERVB3_1-I_MM_Endogenous_Retrovirus_Mus_musculus_chnk27r	15
as_ERVB3_1-I_MM_Endogenous_Retrovirus_Mus_musculus_chnk28f	1
as_ERVB3_1-I_MM_Endogenous_Retrovirus_Mus_musculus_chnk28r	1
as_ERVB3_1-I_MM_Endogenous_Retrovirus_Mus_musculus_chnk29f	1
as_ERVB3_1-I_MM_Endogenous_Retrovirus_Mus_musculus_chnk29r	1
as_ERVB3_1-I_MM_Endogenous_Retrovirus_Mus_musculus_chnk2f	1
as_ERVB3_1-I_MM_Endogenous_Retrovirus_Mus_musculus_chnk2r	2
as_ERVB3_1-I_MM_Endogenous_Retrovirus_Mus_musculus_chnk30f	1
as_ERVB3_1-I_MM_Endogenous_Retrovirus_Mus_musculus_chnk30r	1
as_ERVB3_1-I_MM_Endogenous_Retrovirus_Mus_musculus_chnk31f	2
as_ERVB3_1-I_MM_Endogenous_Retrovirus_Mus_musculus_chnk31r	1
as_ERVB3_1-I_MM_Endogenous_Retrovirus_Mus_musculus_chnk32f	1
as_ERVB3_1-I_MM_Endogenous_Retrovirus_Mus_musculus_chnk32r	1
as_ERVB3_1-I_MM_Endogenous_Retrovirus_Mus_musculus_chnk33f	1
as_ERVB3_1-I_MM_Endogenous_Retrovirus_Mus_musculus_chnk33r	1
as_ERVB3_1-I_MM_Endogenous_Retrovirus_Mus_musculus_chnk34f	1
as_ERVB3_1-I_MM_Endogenous_Retrovirus_Mus_musculus_chnk34r	1
as_ERVB3_1-I_MM_Endogenous_Retrovirus_Mus_musculus_chnk35f	1
as_ERVB3_1-I_MM_Endogenous_Retrovirus_Mus_musculus_chnk35r	1
as_ERVB3_1-I_MM_Endogenous_Retrovirus_Mus_musculus_chnk36f	1
as_ERVB3_1-I_MM_Endogenous_Retrovirus_Mus_musculus_chnk36r	1
as_ERVB3_1-I_MM_Endogenous_Retrovirus_Mus_musculus_chnk37f	3
as_ERVB3_1-I_MM_Endogenous_Retrovirus_Mus_musculus_chnk37r	1
as_ERVB3_1-I_MM_Endogenous_Retrovirus_Mus_musculus_chnk38f	1
as_ERVB3_1-I_MM_Endogenous_Retrovirus_Mus_musculus_chnk38r	1
as_ERVB3_1-I_MM_Endogenous_Retrovirus_Mus_musculus_chnk39f	1
as_ERVB3_1-I_MM_Endogenous_Retrovirus_Mus_musculus_chnk39r	1
as_ERVB3_1-I_MM_Endogenous_Retrovirus_Mus_musculus_chnk3f	1
as_ERVB3_1-I_MM_Endogenous_Retrovirus_Mus_musculus_chnk3r	1
as_ERVB3_1-I_MM_Endogenous_Retrovirus_Mus_musculus_chnk40f	1
as_ERVB3_1-I_MM_Endogenous_Retrovirus_Mus_musculus_chnk40r	2
as_ERVB3_1-I_MM_Endogenous_Retrovirus_Mus_musculus_chnk41f	1
as_ERVB3_1-I_MM_Endogenous_Retrovirus_Mus_musculus_chnk42f	1
as_ERVB3_1-I_MM_Endogenous_Retrovirus_Mus_musculus_chnk43f	1
as_ERVB3_1-I_MM_Endogenous_Retrovirus_Mus_musculus_chnk43r	1
as_ERVB3_1-I_MM_Endogenous_Retrovirus_Mus_musculus_chnk44f	1
as_ERVB3_1-I_MM_Endogenous_Retrovirus_Mus_musculus_chnk44r	1
as_ERVB3_1-I_MM_Endogenous_Retrovirus_Mus_musculus_chnk45f	1
as_ERVB3_1-I_MM_Endogenous_Retrovirus_Mus_musculus_chnk45r	1
as_ERVB3_1-I_MM_Endogenous_Retrovirus_Mus_musculus_chnk46f	1
as_ERVB3_1-I_MM_Endogenous_Retrovirus_Mus_musculus_chnk46r	1
as_ERVB3_1-I_MM_Endogenous_Retrovirus_Mus_musculus_chnk47r	5
as_ERVB3_1-I_MM_Endogenous_Retrovirus_Mus_musculus_chnk48r	1
as_ERVB3_1-I_MM_Endogenous_Retrovirus_Mus_musculus_chnk49f	1
as_ERVB3_1-I_MM_Endogenous_Retrovirus_Mus_musculus_chnk49r	1
as_ERVB3_1-I_MM_Endogenous_Retrovirus_Mus_musculus_chnk4f	1
as_ERVB3_1-I_MM_Endogenous_Retrovirus_Mus_musculus_chnk4r	1
as_ERVB3_1-I_MM_Endogenous_Retrovirus_Mus_musculus_chnk50f	1
as_ERVB3_1-I_MM_Endogenous_Retrovirus_Mus_musculus_chnk50r	2
as_ERVB3_1-I_MM_Endogenous_Retrovirus_Mus_musculus_chnk51f	1
as_ERVB3_1-I_MM_Endogenous_Retrovirus_Mus_musculus_chnk52f	1
as_ERVB3_1-I_MM_Endogenous_Retrovirus_Mus_musculus_chnk52r	1
as_ERVB3_1-I_MM_Endogenous_Retrovirus_Mus_musculus_chnk53f	1
as_ERVB3_1-I_MM_Endogenous_Retrovirus_Mus_musculus_chnk53r	1
as_ERVB3_1-I_MM_Endogenous_Retrovirus_Mus_musculus_chnk54f	1
as_ERVB3_1-I_MM_Endogenous_Retrovirus_Mus_musculus_chnk54r	5
as_ERVB3_1-I_MM_Endogenous_Retrovirus_Mus_musculus_chnk55f	1
as_ERVB3_1-I_MM_Endogenous_Retrovirus_Mus_musculus_chnk55r	1
as_ERVB3_1-I_MM_Endogenous_Retrovirus_Mus_musculus_chnk56f	1
as_ERVB3_1-I_MM_Endogenous_Retrovirus_Mus_musculus_chnk56r	1
as_ERVB3_1-I_MM_Endogenous_Retrovirus_Mus_musculus_chnk57f	1
as_ERVB3_1-I_MM_Endogenous_Retrovirus_Mus_musculus_chnk57r	2
as_ERVB3_1-I_MM_Endogenous_Retrovirus_Mus_musculus_chnk58f	1
as_ERVB3_1-I_MM_Endogenous_Retrovirus_Mus_musculus_chnk58r	1
as_ERVB3_1-I_MM_Endogenous_Retrovirus_Mus_musculus_chnk59f	1
as_ERVB3_1-I_MM_Endogenous_Retrovirus_Mus_musculus_chnk59r	20
as_ERVB3_1-I_MM_Endogenous_Retrovirus_Mus_musculus_chnk5f	1
as_ERVB3_1-I_MM_Endogenous_Retrovirus_Mus_musculus_chnk5r	2
as_ERVB3_1-I_MM_Endogenous_Retrovirus_Mus_musculus_chnk60f	1
as_ERVB3_1-I_MM_Endogenous_Retrovirus_Mus_musculus_chnk60r	3
as_ERVB3_1-I_MM_Endogenous_Retrovirus_Mus_musculus_chnk61f	1
as_ERVB3_1-I_MM_Endogenous_Retrovirus_Mus_musculus_chnk61r	19
as_ERVB3_1-I_MM_Endogenous_Retrovirus_Mus_musculus_chnk62f	1
as_ERVB3_1-I_MM_Endogenous_Retrovirus_Mus_musculus_chnk62r	25
as_ERVB3_1-I_MM_Endogenous_Retrovirus_Mus_musculus_chnk63f	1
as_ERVB3_1-I_MM_Endogenous_Retrovirus_Mus_musculus_chnk63r	4
as_ERVB3_1-I_MM_Endogenous_Retrovirus_Mus_musculus_chnk64f	12
as_ERVB3_1-I_MM_Endogenous_Retrovirus_Mus_musculus_chnk64r	1
as_ERVB3_1-I_MM_Endogenous_Retrovirus_Mus_musculus_chnk65f	1
as_ERVB3_1-I_MM_Endogenous_Retrovirus_Mus_musculus_chnk65r	13
as_ERVB3_1-I_MM_Endogenous_Retrovirus_Mus_musculus_chnk66r	2
as_ERVB3_1-I_MM_Endogenous_Retrovirus_Mus_musculus_chnk67r	1
as_ERVB3_1-I_MM_Endogenous_Retrovirus_Mus_musculus_chnk68f	1
as_ERVB3_1-I_MM_Endogenous_Retrovirus_Mus_musculus_chnk68r	1
as_ERVB3_1-I_MM_Endogenous_Retrovirus_Mus_musculus_chnk69f	2
as_ERVB3_1-I_MM_Endogenous_Retrovirus_Mus_musculus_chnk69r	5
as_ERVB3_1-I_MM_Endogenous_Retrovirus_Mus_musculus_chnk6f	1
as_ERVB3_1-I_MM_Endogenous_Retrovirus_Mus_musculus_chnk6r	1
as_ERVB3_1-I_MM_Endogenous_Retrovirus_Mus_musculus_chnk70f	8
as_ERVB3_1-I_MM_Endogenous_Retrovirus_Mus_musculus_chnk70r	18
as_ERVB3_1-I_MM_Endogenous_Retrovirus_Mus_musculus_chnk71f	1
as_ERVB3_1-I_MM_Endogenous_Retrovirus_Mus_musculus_chnk71r	1
as_ERVB3_1-I_MM_Endogenous_Retrovirus_Mus_musculus_chnk72f	1
as_ERVB3_1-I_MM_Endogenous_Retrovirus_Mus_musculus_chnk73f	2
as_ERVB3_1-I_MM_Endogenous_Retrovirus_Mus_musculus_chnk74f	13
as_ERVB3_1-I_MM_Endogenous_Retrovirus_Mus_musculus_chnk74r	1
as_ERVB3_1-I_MM_Endogenous_Retrovirus_Mus_musculus_chnk75f	5
as_ERVB3_1-I_MM_Endogenous_Retrovirus_Mus_musculus_chnk75r	3
as_ERVB3_1-I_MM_Endogenous_Retrovirus_Mus_musculus_chnk76f	2
as_ERVB3_1-I_MM_Endogenous_Retrovirus_Mus_musculus_chnk76r	1
as_ERVB3_1-I_MM_Endogenous_Retrovirus_Mus_musculus_chnk77f	31
as_ERVB3_1-I_MM_Endogenous_Retrovirus_Mus_musculus_chnk77r	1
as_ERVB3_1-I_MM_Endogenous_Retrovirus_Mus_musculus_chnk78f	9
as_ERVB3_1-I_MM_Endogenous_Retrovirus_Mus_musculus_chnk78r	1
as_ERVB3_1-I_MM_Endogenous_Retrovirus_Mus_musculus_chnk79f	27
as_ERVB3_1-I_MM_Endogenous_Retrovirus_Mus_musculus_chnk79r	1
as_ERVB3_1-I_MM_Endogenous_Retrovirus_Mus_musculus_chnk7f	1
as_ERVB3_1-I_MM_Endogenous_Retrovirus_Mus_musculus_chnk7r	1
as_ERVB3_1-I_MM_Endogenous_Retrovirus_Mus_musculus_chnk80f	9
as_ERVB3_1-I_MM_Endogenous_Retrovirus_Mus_musculus_chnk80r	1
as_ERVB3_1-I_MM_Endogenous_Retrovirus_Mus_musculus_chnk81f	3
as_ERVB3_1-I_MM_Endogenous_Retrovirus_Mus_musculus_chnk81r	1
as_ERVB3_1-I_MM_Endogenous_Retrovirus_Mus_musculus_chnk82f	1
as_ERVB3_1-I_MM_Endogenous_Retrovirus_Mus_musculus_chnk82r	1
as_ERVB3_1-I_MM_Endogenous_Retrovirus_Mus_musculus_chnk83f	1
as_ERVB3_1-I_MM_Endogenous_Retrovirus_Mus_musculus_chnk83r	1
as_ERVB3_1-I_MM_Endogenous_Retrovirus_Mus_musculus_chnk84f	1
as_ERVB3_1-I_MM_Endogenous_Retrovirus_Mus_musculus_chnk84r	2
as_ERVB3_1-I_MM_Endogenous_Retrovirus_Mus_musculus_chnk85f	2
as_ERVB3_1-I_MM_Endogenous_Retrovirus_Mus_musculus_chnk85r	1
as_ERVB3_1-I_MM_Endogenous_Retrovirus_Mus_musculus_chnk86r	1
as_ERVB3_1-I_MM_Endogenous_Retrovirus_Mus_musculus_chnk87r	1
as_ERVB3_1-I_MM_Endogenous_Retrovirus_Mus_musculus_chnk88r	1
as_ERVB3_1-I_MM_Endogenous_Retrovirus_Mus_musculus_chnk89f	3
as_ERVB3_1-I_MM_Endogenous_Retrovirus_Mus_musculus_chnk89r	1
as_ERVB3_1-I_MM_Endogenous_Retrovirus_Mus_musculus_chnk8r	1
as_ERVB3_1-I_MM_Endogenous_Retrovirus_Mus_musculus_chnk90f	2
as_ERVB3_1-I_MM_Endogenous_Retrovirus_Mus_musculus_chnk90r	1
as_ERVB3_1-I_MM_Endogenous_Retrovirus_Mus_musculus_chnk91f	1
as_ERVB3_1-I_MM_Endogenous_Retrovirus_Mus_musculus_chnk91r	1
as_ERVB3_1-I_MM_Endogenous_Retrovirus_Mus_musculus_chnk92f	2
as_ERVB3_1-I_MM_Endogenous_Retrovirus_Mus_musculus_chnk92r	1
as_ERVB3_1-I_MM_Endogenous_Retrovirus_Mus_musculus_chnk93f	1
as_ERVB3_1-I_MM_Endogenous_Retrovirus_Mus_musculus_chnk93r	1
as_ERVB3_1-I_MM_Endogenous_Retrovirus_Mus_musculus_chnk94f	1
as_ERVB3_1-I_MM_Endogenous_Retrovirus_Mus_musculus_chnk94r	1
as_ERVB3_1-I_MM_Endogenous_Retrovirus_Mus_musculus_chnk95f	1
as_ERVB3_1-I_MM_Endogenous_Retrovirus_Mus_musculus_chnk95r	5
as_ERVB3_1-I_MM_Endogenous_Retrovirus_Mus_musculus_chnk96f	1
as_ERVB3_1-I_MM_Endogenous_Retrovirus_Mus_musculus_chnk96r	1
as_ERVB3_1-I_MM_Endogenous_Retrovirus_Mus_musculus_chnk97f	1
as_ERVB3_1-I_MM_Endogenous_Retrovirus_Mus_musculus_chnk97r	1
as_ERVB3_1-I_MM_Endogenous_Retrovirus_Mus_musculus_chnk98f	1
as_ERVB3_1-I_MM_Endogenous_Retrovirus_Mus_musculus_chnk98r	1
as_ERVB3_1-I_MM_Endogenous_Retrovirus_Mus_musculus_chnk99f	1
as_ERVB3_1-I_MM_Endogenous_Retrovirus_Mus_musculus_chnk99r	1
as_ERVB3_1-I_MM_Endogenous_Retrovirus_Mus_musculus_chnk9r	1
as_ERVB3_1-LTR_MM_LTR_Retrotransposon_Mus_musculus_chnk10f	3
as_ERVB3_1-LTR_MM_LTR_Retrotransposon_Mus_musculus_chnk114f	1
as_ERVB3_1-LTR_MM_LTR_Retrotransposon_Mus_musculus_chnk115f	1
as_ERVB3_1-LTR_MM_LTR_Retrotransposon_Mus_musculus_chnk116f	1
as_ERVB3_1-LTR_MM_LTR_Retrotransposon_Mus_musculus_chnk11f	3
as_ERVB3_1-LTR_MM_LTR_Retrotransposon_Mus_musculus_chnk12f	3
as_ERVB3_1-LTR_MM_LTR_Retrotransposon_Mus_musculus_chnk13f	2
as_ERVB3_1-LTR_MM_LTR_Retrotransposon_Mus_musculus_chnk14f	2
as_ERVB3_1-LTR_MM_LTR_Retrotransposon_Mus_musculus_chnk15f	3
as_ERVB3_1-LTR_MM_LTR_Retrotransposon_Mus_musculus_chnk16f	4
as_ERVB3_1-LTR_MM_LTR_Retrotransposon_Mus_musculus_chnk17f	4
as_ERVB3_1-LTR_MM_LTR_Retrotransposon_Mus_musculus_chnk18f	4
as_ERVB3_1-LTR_MM_LTR_Retrotransposon_Mus_musculus_chnk19f	4
as_ERVB3_1-LTR_MM_LTR_Retrotransposon_Mus_musculus_chnk1f	4
as_ERVB3_1-LTR_MM_LTR_Retrotransposon_Mus_musculus_chnk20f	4
as_ERVB3_1-LTR_MM_LTR_Retrotransposon_Mus_musculus_chnk21f	4
as_ERVB3_1-LTR_MM_LTR_Retrotransposon_Mus_musculus_chnk22f	3
as_ERVB3_1-LTR_MM_LTR_Retrotransposon_Mus_musculus_chnk23f	3
as_ERVB3_1-LTR_MM_LTR_Retrotransposon_Mus_musculus_chnk24f	3
as_ERVB3_1-LTR_MM_LTR_Retrotransposon_Mus_musculus_chnk25f	3
as_ERVB3_1-LTR_MM_LTR_Retrotransposon_Mus_musculus_chnk26f	4
as_ERVB3_1-LTR_MM_LTR_Retrotransposon_Mus_musculus_chnk27f	5
as_ERVB3_1-LTR_MM_LTR_Retrotransposon_Mus_musculus_chnk28f	12
as_ERVB3_1-LTR_MM_LTR_Retrotransposon_Mus_musculus_chnk29f	14
as_ERVB3_1-LTR_MM_LTR_Retrotransposon_Mus_musculus_chnk2f	1
as_ERVB3_1-LTR_MM_LTR_Retrotransposon_Mus_musculus_chnk30f	13
as_ERVB3_1-LTR_MM_LTR_Retrotransposon_Mus_musculus_chnk31f	12
as_ERVB3_1-LTR_MM_LTR_Retrotransposon_Mus_musculus_chnk32f	25
as_ERVB3_1-LTR_MM_LTR_Retrotransposon_Mus_musculus_chnk33f	13
as_ERVB3_1-LTR_MM_LTR_Retrotransposon_Mus_musculus_chnk34f	9
as_ERVB3_1-LTR_MM_LTR_Retrotransposon_Mus_musculus_chnk35f	9
as_ERVB3_1-LTR_MM_LTR_Retrotransposon_Mus_musculus_chnk36f	12
as_ERVB3_1-LTR_MM_LTR_Retrotransposon_Mus_musculus_chnk37f	27
as_ERVB3_1-LTR_MM_LTR_Retrotransposon_Mus_musculus_chnk38f	29
as_ERVB3_1-LTR_MM_LTR_Retrotransposon_Mus_musculus_chnk39f	30
as_ERVB3_1-LTR_MM_LTR_Retrotransposon_Mus_musculus_chnk3f	2
as_ERVB3_1-LTR_MM_LTR_Retrotransposon_Mus_musculus_chnk40f	33
as_ERVB3_1-LTR_MM_LTR_Retrotransposon_Mus_musculus_chnk41f	38
as_ERVB3_1-LTR_MM_LTR_Retrotransposon_Mus_musculus_chnk42f	40
as_ERVB3_1-LTR_MM_LTR_Retrotransposon_Mus_musculus_chnk43f	25
as_ERVB3_1-LTR_MM_LTR_Retrotransposon_Mus_musculus_chnk44f	22
as_ERVB3_1-LTR_MM_LTR_Retrotransposon_Mus_musculus_chnk45f	21
as_ERVB3_1-LTR_MM_LTR_Retrotransposon_Mus_musculus_chnk46f	24
as_ERVB3_1-LTR_MM_LTR_Retrotransposon_Mus_musculus_chnk47f	24
as_ERVB3_1-LTR_MM_LTR_Retrotransposon_Mus_musculus_chnk48f	11
as_ERVB3_1-LTR_MM_LTR_Retrotransposon_Mus_musculus_chnk49f	11
as_ERVB3_1-LTR_MM_LTR_Retrotransposon_Mus_musculus_chnk4f	2
as_ERVB3_1-LTR_MM_LTR_Retrotransposon_Mus_musculus_chnk50f	6
as_ERVB3_1-LTR_MM_LTR_Retrotransposon_Mus_musculus_chnk51f	6
as_ERVB3_1-LTR_MM_LTR_Retrotransposon_Mus_musculus_chnk52f	5
as_ERVB3_1-LTR_MM_LTR_Retrotransposon_Mus_musculus_chnk53f	4
as_ERVB3_1-LTR_MM_LTR_Retrotransposon_Mus_musculus_chnk54f	3
as_ERVB3_1-LTR_MM_LTR_Retrotransposon_Mus_musculus_chnk55f	3
as_ERVB3_1-LTR_MM_LTR_Retrotransposon_Mus_musculus_chnk56f	3
as_ERVB3_1-LTR_MM_LTR_Retrotransposon_Mus_musculus_chnk57f	4
as_ERVB3_1-LTR_MM_LTR_Retrotransposon_Mus_musculus_chnk58f	10
as_ERVB3_1-LTR_MM_LTR_Retrotransposon_Mus_musculus_chnk59f	4
as_ERVB3_1-LTR_MM_LTR_Retrotransposon_Mus_musculus_chnk5f	3
as_ERVB3_1-LTR_MM_LTR_Retrotransposon_Mus_musculus_chnk60f	2
as_ERVB3_1-LTR_MM_LTR_Retrotransposon_Mus_musculus_chnk61f	2
as_ERVB3_1-LTR_MM_LTR_Retrotransposon_Mus_musculus_chnk62f	2
as_ERVB3_1-LTR_MM_LTR_Retrotransposon_Mus_musculus_chnk63f	2
as_ERVB3_1-LTR_MM_LTR_Retrotransposon_Mus_musculus_chnk64f	2
as_ERVB3_1-LTR_MM_LTR_Retrotransposon_Mus_musculus_chnk65f	2
as_ERVB3_1-LTR_MM_LTR_Retrotransposon_Mus_musculus_chnk66f	2
as_ERVB3_1-LTR_MM_LTR_Retrotransposon_Mus_musculus_chnk67f	2
as_ERVB3_1-LTR_MM_LTR_Retrotransposon_Mus_musculus_chnk68f	2
as_ERVB3_1-LTR_MM_LTR_Retrotransposon_Mus_musculus_chnk69f	1
as_ERVB3_1-LTR_MM_LTR_Retrotransposon_Mus_musculus_chnk6f	3
as_ERVB3_1-LTR_MM_LTR_Retrotransposon_Mus_musculus_chnk70f	1
as_ERVB3_1-LTR_MM_LTR_Retrotransposon_Mus_musculus_chnk71f	1
as_ERVB3_1-LTR_MM_LTR_Retrotransposon_Mus_musculus_chnk72f	1
as_ERVB3_1-LTR_MM_LTR_Retrotransposon_Mus_musculus_chnk73f	1
as_ERVB3_1-LTR_MM_LTR_Retrotransposon_Mus_musculus_chnk74f	1
as_ERVB3_1-LTR_MM_LTR_Retrotransposon_Mus_musculus_chnk75f	1
as_ERVB3_1-LTR_MM_LTR_Retrotransposon_Mus_musculus_chnk76f	1
as_ERVB3_1-LTR_MM_LTR_Retrotransposon_Mus_musculus_chnk77f	1
as_ERVB3_1-LTR_MM_LTR_Retrotransposon_Mus_musculus_chnk78f	1
as_ERVB3_1-LTR_MM_LTR_Retrotransposon_Mus_musculus_chnk79f	1
as_ERVB3_1-LTR_MM_LTR_Retrotransposon_Mus_musculus_chnk7f	3
as_ERVB3_1-LTR_MM_LTR_Retrotransposon_Mus_musculus_chnk80f	1
as_ERVB3_1-LTR_MM_LTR_Retrotransposon_Mus_musculus_chnk81f	1
as_ERVB3_1-LTR_MM_LTR_Retrotransposon_Mus_musculus_chnk82f	1
as_ERVB3_1-LTR_MM_LTR_Retrotransposon_Mus_musculus_chnk83f	1
as_ERVB3_1-LTR_MM_LTR_Retrotransposon_Mus_musculus_chnk84f	1
as_ERVB3_1-LTR_MM_LTR_Retrotransposon_Mus_musculus_chnk85f	8
as_ERVB3_1-LTR_MM_LTR_Retrotransposon_Mus_musculus_chnk86f	8
as_ERVB3_1-LTR_MM_LTR_Retrotransposon_Mus_musculus_chnk87f	11
as_ERVB3_1-LTR_MM_LTR_Retrotransposon_Mus_musculus_chnk88f	12
as_ERVB3_1-LTR_MM_LTR_Retrotransposon_Mus_musculus_chnk89f	4
as_ERVB3_1-LTR_MM_LTR_Retrotransposon_Mus_musculus_chnk8f	3
as_ERVB3_1-LTR_MM_LTR_Retrotransposon_Mus_musculus_chnk90f	4
as_ERVB3_1-LTR_MM_LTR_Retrotransposon_Mus_musculus_chnk91f	4
as_ERVB3_1-LTR_MM_LTR_Retrotransposon_Mus_musculus_chnk92f	1
as_ERVB3_1-LTR_MM_LTR_Retrotransposon_Mus_musculus_chnk93f	2
as_ERVB3_1-LTR_MM_LTR_Retrotransposon_Mus_musculus_chnk94f	2
as_ERVB3_1-LTR_MM_LTR_Retrotransposon_Mus_musculus_chnk95f	1
as_ERVB3_1-LTR_MM_LTR_Retrotransposon_Mus_musculus_chnk96f	1
as_ERVB3_1-LTR_MM_LTR_Retrotransposon_Mus_musculus_chnk97f	1
as_ERVB3_1-LTR_MM_LTR_Retrotransposon_Mus_musculus_chnk98f	1
as_ERVB3_1-LTR_MM_LTR_Retrotransposon_Mus_musculus_chnk9f	3
as_ERVB4_1-I_MM_ERV2_Mus_musculus_chnk100f	6
as_ERVB4_1-I_MM_ERV2_Mus_musculus_chnk100r	2
as_ERVB4_1-I_MM_ERV2_Mus_musculus_chnk101f	4
as_ERVB4_1-I_MM_ERV2_Mus_musculus_chnk101r	4
as_ERVB4_1-I_MM_ERV2_Mus_musculus_chnk102f	5
as_ERVB4_1-I_MM_ERV2_Mus_musculus_chnk102r	3
as_ERVB4_1-I_MM_ERV2_Mus_musculus_chnk103f	3
as_ERVB4_1-I_MM_ERV2_Mus_musculus_chnk103r	2
as_ERVB4_1-I_MM_ERV2_Mus_musculus_chnk104f	2
as_ERVB4_1-I_MM_ERV2_Mus_musculus_chnk104r	3
as_ERVB4_1-I_MM_ERV2_Mus_musculus_chnk105f	2
as_ERVB4_1-I_MM_ERV2_Mus_musculus_chnk105r	5
as_ERVB4_1-I_MM_ERV2_Mus_musculus_chnk106f	3
as_ERVB4_1-I_MM_ERV2_Mus_musculus_chnk106r	13
as_ERVB4_1-I_MM_ERV2_Mus_musculus_chnk107f	14
as_ERVB4_1-I_MM_ERV2_Mus_musculus_chnk107r	5
as_ERVB4_1-I_MM_ERV2_Mus_musculus_chnk108f	5
as_ERVB4_1-I_MM_ERV2_Mus_musculus_chnk108r	3
as_ERVB4_1-I_MM_ERV2_Mus_musculus_chnk109f	3
as_ERVB4_1-I_MM_ERV2_Mus_musculus_chnk109r	4
as_ERVB4_1-I_MM_ERV2_Mus_musculus_chnk10f	2
as_ERVB4_1-I_MM_ERV2_Mus_musculus_chnk10r	21
as_ERVB4_1-I_MM_ERV2_Mus_musculus_chnk110f	2
as_ERVB4_1-I_MM_ERV2_Mus_musculus_chnk110r	2
as_ERVB4_1-I_MM_ERV2_Mus_musculus_chnk111f	2
as_ERVB4_1-I_MM_ERV2_Mus_musculus_chnk111r	3
as_ERVB4_1-I_MM_ERV2_Mus_musculus_chnk112f	5
as_ERVB4_1-I_MM_ERV2_Mus_musculus_chnk112r	4
as_ERVB4_1-I_MM_ERV2_Mus_musculus_chnk113f	3
as_ERVB4_1-I_MM_ERV2_Mus_musculus_chnk113r	4
as_ERVB4_1-I_MM_ERV2_Mus_musculus_chnk114f	2
as_ERVB4_1-I_MM_ERV2_Mus_musculus_chnk114r	5
as_ERVB4_1-I_MM_ERV2_Mus_musculus_chnk115f	2
as_ERVB4_1-I_MM_ERV2_Mus_musculus_chnk115r	4
as_ERVB4_1-I_MM_ERV2_Mus_musculus_chnk116f	2
as_ERVB4_1-I_MM_ERV2_Mus_musculus_chnk116r	2
as_ERVB4_1-I_MM_ERV2_Mus_musculus_chnk117f	2
as_ERVB4_1-I_MM_ERV2_Mus_musculus_chnk117r	5
as_ERVB4_1-I_MM_ERV2_Mus_musculus_chnk118f	2
as_ERVB4_1-I_MM_ERV2_Mus_musculus_chnk118r	5
as_ERVB4_1-I_MM_ERV2_Mus_musculus_chnk119f	1
as_ERVB4_1-I_MM_ERV2_Mus_musculus_chnk119r	2
as_ERVB4_1-I_MM_ERV2_Mus_musculus_chnk11f	2
as_ERVB4_1-I_MM_ERV2_Mus_musculus_chnk11r	17
as_ERVB4_1-I_MM_ERV2_Mus_musculus_chnk120f	1
as_ERVB4_1-I_MM_ERV2_Mus_musculus_chnk120r	2
as_ERVB4_1-I_MM_ERV2_Mus_musculus_chnk121f	1
as_ERVB4_1-I_MM_ERV2_Mus_musculus_chnk121r	2
as_ERVB4_1-I_MM_ERV2_Mus_musculus_chnk122f	1
as_ERVB4_1-I_MM_ERV2_Mus_musculus_chnk122r	4
as_ERVB4_1-I_MM_ERV2_Mus_musculus_chnk123f	2
as_ERVB4_1-I_MM_ERV2_Mus_musculus_chnk123r	15
as_ERVB4_1-I_MM_ERV2_Mus_musculus_chnk124f	4
as_ERVB4_1-I_MM_ERV2_Mus_musculus_chnk124r	2
as_ERVB4_1-I_MM_ERV2_Mus_musculus_chnk125f	1
as_ERVB4_1-I_MM_ERV2_Mus_musculus_chnk125r	6
as_ERVB4_1-I_MM_ERV2_Mus_musculus_chnk126f	1
as_ERVB4_1-I_MM_ERV2_Mus_musculus_chnk126r	2
as_ERVB4_1-I_MM_ERV2_Mus_musculus_chnk127f	2
as_ERVB4_1-I_MM_ERV2_Mus_musculus_chnk127r	2
as_ERVB4_1-I_MM_ERV2_Mus_musculus_chnk128f	2
as_ERVB4_1-I_MM_ERV2_Mus_musculus_chnk128r	2
as_ERVB4_1-I_MM_ERV2_Mus_musculus_chnk129f	3
as_ERVB4_1-I_MM_ERV2_Mus_musculus_chnk129r	3
as_ERVB4_1-I_MM_ERV2_Mus_musculus_chnk12f	3
as_ERVB4_1-I_MM_ERV2_Mus_musculus_chnk12r	25
as_ERVB4_1-I_MM_ERV2_Mus_musculus_chnk130f	5
as_ERVB4_1-I_MM_ERV2_Mus_musculus_chnk130r	5
as_ERVB4_1-I_MM_ERV2_Mus_musculus_chnk131f	3
as_ERVB4_1-I_MM_ERV2_Mus_musculus_chnk131r	6
as_ERVB4_1-I_MM_ERV2_Mus_musculus_chnk132f	4
as_ERVB4_1-I_MM_ERV2_Mus_musculus_chnk132r	5
as_ERVB4_1-I_MM_ERV2_Mus_musculus_chnk133f	2
as_ERVB4_1-I_MM_ERV2_Mus_musculus_chnk133r	4
as_ERVB4_1-I_MM_ERV2_Mus_musculus_chnk134f	3
as_ERVB4_1-I_MM_ERV2_Mus_musculus_chnk134r	2
as_ERVB4_1-I_MM_ERV2_Mus_musculus_chnk135f	17
as_ERVB4_1-I_MM_ERV2_Mus_musculus_chnk135r	4
as_ERVB4_1-I_MM_ERV2_Mus_musculus_chnk136f	3
as_ERVB4_1-I_MM_ERV2_Mus_musculus_chnk136r	4
as_ERVB4_1-I_MM_ERV2_Mus_musculus_chnk137f	4
as_ERVB4_1-I_MM_ERV2_Mus_musculus_chnk137r	2
as_ERVB4_1-I_MM_ERV2_Mus_musculus_chnk138f	5
as_ERVB4_1-I_MM_ERV2_Mus_musculus_chnk138r	2
as_ERVB4_1-I_MM_ERV2_Mus_musculus_chnk139f	3
as_ERVB4_1-I_MM_ERV2_Mus_musculus_chnk139r	2
as_ERVB4_1-I_MM_ERV2_Mus_musculus_chnk13f	1
as_ERVB4_1-I_MM_ERV2_Mus_musculus_chnk13r	3
as_ERVB4_1-I_MM_ERV2_Mus_musculus_chnk140f	1
as_ERVB4_1-I_MM_ERV2_Mus_musculus_chnk140r	5
as_ERVB4_1-I_MM_ERV2_Mus_musculus_chnk141f	2
as_ERVB4_1-I_MM_ERV2_Mus_musculus_chnk141r	5
as_ERVB4_1-I_MM_ERV2_Mus_musculus_chnk142f	6
as_ERVB4_1-I_MM_ERV2_Mus_musculus_chnk142r	2
as_ERVB4_1-I_MM_ERV2_Mus_musculus_chnk143f	1
as_ERVB4_1-I_MM_ERV2_Mus_musculus_chnk143r	4
as_ERVB4_1-I_MM_ERV2_Mus_musculus_chnk144f	1
as_ERVB4_1-I_MM_ERV2_Mus_musculus_chnk144r	4
as_ERVB4_1-I_MM_ERV2_Mus_musculus_chnk145f	3
as_ERVB4_1-I_MM_ERV2_Mus_musculus_chnk145r	2
as_ERVB4_1-I_MM_ERV2_Mus_musculus_chnk146f	1
as_ERVB4_1-I_MM_ERV2_Mus_musculus_chnk146r	2
as_ERVB4_1-I_MM_ERV2_Mus_musculus_chnk147f	1
as_ERVB4_1-I_MM_ERV2_Mus_musculus_chnk147r	2
as_ERVB4_1-I_MM_ERV2_Mus_musculus_chnk148f	1
as_ERVB4_1-I_MM_ERV2_Mus_musculus_chnk148r	5
as_ERVB4_1-I_MM_ERV2_Mus_musculus_chnk149f	1
as_ERVB4_1-I_MM_ERV2_Mus_musculus_chnk149r	4
as_ERVB4_1-I_MM_ERV2_Mus_musculus_chnk14f	1
as_ERVB4_1-I_MM_ERV2_Mus_musculus_chnk14r	13
as_ERVB4_1-I_MM_ERV2_Mus_musculus_chnk150f	2
as_ERVB4_1-I_MM_ERV2_Mus_musculus_chnk150r	3
as_ERVB4_1-I_MM_ERV2_Mus_musculus_chnk151f	3
as_ERVB4_1-I_MM_ERV2_Mus_musculus_chnk151r	3
as_ERVB4_1-I_MM_ERV2_Mus_musculus_chnk152f	1
as_ERVB4_1-I_MM_ERV2_Mus_musculus_chnk152r	3
as_ERVB4_1-I_MM_ERV2_Mus_musculus_chnk153f	1
as_ERVB4_1-I_MM_ERV2_Mus_musculus_chnk153r	2
as_ERVB4_1-I_MM_ERV2_Mus_musculus_chnk154f	3
as_ERVB4_1-I_MM_ERV2_Mus_musculus_chnk154r	1
as_ERVB4_1-I_MM_ERV2_Mus_musculus_chnk155f	4
as_ERVB4_1-I_MM_ERV2_Mus_musculus_chnk155r	3
as_ERVB4_1-I_MM_ERV2_Mus_musculus_chnk156f	3
as_ERVB4_1-I_MM_ERV2_Mus_musculus_chnk156r	3
as_ERVB4_1-I_MM_ERV2_Mus_musculus_chnk157f	2
as_ERVB4_1-I_MM_ERV2_Mus_musculus_chnk157r	1
as_ERVB4_1-I_MM_ERV2_Mus_musculus_chnk158f	2
as_ERVB4_1-I_MM_ERV2_Mus_musculus_chnk158r	1
as_ERVB4_1-I_MM_ERV2_Mus_musculus_chnk159f	6
as_ERVB4_1-I_MM_ERV2_Mus_musculus_chnk159r	1
as_ERVB4_1-I_MM_ERV2_Mus_musculus_chnk15f	1
as_ERVB4_1-I_MM_ERV2_Mus_musculus_chnk15r	7
as_ERVB4_1-I_MM_ERV2_Mus_musculus_chnk160f	9
as_ERVB4_1-I_MM_ERV2_Mus_musculus_chnk160r	1
as_ERVB4_1-I_MM_ERV2_Mus_musculus_chnk161f	7
as_ERVB4_1-I_MM_ERV2_Mus_musculus_chnk161r	1
as_ERVB4_1-I_MM_ERV2_Mus_musculus_chnk162f	3
as_ERVB4_1-I_MM_ERV2_Mus_musculus_chnk162r	1
as_ERVB4_1-I_MM_ERV2_Mus_musculus_chnk163f	4
as_ERVB4_1-I_MM_ERV2_Mus_musculus_chnk163r	2
as_ERVB4_1-I_MM_ERV2_Mus_musculus_chnk164f	1
as_ERVB4_1-I_MM_ERV2_Mus_musculus_chnk164r	1
as_ERVB4_1-I_MM_ERV2_Mus_musculus_chnk165f	1
as_ERVB4_1-I_MM_ERV2_Mus_musculus_chnk165r	2
as_ERVB4_1-I_MM_ERV2_Mus_musculus_chnk166f	3
as_ERVB4_1-I_MM_ERV2_Mus_musculus_chnk166r	3
as_ERVB4_1-I_MM_ERV2_Mus_musculus_chnk167f	8
as_ERVB4_1-I_MM_ERV2_Mus_musculus_chnk167r	3
as_ERVB4_1-I_MM_ERV2_Mus_musculus_chnk168f	4
as_ERVB4_1-I_MM_ERV2_Mus_musculus_chnk168r	3
as_ERVB4_1-I_MM_ERV2_Mus_musculus_chnk169f	5
as_ERVB4_1-I_MM_ERV2_Mus_musculus_chnk169r	3
as_ERVB4_1-I_MM_ERV2_Mus_musculus_chnk16f	1
as_ERVB4_1-I_MM_ERV2_Mus_musculus_chnk16r	35
as_ERVB4_1-I_MM_ERV2_Mus_musculus_chnk170f	2
as_ERVB4_1-I_MM_ERV2_Mus_musculus_chnk170r	2
as_ERVB4_1-I_MM_ERV2_Mus_musculus_chnk171f	5
as_ERVB4_1-I_MM_ERV2_Mus_musculus_chnk171r	1
as_ERVB4_1-I_MM_ERV2_Mus_musculus_chnk172f	1
as_ERVB4_1-I_MM_ERV2_Mus_musculus_chnk172r	1
as_ERVB4_1-I_MM_ERV2_Mus_musculus_chnk173f	4
as_ERVB4_1-I_MM_ERV2_Mus_musculus_chnk173r	3
as_ERVB4_1-I_MM_ERV2_Mus_musculus_chnk174f	5
as_ERVB4_1-I_MM_ERV2_Mus_musculus_chnk174r	2
as_ERVB4_1-I_MM_ERV2_Mus_musculus_chnk175f	6
as_ERVB4_1-I_MM_ERV2_Mus_musculus_chnk175r	1
as_ERVB4_1-I_MM_ERV2_Mus_musculus_chnk176f	13
as_ERVB4_1-I_MM_ERV2_Mus_musculus_chnk176r	2
as_ERVB4_1-I_MM_ERV2_Mus_musculus_chnk177f	16
as_ERVB4_1-I_MM_ERV2_Mus_musculus_chnk177r	1
as_ERVB4_1-I_MM_ERV2_Mus_musculus_chnk178f	2
as_ERVB4_1-I_MM_ERV2_Mus_musculus_chnk178r	1
as_ERVB4_1-I_MM_ERV2_Mus_musculus_chnk179f	4
as_ERVB4_1-I_MM_ERV2_Mus_musculus_chnk179r	1
as_ERVB4_1-I_MM_ERV2_Mus_musculus_chnk17f	1
as_ERVB4_1-I_MM_ERV2_Mus_musculus_chnk17r	60
as_ERVB4_1-I_MM_ERV2_Mus_musculus_chnk180f	10
as_ERVB4_1-I_MM_ERV2_Mus_musculus_chnk180r	1
as_ERVB4_1-I_MM_ERV2_Mus_musculus_chnk181f	7
as_ERVB4_1-I_MM_ERV2_Mus_musculus_chnk181r	1
as_ERVB4_1-I_MM_ERV2_Mus_musculus_chnk182f	2
as_ERVB4_1-I_MM_ERV2_Mus_musculus_chnk182r	1
as_ERVB4_1-I_MM_ERV2_Mus_musculus_chnk183f	5
as_ERVB4_1-I_MM_ERV2_Mus_musculus_chnk183r	1
as_ERVB4_1-I_MM_ERV2_Mus_musculus_chnk184f	6
as_ERVB4_1-I_MM_ERV2_Mus_musculus_chnk184r	1
as_ERVB4_1-I_MM_ERV2_Mus_musculus_chnk185f	2
as_ERVB4_1-I_MM_ERV2_Mus_musculus_chnk185r	1
as_ERVB4_1-I_MM_ERV2_Mus_musculus_chnk186f	5
as_ERVB4_1-I_MM_ERV2_Mus_musculus_chnk186r	1
as_ERVB4_1-I_MM_ERV2_Mus_musculus_chnk187f	1
as_ERVB4_1-I_MM_ERV2_Mus_musculus_chnk187r	1
as_ERVB4_1-I_MM_ERV2_Mus_musculus_chnk188f	1
as_ERVB4_1-I_MM_ERV2_Mus_musculus_chnk188r	1
as_ERVB4_1-I_MM_ERV2_Mus_musculus_chnk189f	5
as_ERVB4_1-I_MM_ERV2_Mus_musculus_chnk189r	1
as_ERVB4_1-I_MM_ERV2_Mus_musculus_chnk18f	1
as_ERVB4_1-I_MM_ERV2_Mus_musculus_chnk18r	42
as_ERVB4_1-I_MM_ERV2_Mus_musculus_chnk190f	3
as_ERVB4_1-I_MM_ERV2_Mus_musculus_chnk190r	1
as_ERVB4_1-I_MM_ERV2_Mus_musculus_chnk191f	24
as_ERVB4_1-I_MM_ERV2_Mus_musculus_chnk191r	2
as_ERVB4_1-I_MM_ERV2_Mus_musculus_chnk192f	30
as_ERVB4_1-I_MM_ERV2_Mus_musculus_chnk192r	1
as_ERVB4_1-I_MM_ERV2_Mus_musculus_chnk193f	1
as_ERVB4_1-I_MM_ERV2_Mus_musculus_chnk193r	1
as_ERVB4_1-I_MM_ERV2_Mus_musculus_chnk194f	20
as_ERVB4_1-I_MM_ERV2_Mus_musculus_chnk194r	1
as_ERVB4_1-I_MM_ERV2_Mus_musculus_chnk195f	12
as_ERVB4_1-I_MM_ERV2_Mus_musculus_chnk195r	1
as_ERVB4_1-I_MM_ERV2_Mus_musculus_chnk196f	36
as_ERVB4_1-I_MM_ERV2_Mus_musculus_chnk196r	1
as_ERVB4_1-I_MM_ERV2_Mus_musculus_chnk197f	40
as_ERVB4_1-I_MM_ERV2_Mus_musculus_chnk197r	1
as_ERVB4_1-I_MM_ERV2_Mus_musculus_chnk198f	19
as_ERVB4_1-I_MM_ERV2_Mus_musculus_chnk198r	1
as_ERVB4_1-I_MM_ERV2_Mus_musculus_chnk199f	6
as_ERVB4_1-I_MM_ERV2_Mus_musculus_chnk199r	1
as_ERVB4_1-I_MM_ERV2_Mus_musculus_chnk19f	1
as_ERVB4_1-I_MM_ERV2_Mus_musculus_chnk19r	35
as_ERVB4_1-I_MM_ERV2_Mus_musculus_chnk1f	1
as_ERVB4_1-I_MM_ERV2_Mus_musculus_chnk1r	60
as_ERVB4_1-I_MM_ERV2_Mus_musculus_chnk200f	7
as_ERVB4_1-I_MM_ERV2_Mus_musculus_chnk200r	1
as_ERVB4_1-I_MM_ERV2_Mus_musculus_chnk201f	3
as_ERVB4_1-I_MM_ERV2_Mus_musculus_chnk201r	1
as_ERVB4_1-I_MM_ERV2_Mus_musculus_chnk202f	39
as_ERVB4_1-I_MM_ERV2_Mus_musculus_chnk202r	2
as_ERVB4_1-I_MM_ERV2_Mus_musculus_chnk203f	19
as_ERVB4_1-I_MM_ERV2_Mus_musculus_chnk203r	2
as_ERVB4_1-I_MM_ERV2_Mus_musculus_chnk204f	32
as_ERVB4_1-I_MM_ERV2_Mus_musculus_chnk204r	2
as_ERVB4_1-I_MM_ERV2_Mus_musculus_chnk205f	4
as_ERVB4_1-I_MM_ERV2_Mus_musculus_chnk205r	1
as_ERVB4_1-I_MM_ERV2_Mus_musculus_chnk206f	22
as_ERVB4_1-I_MM_ERV2_Mus_musculus_chnk206r	2
as_ERVB4_1-I_MM_ERV2_Mus_musculus_chnk207f	17
as_ERVB4_1-I_MM_ERV2_Mus_musculus_chnk207r	2
as_ERVB4_1-I_MM_ERV2_Mus_musculus_chnk208f	5
as_ERVB4_1-I_MM_ERV2_Mus_musculus_chnk208r	4
as_ERVB4_1-I_MM_ERV2_Mus_musculus_chnk209f	22
as_ERVB4_1-I_MM_ERV2_Mus_musculus_chnk209r	1
as_ERVB4_1-I_MM_ERV2_Mus_musculus_chnk20f	1
as_ERVB4_1-I_MM_ERV2_Mus_musculus_chnk20r	1
as_ERVB4_1-I_MM_ERV2_Mus_musculus_chnk210f	41
as_ERVB4_1-I_MM_ERV2_Mus_musculus_chnk210r	1
as_ERVB4_1-I_MM_ERV2_Mus_musculus_chnk211f	7
as_ERVB4_1-I_MM_ERV2_Mus_musculus_chnk211r	1
as_ERVB4_1-I_MM_ERV2_Mus_musculus_chnk212f	34
as_ERVB4_1-I_MM_ERV2_Mus_musculus_chnk212r	1
as_ERVB4_1-I_MM_ERV2_Mus_musculus_chnk21f	1
as_ERVB4_1-I_MM_ERV2_Mus_musculus_chnk21r	1
as_ERVB4_1-I_MM_ERV2_Mus_musculus_chnk22f	1
as_ERVB4_1-I_MM_ERV2_Mus_musculus_chnk22r	6
as_ERVB4_1-I_MM_ERV2_Mus_musculus_chnk23f	2
as_ERVB4_1-I_MM_ERV2_Mus_musculus_chnk23r	18
as_ERVB4_1-I_MM_ERV2_Mus_musculus_chnk24f	1
as_ERVB4_1-I_MM_ERV2_Mus_musculus_chnk24r	4
as_ERVB4_1-I_MM_ERV2_Mus_musculus_chnk25f	1
as_ERVB4_1-I_MM_ERV2_Mus_musculus_chnk25r	6
as_ERVB4_1-I_MM_ERV2_Mus_musculus_chnk26r	1
as_ERVB4_1-I_MM_ERV2_Mus_musculus_chnk27r	8
as_ERVB4_1-I_MM_ERV2_Mus_musculus_chnk28f	1
as_ERVB4_1-I_MM_ERV2_Mus_musculus_chnk28r	4
as_ERVB4_1-I_MM_ERV2_Mus_musculus_chnk29f	1
as_ERVB4_1-I_MM_ERV2_Mus_musculus_chnk29r	2
as_ERVB4_1-I_MM_ERV2_Mus_musculus_chnk2f	1
as_ERVB4_1-I_MM_ERV2_Mus_musculus_chnk2r	6
as_ERVB4_1-I_MM_ERV2_Mus_musculus_chnk30f	1
as_ERVB4_1-I_MM_ERV2_Mus_musculus_chnk30r	8
as_ERVB4_1-I_MM_ERV2_Mus_musculus_chnk31f	1
as_ERVB4_1-I_MM_ERV2_Mus_musculus_chnk31r	2
as_ERVB4_1-I_MM_ERV2_Mus_musculus_chnk32f	1
as_ERVB4_1-I_MM_ERV2_Mus_musculus_chnk32r	2
as_ERVB4_1-I_MM_ERV2_Mus_musculus_chnk33f	1
as_ERVB4_1-I_MM_ERV2_Mus_musculus_chnk33r	10
as_ERVB4_1-I_MM_ERV2_Mus_musculus_chnk34f	1
as_ERVB4_1-I_MM_ERV2_Mus_musculus_chnk34r	9
as_ERVB4_1-I_MM_ERV2_Mus_musculus_chnk35f	1
as_ERVB4_1-I_MM_ERV2_Mus_musculus_chnk35r	2
as_ERVB4_1-I_MM_ERV2_Mus_musculus_chnk36f	1
as_ERVB4_1-I_MM_ERV2_Mus_musculus_chnk36r	1
as_ERVB4_1-I_MM_ERV2_Mus_musculus_chnk37f	1
as_ERVB4_1-I_MM_ERV2_Mus_musculus_chnk37r	14
as_ERVB4_1-I_MM_ERV2_Mus_musculus_chnk38f	2
as_ERVB4_1-I_MM_ERV2_Mus_musculus_chnk38r	6
as_ERVB4_1-I_MM_ERV2_Mus_musculus_chnk39f	1
as_ERVB4_1-I_MM_ERV2_Mus_musculus_chnk39r	5
as_ERVB4_1-I_MM_ERV2_Mus_musculus_chnk3f	1
as_ERVB4_1-I_MM_ERV2_Mus_musculus_chnk3r	32
as_ERVB4_1-I_MM_ERV2_Mus_musculus_chnk40f	2
as_ERVB4_1-I_MM_ERV2_Mus_musculus_chnk40r	2
as_ERVB4_1-I_MM_ERV2_Mus_musculus_chnk41f	2
as_ERVB4_1-I_MM_ERV2_Mus_musculus_chnk41r	3
as_ERVB4_1-I_MM_ERV2_Mus_musculus_chnk42f	1
as_ERVB4_1-I_MM_ERV2_Mus_musculus_chnk42r	1
as_ERVB4_1-I_MM_ERV2_Mus_musculus_chnk43f	2
as_ERVB4_1-I_MM_ERV2_Mus_musculus_chnk43r	8
as_ERVB4_1-I_MM_ERV2_Mus_musculus_chnk44f	2
as_ERVB4_1-I_MM_ERV2_Mus_musculus_chnk44r	1
as_ERVB4_1-I_MM_ERV2_Mus_musculus_chnk45f	3
as_ERVB4_1-I_MM_ERV2_Mus_musculus_chnk45r	3
as_ERVB4_1-I_MM_ERV2_Mus_musculus_chnk46f	3
as_ERVB4_1-I_MM_ERV2_Mus_musculus_chnk46r	5
as_ERVB4_1-I_MM_ERV2_Mus_musculus_chnk47f	3
as_ERVB4_1-I_MM_ERV2_Mus_musculus_chnk47r	9
as_ERVB4_1-I_MM_ERV2_Mus_musculus_chnk48f	2
as_ERVB4_1-I_MM_ERV2_Mus_musculus_chnk48r	1
as_ERVB4_1-I_MM_ERV2_Mus_musculus_chnk49f	2
as_ERVB4_1-I_MM_ERV2_Mus_musculus_chnk49r	2
as_ERVB4_1-I_MM_ERV2_Mus_musculus_chnk4f	4
as_ERVB4_1-I_MM_ERV2_Mus_musculus_chnk4r	31
as_ERVB4_1-I_MM_ERV2_Mus_musculus_chnk50f	1
as_ERVB4_1-I_MM_ERV2_Mus_musculus_chnk50r	3
as_ERVB4_1-I_MM_ERV2_Mus_musculus_chnk51f	1
as_ERVB4_1-I_MM_ERV2_Mus_musculus_chnk51r	7
as_ERVB4_1-I_MM_ERV2_Mus_musculus_chnk52f	1
as_ERVB4_1-I_MM_ERV2_Mus_musculus_chnk52r	5
as_ERVB4_1-I_MM_ERV2_Mus_musculus_chnk53f	1
as_ERVB4_1-I_MM_ERV2_Mus_musculus_chnk53r	9
as_ERVB4_1-I_MM_ERV2_Mus_musculus_chnk54f	1
as_ERVB4_1-I_MM_ERV2_Mus_musculus_chnk54r	6
as_ERVB4_1-I_MM_ERV2_Mus_musculus_chnk55f	1
as_ERVB4_1-I_MM_ERV2_Mus_musculus_chnk55r	4
as_ERVB4_1-I_MM_ERV2_Mus_musculus_chnk56f	1
as_ERVB4_1-I_MM_ERV2_Mus_musculus_chnk56r	3
as_ERVB4_1-I_MM_ERV2_Mus_musculus_chnk57f	1
as_ERVB4_1-I_MM_ERV2_Mus_musculus_chnk57r	2
as_ERVB4_1-I_MM_ERV2_Mus_musculus_chnk58f	4
as_ERVB4_1-I_MM_ERV2_Mus_musculus_chnk58r	7
as_ERVB4_1-I_MM_ERV2_Mus_musculus_chnk59f	3
as_ERVB4_1-I_MM_ERV2_Mus_musculus_chnk59r	5
as_ERVB4_1-I_MM_ERV2_Mus_musculus_chnk5f	1
as_ERVB4_1-I_MM_ERV2_Mus_musculus_chnk5r	14
as_ERVB4_1-I_MM_ERV2_Mus_musculus_chnk60f	1
as_ERVB4_1-I_MM_ERV2_Mus_musculus_chnk60r	5
as_ERVB4_1-I_MM_ERV2_Mus_musculus_chnk61f	2
as_ERVB4_1-I_MM_ERV2_Mus_musculus_chnk61r	1
as_ERVB4_1-I_MM_ERV2_Mus_musculus_chnk62f	2
as_ERVB4_1-I_MM_ERV2_Mus_musculus_chnk62r	3
as_ERVB4_1-I_MM_ERV2_Mus_musculus_chnk63f	3
as_ERVB4_1-I_MM_ERV2_Mus_musculus_chnk63r	3
as_ERVB4_1-I_MM_ERV2_Mus_musculus_chnk64f	3
as_ERVB4_1-I_MM_ERV2_Mus_musculus_chnk64r	1
as_ERVB4_1-I_MM_ERV2_Mus_musculus_chnk65f	5
as_ERVB4_1-I_MM_ERV2_Mus_musculus_chnk65r	1
as_ERVB4_1-I_MM_ERV2_Mus_musculus_chnk66f	2
as_ERVB4_1-I_MM_ERV2_Mus_musculus_chnk66r	1
as_ERVB4_1-I_MM_ERV2_Mus_musculus_chnk67f	2
as_ERVB4_1-I_MM_ERV2_Mus_musculus_chnk67r	1
as_ERVB4_1-I_MM_ERV2_Mus_musculus_chnk68f	2
as_ERVB4_1-I_MM_ERV2_Mus_musculus_chnk68r	1
as_ERVB4_1-I_MM_ERV2_Mus_musculus_chnk69f	2
as_ERVB4_1-I_MM_ERV2_Mus_musculus_chnk69r	3
as_ERVB4_1-I_MM_ERV2_Mus_musculus_chnk6f	1
as_ERVB4_1-I_MM_ERV2_Mus_musculus_chnk6r	14
as_ERVB4_1-I_MM_ERV2_Mus_musculus_chnk70f	3
as_ERVB4_1-I_MM_ERV2_Mus_musculus_chnk70r	1
as_ERVB4_1-I_MM_ERV2_Mus_musculus_chnk71f	4
as_ERVB4_1-I_MM_ERV2_Mus_musculus_chnk71r	4
as_ERVB4_1-I_MM_ERV2_Mus_musculus_chnk72f	2
as_ERVB4_1-I_MM_ERV2_Mus_musculus_chnk72r	5
as_ERVB4_1-I_MM_ERV2_Mus_musculus_chnk73f	5
as_ERVB4_1-I_MM_ERV2_Mus_musculus_chnk73r	2
as_ERVB4_1-I_MM_ERV2_Mus_musculus_chnk74f	2
as_ERVB4_1-I_MM_ERV2_Mus_musculus_chnk74r	1
as_ERVB4_1-I_MM_ERV2_Mus_musculus_chnk75f	2
as_ERVB4_1-I_MM_ERV2_Mus_musculus_chnk75r	3
as_ERVB4_1-I_MM_ERV2_Mus_musculus_chnk76f	2
as_ERVB4_1-I_MM_ERV2_Mus_musculus_chnk76r	4
as_ERVB4_1-I_MM_ERV2_Mus_musculus_chnk77f	2
as_ERVB4_1-I_MM_ERV2_Mus_musculus_chnk77r	4
as_ERVB4_1-I_MM_ERV2_Mus_musculus_chnk78f	5
as_ERVB4_1-I_MM_ERV2_Mus_musculus_chnk78r	16
as_ERVB4_1-I_MM_ERV2_Mus_musculus_chnk79f	4
as_ERVB4_1-I_MM_ERV2_Mus_musculus_chnk79r	13
as_ERVB4_1-I_MM_ERV2_Mus_musculus_chnk7f	2
as_ERVB4_1-I_MM_ERV2_Mus_musculus_chnk7r	27
as_ERVB4_1-I_MM_ERV2_Mus_musculus_chnk80f	2
as_ERVB4_1-I_MM_ERV2_Mus_musculus_chnk80r	5
as_ERVB4_1-I_MM_ERV2_Mus_musculus_chnk81f	5
as_ERVB4_1-I_MM_ERV2_Mus_musculus_chnk81r	3
as_ERVB4_1-I_MM_ERV2_Mus_musculus_chnk82f	6
as_ERVB4_1-I_MM_ERV2_Mus_musculus_chnk82r	5
as_ERVB4_1-I_MM_ERV2_Mus_musculus_chnk83f	5
as_ERVB4_1-I_MM_ERV2_Mus_musculus_chnk83r	4
as_ERVB4_1-I_MM_ERV2_Mus_musculus_chnk84f	5
as_ERVB4_1-I_MM_ERV2_Mus_musculus_chnk84r	4
as_ERVB4_1-I_MM_ERV2_Mus_musculus_chnk85f	2
as_ERVB4_1-I_MM_ERV2_Mus_musculus_chnk85r	2
as_ERVB4_1-I_MM_ERV2_Mus_musculus_chnk86f	2
as_ERVB4_1-I_MM_ERV2_Mus_musculus_chnk86r	1
as_ERVB4_1-I_MM_ERV2_Mus_musculus_chnk87f	2
as_ERVB4_1-I_MM_ERV2_Mus_musculus_chnk87r	3
as_ERVB4_1-I_MM_ERV2_Mus_musculus_chnk88f	6
as_ERVB4_1-I_MM_ERV2_Mus_musculus_chnk88r	2
as_ERVB4_1-I_MM_ERV2_Mus_musculus_chnk89f	2
as_ERVB4_1-I_MM_ERV2_Mus_musculus_chnk89r	7
as_ERVB4_1-I_MM_ERV2_Mus_musculus_chnk8f	1
as_ERVB4_1-I_MM_ERV2_Mus_musculus_chnk8r	2
as_ERVB4_1-I_MM_ERV2_Mus_musculus_chnk90f	2
as_ERVB4_1-I_MM_ERV2_Mus_musculus_chnk90r	3
as_ERVB4_1-I_MM_ERV2_Mus_musculus_chnk91f	6
as_ERVB4_1-I_MM_ERV2_Mus_musculus_chnk91r	1
as_ERVB4_1-I_MM_ERV2_Mus_musculus_chnk92f	3
as_ERVB4_1-I_MM_ERV2_Mus_musculus_chnk92r	1
as_ERVB4_1-I_MM_ERV2_Mus_musculus_chnk93f	2
as_ERVB4_1-I_MM_ERV2_Mus_musculus_chnk93r	1
as_ERVB4_1-I_MM_ERV2_Mus_musculus_chnk94f	2
as_ERVB4_1-I_MM_ERV2_Mus_musculus_chnk94r	1
as_ERVB4_1-I_MM_ERV2_Mus_musculus_chnk95f	2
as_ERVB4_1-I_MM_ERV2_Mus_musculus_chnk95r	3
as_ERVB4_1-I_MM_ERV2_Mus_musculus_chnk96f	5
as_ERVB4_1-I_MM_ERV2_Mus_musculus_chnk96r	2
as_ERVB4_1-I_MM_ERV2_Mus_musculus_chnk97f	2
as_ERVB4_1-I_MM_ERV2_Mus_musculus_chnk97r	2
as_ERVB4_1-I_MM_ERV2_Mus_musculus_chnk98f	2
as_ERVB4_1-I_MM_ERV2_Mus_musculus_chnk98r	5
as_ERVB4_1-I_MM_ERV2_Mus_musculus_chnk99f	7
as_ERVB4_1-I_MM_ERV2_Mus_musculus_chnk99r	2
as_ERVB4_1-I_MM_ERV2_Mus_musculus_chnk9f	1
as_ERVB4_1-I_MM_ERV2_Mus_musculus_chnk9r	8
as_ERVB4_1-LTR_MM_ERV2_Mus_musculus_chnk100f	5
as_ERVB4_1-LTR_MM_ERV2_Mus_musculus_chnk101f	5
as_ERVB4_1-LTR_MM_ERV2_Mus_musculus_chnk102f	5
as_ERVB4_1-LTR_MM_ERV2_Mus_musculus_chnk103f	5
as_ERVB4_1-LTR_MM_ERV2_Mus_musculus_chnk104f	5
as_ERVB4_1-LTR_MM_ERV2_Mus_musculus_chnk105f	5
as_ERVB4_1-LTR_MM_ERV2_Mus_musculus_chnk106f	6
as_ERVB4_1-LTR_MM_ERV2_Mus_musculus_chnk107f	6
as_ERVB4_1-LTR_MM_ERV2_Mus_musculus_chnk108f	5
as_ERVB4_1-LTR_MM_ERV2_Mus_musculus_chnk109f	1
as_ERVB4_1-LTR_MM_ERV2_Mus_musculus_chnk10f	11
as_ERVB4_1-LTR_MM_ERV2_Mus_musculus_chnk110f	1
as_ERVB4_1-LTR_MM_ERV2_Mus_musculus_chnk111f	1
as_ERVB4_1-LTR_MM_ERV2_Mus_musculus_chnk112f	1
as_ERVB4_1-LTR_MM_ERV2_Mus_musculus_chnk113f	3
as_ERVB4_1-LTR_MM_ERV2_Mus_musculus_chnk114f	3
as_ERVB4_1-LTR_MM_ERV2_Mus_musculus_chnk115f	2
as_ERVB4_1-LTR_MM_ERV2_Mus_musculus_chnk11f	11
as_ERVB4_1-LTR_MM_ERV2_Mus_musculus_chnk12f	9
as_ERVB4_1-LTR_MM_ERV2_Mus_musculus_chnk13f	9
as_ERVB4_1-LTR_MM_ERV2_Mus_musculus_chnk14f	9
as_ERVB4_1-LTR_MM_ERV2_Mus_musculus_chnk15f	11
as_ERVB4_1-LTR_MM_ERV2_Mus_musculus_chnk16f	12
as_ERVB4_1-LTR_MM_ERV2_Mus_musculus_chnk17f	12
as_ERVB4_1-LTR_MM_ERV2_Mus_musculus_chnk18f	6
as_ERVB4_1-LTR_MM_ERV2_Mus_musculus_chnk19f	6
as_ERVB4_1-LTR_MM_ERV2_Mus_musculus_chnk1f	256
as_ERVB4_1-LTR_MM_ERV2_Mus_musculus_chnk1r	3
as_ERVB4_1-LTR_MM_ERV2_Mus_musculus_chnk20f	1
as_ERVB4_1-LTR_MM_ERV2_Mus_musculus_chnk21f	7
as_ERVB4_1-LTR_MM_ERV2_Mus_musculus_chnk22f	20
as_ERVB4_1-LTR_MM_ERV2_Mus_musculus_chnk23f	27
as_ERVB4_1-LTR_MM_ERV2_Mus_musculus_chnk24f	114
as_ERVB4_1-LTR_MM_ERV2_Mus_musculus_chnk25f	114
as_ERVB4_1-LTR_MM_ERV2_Mus_musculus_chnk26f	113
as_ERVB4_1-LTR_MM_ERV2_Mus_musculus_chnk27f	111
as_ERVB4_1-LTR_MM_ERV2_Mus_musculus_chnk28f	128
as_ERVB4_1-LTR_MM_ERV2_Mus_musculus_chnk29f	94
as_ERVB4_1-LTR_MM_ERV2_Mus_musculus_chnk2f	230
as_ERVB4_1-LTR_MM_ERV2_Mus_musculus_chnk30f	91
as_ERVB4_1-LTR_MM_ERV2_Mus_musculus_chnk31f	72
as_ERVB4_1-LTR_MM_ERV2_Mus_musculus_chnk32f	79
as_ERVB4_1-LTR_MM_ERV2_Mus_musculus_chnk33f	152
as_ERVB4_1-LTR_MM_ERV2_Mus_musculus_chnk34f	144
as_ERVB4_1-LTR_MM_ERV2_Mus_musculus_chnk35f	202
as_ERVB4_1-LTR_MM_ERV2_Mus_musculus_chnk36f	60
as_ERVB4_1-LTR_MM_ERV2_Mus_musculus_chnk37f	63
as_ERVB4_1-LTR_MM_ERV2_Mus_musculus_chnk38f	52
as_ERVB4_1-LTR_MM_ERV2_Mus_musculus_chnk39f	44
as_ERVB4_1-LTR_MM_ERV2_Mus_musculus_chnk3f	194
as_ERVB4_1-LTR_MM_ERV2_Mus_musculus_chnk40f	11
as_ERVB4_1-LTR_MM_ERV2_Mus_musculus_chnk41f	10
as_ERVB4_1-LTR_MM_ERV2_Mus_musculus_chnk42f	10
as_ERVB4_1-LTR_MM_ERV2_Mus_musculus_chnk43f	10
as_ERVB4_1-LTR_MM_ERV2_Mus_musculus_chnk44f	65
as_ERVB4_1-LTR_MM_ERV2_Mus_musculus_chnk45f	64
as_ERVB4_1-LTR_MM_ERV2_Mus_musculus_chnk46f	62
as_ERVB4_1-LTR_MM_ERV2_Mus_musculus_chnk47f	62
as_ERVB4_1-LTR_MM_ERV2_Mus_musculus_chnk48f	49
as_ERVB4_1-LTR_MM_ERV2_Mus_musculus_chnk49f	15
as_ERVB4_1-LTR_MM_ERV2_Mus_musculus_chnk4f	186
as_ERVB4_1-LTR_MM_ERV2_Mus_musculus_chnk50f	19
as_ERVB4_1-LTR_MM_ERV2_Mus_musculus_chnk51f	116
as_ERVB4_1-LTR_MM_ERV2_Mus_musculus_chnk52f	116
as_ERVB4_1-LTR_MM_ERV2_Mus_musculus_chnk53f	111
as_ERVB4_1-LTR_MM_ERV2_Mus_musculus_chnk54f	100
as_ERVB4_1-LTR_MM_ERV2_Mus_musculus_chnk55f	106
as_ERVB4_1-LTR_MM_ERV2_Mus_musculus_chnk56f	64
as_ERVB4_1-LTR_MM_ERV2_Mus_musculus_chnk57f	63
as_ERVB4_1-LTR_MM_ERV2_Mus_musculus_chnk58f	58
as_ERVB4_1-LTR_MM_ERV2_Mus_musculus_chnk59f	7
as_ERVB4_1-LTR_MM_ERV2_Mus_musculus_chnk5f	187
as_ERVB4_1-LTR_MM_ERV2_Mus_musculus_chnk60f	1
as_ERVB4_1-LTR_MM_ERV2_Mus_musculus_chnk61f	2
as_ERVB4_1-LTR_MM_ERV2_Mus_musculus_chnk62f	3
as_ERVB4_1-LTR_MM_ERV2_Mus_musculus_chnk63f	2
as_ERVB4_1-LTR_MM_ERV2_Mus_musculus_chnk64f	14
as_ERVB4_1-LTR_MM_ERV2_Mus_musculus_chnk65f	15
as_ERVB4_1-LTR_MM_ERV2_Mus_musculus_chnk66f	3
as_ERVB4_1-LTR_MM_ERV2_Mus_musculus_chnk67f	3
as_ERVB4_1-LTR_MM_ERV2_Mus_musculus_chnk68f	4
as_ERVB4_1-LTR_MM_ERV2_Mus_musculus_chnk69f	1
as_ERVB4_1-LTR_MM_ERV2_Mus_musculus_chnk6f	126
as_ERVB4_1-LTR_MM_ERV2_Mus_musculus_chnk70f	3
as_ERVB4_1-LTR_MM_ERV2_Mus_musculus_chnk71f	26
as_ERVB4_1-LTR_MM_ERV2_Mus_musculus_chnk72f	24
as_ERVB4_1-LTR_MM_ERV2_Mus_musculus_chnk73f	23
as_ERVB4_1-LTR_MM_ERV2_Mus_musculus_chnk74f	87
as_ERVB4_1-LTR_MM_ERV2_Mus_musculus_chnk75f	155
as_ERVB4_1-LTR_MM_ERV2_Mus_musculus_chnk76f	148
as_ERVB4_1-LTR_MM_ERV2_Mus_musculus_chnk77f	24
as_ERVB4_1-LTR_MM_ERV2_Mus_musculus_chnk78f	24
as_ERVB4_1-LTR_MM_ERV2_Mus_musculus_chnk79f	24
as_ERVB4_1-LTR_MM_ERV2_Mus_musculus_chnk7f	128
as_ERVB4_1-LTR_MM_ERV2_Mus_musculus_chnk80f	28
as_ERVB4_1-LTR_MM_ERV2_Mus_musculus_chnk81f	28
as_ERVB4_1-LTR_MM_ERV2_Mus_musculus_chnk82f	25
as_ERVB4_1-LTR_MM_ERV2_Mus_musculus_chnk83f	26
as_ERVB4_1-LTR_MM_ERV2_Mus_musculus_chnk84f	108
as_ERVB4_1-LTR_MM_ERV2_Mus_musculus_chnk85f	77
as_ERVB4_1-LTR_MM_ERV2_Mus_musculus_chnk86f	77
as_ERVB4_1-LTR_MM_ERV2_Mus_musculus_chnk87f	95
as_ERVB4_1-LTR_MM_ERV2_Mus_musculus_chnk88f	92
as_ERVB4_1-LTR_MM_ERV2_Mus_musculus_chnk89f	81
as_ERVB4_1-LTR_MM_ERV2_Mus_musculus_chnk8f	120
as_ERVB4_1-LTR_MM_ERV2_Mus_musculus_chnk90f	83
as_ERVB4_1-LTR_MM_ERV2_Mus_musculus_chnk91f	13
as_ERVB4_1-LTR_MM_ERV2_Mus_musculus_chnk92f	51
as_ERVB4_1-LTR_MM_ERV2_Mus_musculus_chnk93f	6
as_ERVB4_1-LTR_MM_ERV2_Mus_musculus_chnk94f	6
as_ERVB4_1-LTR_MM_ERV2_Mus_musculus_chnk95f	4
as_ERVB4_1-LTR_MM_ERV2_Mus_musculus_chnk96f	5
as_ERVB4_1-LTR_MM_ERV2_Mus_musculus_chnk97f	5
as_ERVB4_1-LTR_MM_ERV2_Mus_musculus_chnk98f	4
as_ERVB4_1-LTR_MM_ERV2_Mus_musculus_chnk99f	5
as_ERVB4_1-LTR_MM_ERV2_Mus_musculus_chnk9f	86
as_ERVB4_1B-I_MM_ERV2_Mus_musculus_chnk1001f	17
as_ERVB4_1B-I_MM_ERV2_Mus_musculus_chnk100f	12
as_ERVB4_1B-I_MM_ERV2_Mus_musculus_chnk1015f	17
as_ERVB4_1B-I_MM_ERV2_Mus_musculus_chnk1016f	18
as_ERVB4_1B-I_MM_ERV2_Mus_musculus_chnk1017f	18
as_ERVB4_1B-I_MM_ERV2_Mus_musculus_chnk1018f	18
as_ERVB4_1B-I_MM_ERV2_Mus_musculus_chnk1019f	18
as_ERVB4_1B-I_MM_ERV2_Mus_musculus_chnk101f	12
as_ERVB4_1B-I_MM_ERV2_Mus_musculus_chnk1020f	18
as_ERVB4_1B-I_MM_ERV2_Mus_musculus_chnk1021f	18
as_ERVB4_1B-I_MM_ERV2_Mus_musculus_chnk1022f	16
as_ERVB4_1B-I_MM_ERV2_Mus_musculus_chnk1023f	16
as_ERVB4_1B-I_MM_ERV2_Mus_musculus_chnk1024f	17
as_ERVB4_1B-I_MM_ERV2_Mus_musculus_chnk1029f	34
as_ERVB4_1B-I_MM_ERV2_Mus_musculus_chnk102f	12
as_ERVB4_1B-I_MM_ERV2_Mus_musculus_chnk1036f	33
as_ERVB4_1B-I_MM_ERV2_Mus_musculus_chnk103f	12
as_ERVB4_1B-I_MM_ERV2_Mus_musculus_chnk1042f	26
as_ERVB4_1B-I_MM_ERV2_Mus_musculus_chnk1044f	23
as_ERVB4_1B-I_MM_ERV2_Mus_musculus_chnk1045f	22
as_ERVB4_1B-I_MM_ERV2_Mus_musculus_chnk1046f	25
as_ERVB4_1B-I_MM_ERV2_Mus_musculus_chnk1047f	24
as_ERVB4_1B-I_MM_ERV2_Mus_musculus_chnk1048f	24
as_ERVB4_1B-I_MM_ERV2_Mus_musculus_chnk1049f	25
as_ERVB4_1B-I_MM_ERV2_Mus_musculus_chnk104f	12
as_ERVB4_1B-I_MM_ERV2_Mus_musculus_chnk1050f	26
as_ERVB4_1B-I_MM_ERV2_Mus_musculus_chnk1055f	30
as_ERVB4_1B-I_MM_ERV2_Mus_musculus_chnk1057f	60
as_ERVB4_1B-I_MM_ERV2_Mus_musculus_chnk105f	10
as_ERVB4_1B-I_MM_ERV2_Mus_musculus_chnk106f	10
as_ERVB4_1B-I_MM_ERV2_Mus_musculus_chnk107f	10
as_ERVB4_1B-I_MM_ERV2_Mus_musculus_chnk108f	11
as_ERVB4_1B-I_MM_ERV2_Mus_musculus_chnk109f	11
as_ERVB4_1B-I_MM_ERV2_Mus_musculus_chnk10f	17
as_ERVB4_1B-I_MM_ERV2_Mus_musculus_chnk110f	12
as_ERVB4_1B-I_MM_ERV2_Mus_musculus_chnk111f	14
as_ERVB4_1B-I_MM_ERV2_Mus_musculus_chnk112f	13
as_ERVB4_1B-I_MM_ERV2_Mus_musculus_chnk113f	13
as_ERVB4_1B-I_MM_ERV2_Mus_musculus_chnk114f	13
as_ERVB4_1B-I_MM_ERV2_Mus_musculus_chnk115f	17
as_ERVB4_1B-I_MM_ERV2_Mus_musculus_chnk116f	17
as_ERVB4_1B-I_MM_ERV2_Mus_musculus_chnk117f	18
as_ERVB4_1B-I_MM_ERV2_Mus_musculus_chnk118f	22
as_ERVB4_1B-I_MM_ERV2_Mus_musculus_chnk119f	29
as_ERVB4_1B-I_MM_ERV2_Mus_musculus_chnk11f	17
as_ERVB4_1B-I_MM_ERV2_Mus_musculus_chnk120f	22
as_ERVB4_1B-I_MM_ERV2_Mus_musculus_chnk121f	37
as_ERVB4_1B-I_MM_ERV2_Mus_musculus_chnk122f	62
as_ERVB4_1B-I_MM_ERV2_Mus_musculus_chnk123f	72
as_ERVB4_1B-I_MM_ERV2_Mus_musculus_chnk124f	65
as_ERVB4_1B-I_MM_ERV2_Mus_musculus_chnk125f	70
as_ERVB4_1B-I_MM_ERV2_Mus_musculus_chnk126f	60
as_ERVB4_1B-I_MM_ERV2_Mus_musculus_chnk127f	90
as_ERVB4_1B-I_MM_ERV2_Mus_musculus_chnk128f	80
as_ERVB4_1B-I_MM_ERV2_Mus_musculus_chnk129f	82
as_ERVB4_1B-I_MM_ERV2_Mus_musculus_chnk12f	17
as_ERVB4_1B-I_MM_ERV2_Mus_musculus_chnk130f	79
as_ERVB4_1B-I_MM_ERV2_Mus_musculus_chnk131f	77
as_ERVB4_1B-I_MM_ERV2_Mus_musculus_chnk132f	73
as_ERVB4_1B-I_MM_ERV2_Mus_musculus_chnk133f	74
as_ERVB4_1B-I_MM_ERV2_Mus_musculus_chnk134f	51
as_ERVB4_1B-I_MM_ERV2_Mus_musculus_chnk135f	80
as_ERVB4_1B-I_MM_ERV2_Mus_musculus_chnk136f	79
as_ERVB4_1B-I_MM_ERV2_Mus_musculus_chnk137f	89
as_ERVB4_1B-I_MM_ERV2_Mus_musculus_chnk13f	23
as_ERVB4_1B-I_MM_ERV2_Mus_musculus_chnk14f	19
as_ERVB4_1B-I_MM_ERV2_Mus_musculus_chnk152f	13
as_ERVB4_1B-I_MM_ERV2_Mus_musculus_chnk153f	14
as_ERVB4_1B-I_MM_ERV2_Mus_musculus_chnk154f	16
as_ERVB4_1B-I_MM_ERV2_Mus_musculus_chnk155f	15
as_ERVB4_1B-I_MM_ERV2_Mus_musculus_chnk156f	16
as_ERVB4_1B-I_MM_ERV2_Mus_musculus_chnk157f	16
as_ERVB4_1B-I_MM_ERV2_Mus_musculus_chnk158f	15
as_ERVB4_1B-I_MM_ERV2_Mus_musculus_chnk159f	16
as_ERVB4_1B-I_MM_ERV2_Mus_musculus_chnk15f	19
as_ERVB4_1B-I_MM_ERV2_Mus_musculus_chnk160f	16
as_ERVB4_1B-I_MM_ERV2_Mus_musculus_chnk161f	16
as_ERVB4_1B-I_MM_ERV2_Mus_musculus_chnk162f	16
as_ERVB4_1B-I_MM_ERV2_Mus_musculus_chnk163f	16
as_ERVB4_1B-I_MM_ERV2_Mus_musculus_chnk164f	17
as_ERVB4_1B-I_MM_ERV2_Mus_musculus_chnk165f	17
as_ERVB4_1B-I_MM_ERV2_Mus_musculus_chnk166f	14
as_ERVB4_1B-I_MM_ERV2_Mus_musculus_chnk167f	18
as_ERVB4_1B-I_MM_ERV2_Mus_musculus_chnk168f	18
as_ERVB4_1B-I_MM_ERV2_Mus_musculus_chnk169f	17
as_ERVB4_1B-I_MM_ERV2_Mus_musculus_chnk16f	17
as_ERVB4_1B-I_MM_ERV2_Mus_musculus_chnk170f	27
as_ERVB4_1B-I_MM_ERV2_Mus_musculus_chnk171f	30
as_ERVB4_1B-I_MM_ERV2_Mus_musculus_chnk172f	29
as_ERVB4_1B-I_MM_ERV2_Mus_musculus_chnk173f	94
as_ERVB4_1B-I_MM_ERV2_Mus_musculus_chnk174f	97
as_ERVB4_1B-I_MM_ERV2_Mus_musculus_chnk175f	137
as_ERVB4_1B-I_MM_ERV2_Mus_musculus_chnk176f	142
as_ERVB4_1B-I_MM_ERV2_Mus_musculus_chnk177f	157
as_ERVB4_1B-I_MM_ERV2_Mus_musculus_chnk178f	150
as_ERVB4_1B-I_MM_ERV2_Mus_musculus_chnk179f	130
as_ERVB4_1B-I_MM_ERV2_Mus_musculus_chnk17f	17
as_ERVB4_1B-I_MM_ERV2_Mus_musculus_chnk180f	115
as_ERVB4_1B-I_MM_ERV2_Mus_musculus_chnk181f	141
as_ERVB4_1B-I_MM_ERV2_Mus_musculus_chnk182f	132
as_ERVB4_1B-I_MM_ERV2_Mus_musculus_chnk183f	80
as_ERVB4_1B-I_MM_ERV2_Mus_musculus_chnk184f	62
as_ERVB4_1B-I_MM_ERV2_Mus_musculus_chnk185f	63
as_ERVB4_1B-I_MM_ERV2_Mus_musculus_chnk186f	61
as_ERVB4_1B-I_MM_ERV2_Mus_musculus_chnk187f	60
as_ERVB4_1B-I_MM_ERV2_Mus_musculus_chnk188f	45
as_ERVB4_1B-I_MM_ERV2_Mus_musculus_chnk189f	43
as_ERVB4_1B-I_MM_ERV2_Mus_musculus_chnk18f	17
as_ERVB4_1B-I_MM_ERV2_Mus_musculus_chnk190f	44
as_ERVB4_1B-I_MM_ERV2_Mus_musculus_chnk191f	29
as_ERVB4_1B-I_MM_ERV2_Mus_musculus_chnk192f	27
as_ERVB4_1B-I_MM_ERV2_Mus_musculus_chnk193f	28
as_ERVB4_1B-I_MM_ERV2_Mus_musculus_chnk194f	22
as_ERVB4_1B-I_MM_ERV2_Mus_musculus_chnk195f	19
as_ERVB4_1B-I_MM_ERV2_Mus_musculus_chnk196f	40
as_ERVB4_1B-I_MM_ERV2_Mus_musculus_chnk197f	24
as_ERVB4_1B-I_MM_ERV2_Mus_musculus_chnk198f	72
as_ERVB4_1B-I_MM_ERV2_Mus_musculus_chnk199f	78
as_ERVB4_1B-I_MM_ERV2_Mus_musculus_chnk19f	18
as_ERVB4_1B-I_MM_ERV2_Mus_musculus_chnk1f	14
as_ERVB4_1B-I_MM_ERV2_Mus_musculus_chnk200f	79
as_ERVB4_1B-I_MM_ERV2_Mus_musculus_chnk201f	70
as_ERVB4_1B-I_MM_ERV2_Mus_musculus_chnk202f	74
as_ERVB4_1B-I_MM_ERV2_Mus_musculus_chnk203f	89
as_ERVB4_1B-I_MM_ERV2_Mus_musculus_chnk206f	70
as_ERVB4_1B-I_MM_ERV2_Mus_musculus_chnk207f	73
as_ERVB4_1B-I_MM_ERV2_Mus_musculus_chnk208f	75
as_ERVB4_1B-I_MM_ERV2_Mus_musculus_chnk209f	135
as_ERVB4_1B-I_MM_ERV2_Mus_musculus_chnk20f	20
as_ERVB4_1B-I_MM_ERV2_Mus_musculus_chnk210f	61
as_ERVB4_1B-I_MM_ERV2_Mus_musculus_chnk211f	42
as_ERVB4_1B-I_MM_ERV2_Mus_musculus_chnk212f	77
as_ERVB4_1B-I_MM_ERV2_Mus_musculus_chnk213f	82
as_ERVB4_1B-I_MM_ERV2_Mus_musculus_chnk214f	110
as_ERVB4_1B-I_MM_ERV2_Mus_musculus_chnk215f	66
as_ERVB4_1B-I_MM_ERV2_Mus_musculus_chnk216f	25
as_ERVB4_1B-I_MM_ERV2_Mus_musculus_chnk217f	23
as_ERVB4_1B-I_MM_ERV2_Mus_musculus_chnk218f	23
as_ERVB4_1B-I_MM_ERV2_Mus_musculus_chnk219f	31
as_ERVB4_1B-I_MM_ERV2_Mus_musculus_chnk21f	20
as_ERVB4_1B-I_MM_ERV2_Mus_musculus_chnk220f	63
as_ERVB4_1B-I_MM_ERV2_Mus_musculus_chnk221f	68
as_ERVB4_1B-I_MM_ERV2_Mus_musculus_chnk222f	68
as_ERVB4_1B-I_MM_ERV2_Mus_musculus_chnk223f	36
as_ERVB4_1B-I_MM_ERV2_Mus_musculus_chnk224f	1
as_ERVB4_1B-I_MM_ERV2_Mus_musculus_chnk22f	21
as_ERVB4_1B-I_MM_ERV2_Mus_musculus_chnk232f	18
as_ERVB4_1B-I_MM_ERV2_Mus_musculus_chnk233f	22
as_ERVB4_1B-I_MM_ERV2_Mus_musculus_chnk234f	22
as_ERVB4_1B-I_MM_ERV2_Mus_musculus_chnk235f	22
as_ERVB4_1B-I_MM_ERV2_Mus_musculus_chnk236f	22
as_ERVB4_1B-I_MM_ERV2_Mus_musculus_chnk237f	21
as_ERVB4_1B-I_MM_ERV2_Mus_musculus_chnk238f	22
as_ERVB4_1B-I_MM_ERV2_Mus_musculus_chnk239f	31
as_ERVB4_1B-I_MM_ERV2_Mus_musculus_chnk23f	22
as_ERVB4_1B-I_MM_ERV2_Mus_musculus_chnk240f	33
as_ERVB4_1B-I_MM_ERV2_Mus_musculus_chnk241f	46
as_ERVB4_1B-I_MM_ERV2_Mus_musculus_chnk242f	45
as_ERVB4_1B-I_MM_ERV2_Mus_musculus_chnk243f	72
as_ERVB4_1B-I_MM_ERV2_Mus_musculus_chnk244f	24
as_ERVB4_1B-I_MM_ERV2_Mus_musculus_chnk245f	17
as_ERVB4_1B-I_MM_ERV2_Mus_musculus_chnk246f	17
as_ERVB4_1B-I_MM_ERV2_Mus_musculus_chnk247f	17
as_ERVB4_1B-I_MM_ERV2_Mus_musculus_chnk248f	18
as_ERVB4_1B-I_MM_ERV2_Mus_musculus_chnk249f	18
as_ERVB4_1B-I_MM_ERV2_Mus_musculus_chnk24f	31
as_ERVB4_1B-I_MM_ERV2_Mus_musculus_chnk250f	17
as_ERVB4_1B-I_MM_ERV2_Mus_musculus_chnk251f	17
as_ERVB4_1B-I_MM_ERV2_Mus_musculus_chnk252f	17
as_ERVB4_1B-I_MM_ERV2_Mus_musculus_chnk253f	18
as_ERVB4_1B-I_MM_ERV2_Mus_musculus_chnk254f	18
as_ERVB4_1B-I_MM_ERV2_Mus_musculus_chnk255f	18
as_ERVB4_1B-I_MM_ERV2_Mus_musculus_chnk256f	17
as_ERVB4_1B-I_MM_ERV2_Mus_musculus_chnk257f	60
as_ERVB4_1B-I_MM_ERV2_Mus_musculus_chnk258f	203
as_ERVB4_1B-I_MM_ERV2_Mus_musculus_chnk259f	263
as_ERVB4_1B-I_MM_ERV2_Mus_musculus_chnk25f	30
as_ERVB4_1B-I_MM_ERV2_Mus_musculus_chnk260f	298
as_ERVB4_1B-I_MM_ERV2_Mus_musculus_chnk261f	344
as_ERVB4_1B-I_MM_ERV2_Mus_musculus_chnk262f	351
as_ERVB4_1B-I_MM_ERV2_Mus_musculus_chnk263f	313
as_ERVB4_1B-I_MM_ERV2_Mus_musculus_chnk264f	266
as_ERVB4_1B-I_MM_ERV2_Mus_musculus_chnk265f	148
as_ERVB4_1B-I_MM_ERV2_Mus_musculus_chnk266f	126
as_ERVB4_1B-I_MM_ERV2_Mus_musculus_chnk267f	128
as_ERVB4_1B-I_MM_ERV2_Mus_musculus_chnk268f	129
as_ERVB4_1B-I_MM_ERV2_Mus_musculus_chnk269f	41
as_ERVB4_1B-I_MM_ERV2_Mus_musculus_chnk26f	29
as_ERVB4_1B-I_MM_ERV2_Mus_musculus_chnk27f	33
as_ERVB4_1B-I_MM_ERV2_Mus_musculus_chnk283f	26
as_ERVB4_1B-I_MM_ERV2_Mus_musculus_chnk284f	116
as_ERVB4_1B-I_MM_ERV2_Mus_musculus_chnk285f	113
as_ERVB4_1B-I_MM_ERV2_Mus_musculus_chnk286f	110
as_ERVB4_1B-I_MM_ERV2_Mus_musculus_chnk287f	109
as_ERVB4_1B-I_MM_ERV2_Mus_musculus_chnk288f	106
as_ERVB4_1B-I_MM_ERV2_Mus_musculus_chnk289f	90
as_ERVB4_1B-I_MM_ERV2_Mus_musculus_chnk28f	32
as_ERVB4_1B-I_MM_ERV2_Mus_musculus_chnk290f	87
as_ERVB4_1B-I_MM_ERV2_Mus_musculus_chnk291f	31
as_ERVB4_1B-I_MM_ERV2_Mus_musculus_chnk292f	17
as_ERVB4_1B-I_MM_ERV2_Mus_musculus_chnk29f	35
as_ERVB4_1B-I_MM_ERV2_Mus_musculus_chnk2f	14
as_ERVB4_1B-I_MM_ERV2_Mus_musculus_chnk305f	14
as_ERVB4_1B-I_MM_ERV2_Mus_musculus_chnk306f	18
as_ERVB4_1B-I_MM_ERV2_Mus_musculus_chnk307f	32
as_ERVB4_1B-I_MM_ERV2_Mus_musculus_chnk308f	38
as_ERVB4_1B-I_MM_ERV2_Mus_musculus_chnk309f	16
as_ERVB4_1B-I_MM_ERV2_Mus_musculus_chnk30f	32
as_ERVB4_1B-I_MM_ERV2_Mus_musculus_chnk310f	3
as_ERVB4_1B-I_MM_ERV2_Mus_musculus_chnk31f	32
as_ERVB4_1B-I_MM_ERV2_Mus_musculus_chnk323f	113
as_ERVB4_1B-I_MM_ERV2_Mus_musculus_chnk324f	135
as_ERVB4_1B-I_MM_ERV2_Mus_musculus_chnk325f	113
as_ERVB4_1B-I_MM_ERV2_Mus_musculus_chnk326f	115
as_ERVB4_1B-I_MM_ERV2_Mus_musculus_chnk327f	135
as_ERVB4_1B-I_MM_ERV2_Mus_musculus_chnk328f	145
as_ERVB4_1B-I_MM_ERV2_Mus_musculus_chnk329f	151
as_ERVB4_1B-I_MM_ERV2_Mus_musculus_chnk32f	32
as_ERVB4_1B-I_MM_ERV2_Mus_musculus_chnk330f	134
as_ERVB4_1B-I_MM_ERV2_Mus_musculus_chnk331f	137
as_ERVB4_1B-I_MM_ERV2_Mus_musculus_chnk332f	140
as_ERVB4_1B-I_MM_ERV2_Mus_musculus_chnk333f	107
as_ERVB4_1B-I_MM_ERV2_Mus_musculus_chnk334f	104
as_ERVB4_1B-I_MM_ERV2_Mus_musculus_chnk335f	104
as_ERVB4_1B-I_MM_ERV2_Mus_musculus_chnk336f	103
as_ERVB4_1B-I_MM_ERV2_Mus_musculus_chnk337f	96
as_ERVB4_1B-I_MM_ERV2_Mus_musculus_chnk338f	97
as_ERVB4_1B-I_MM_ERV2_Mus_musculus_chnk339f	83
as_ERVB4_1B-I_MM_ERV2_Mus_musculus_chnk33f	40
as_ERVB4_1B-I_MM_ERV2_Mus_musculus_chnk340f	83
[truncated: 27,071 more rows]

## Sheet: mm_ss_genomic_counts
ss_B1F_SINE_Mus_musculus_chnk21f	1
ss_B1_SINE_Mus_musculus_chnk1f	10299
ss_B1_SINE_Mus_musculus_chnk2f	15241
ss_B1_SINE_Mus_musculus_chnk3f	45638
ss_B1_SINE_Mus_musculus_chnk4f	37465
ss_B1_SINE_Mus_musculus_chnk5f	51502
ss_B1_SINE_Mus_musculus_chnk6f	64886
ss_B1_SINE_Mus_musculus_chnk7f	64682
ss_B1_SINE_Mus_musculus_chnk8f	66105
ss_B2_SINE_Mus_musculus_chnk10f	26836
ss_B2_SINE_Mus_musculus_chnk11f	24058
ss_B2_SINE_Mus_musculus_chnk12f	23064
ss_B2_SINE_Mus_musculus_chnk13f	18730
ss_B2_SINE_Mus_musculus_chnk14f	20758
ss_B2_SINE_Mus_musculus_chnk15f	17064
ss_B2_SINE_Mus_musculus_chnk16f	16906
ss_B2_SINE_Mus_musculus_chnk17f	16251
ss_B2_SINE_Mus_musculus_chnk18f	17840
ss_B2_SINE_Mus_musculus_chnk19f	16514
ss_B2_SINE_Mus_musculus_chnk1f	47
ss_B2_SINE_Mus_musculus_chnk20f	15882
ss_B2_SINE_Mus_musculus_chnk21f	14495
ss_B2_SINE_Mus_musculus_chnk22f	12221
ss_B2_SINE_Mus_musculus_chnk23f	11704
ss_B2_SINE_Mus_musculus_chnk24f	11189
ss_B2_SINE_Mus_musculus_chnk25f	7236
ss_B2_SINE_Mus_musculus_chnk26f	9999
ss_B2_SINE_Mus_musculus_chnk27f	14535
ss_B2_SINE_Mus_musculus_chnk28f	12192
ss_B2_SINE_Mus_musculus_chnk29f	10371
ss_B2_SINE_Mus_musculus_chnk2f	52
ss_B2_SINE_Mus_musculus_chnk30f	8213
ss_B2_SINE_Mus_musculus_chnk3f	40
ss_B2_SINE_Mus_musculus_chnk4f	33
ss_B2_SINE_Mus_musculus_chnk5f	30
ss_B2_SINE_Mus_musculus_chnk6f	32
ss_B2_SINE_Mus_musculus_chnk7f	364
ss_B2_SINE_Mus_musculus_chnk8f	386
ss_B2_SINE_Mus_musculus_chnk9f	13809
ss_BGLII_C_ERV2_Mus_musculus_chnk64f	1
ss_BGLII_C_ERV2_Mus_musculus_chnk65f	1
ss_BGLII_C_ERV2_Mus_musculus_chnk66f	1
ss_BGLII_C_ERV2_Mus_musculus_chnk67f	1
ss_BGLII_C_ERV2_Mus_musculus_chnk68f	2
ss_BGLII_C_ERV2_Mus_musculus_chnk69f	3
ss_BGLII_C_ERV2_Mus_musculus_chnk70f	3
ss_BGLII_C_ERV2_Mus_musculus_chnk71f	3
ss_BGLII_C_ERV2_Mus_musculus_chnk72f	2
ss_BGLII_C_ERV2_Mus_musculus_chnk73f	2
ss_BGLII_C_ERV2_Mus_musculus_chnk74f	2
ss_BGLII_C_ERV2_Mus_musculus_chnk75f	2
ss_BGLII_C_ERV2_Mus_musculus_chnk76f	3
ss_BGLII_C_ERV2_Mus_musculus_chnk77f	3
ss_BGLII_C_ERV2_Mus_musculus_chnk78f	3
ss_BGLII_C_ERV2_Mus_musculus_chnk79f	2
ss_BGLII_C_ERV2_Mus_musculus_chnk93f	2
ss_BGLII_C_ERV2_Mus_musculus_chnk94f	8
ss_BGLII_C_ERV2_Mus_musculus_chnk95f	7
ss_BGLII_C_ERV2_Mus_musculus_chnk96f	4
ss_BGLII_C_ERV2_Mus_musculus_chnk97f	2
ss_BGLII_C_ERV2_Mus_musculus_chnk98f	2
ss_BGLII_ERV2_Mus_musculus_chnk10f	16
ss_BGLII_ERV2_Mus_musculus_chnk11f	12
ss_BGLII_ERV2_Mus_musculus_chnk12f	27
ss_BGLII_ERV2_Mus_musculus_chnk13f	25
ss_BGLII_ERV2_Mus_musculus_chnk14f	34
ss_BGLII_ERV2_Mus_musculus_chnk15f	49
ss_BGLII_ERV2_Mus_musculus_chnk16f	188
ss_BGLII_ERV2_Mus_musculus_chnk17f	342
ss_BGLII_ERV2_Mus_musculus_chnk18f	389
ss_BGLII_ERV2_Mus_musculus_chnk19f	405
ss_BGLII_ERV2_Mus_musculus_chnk20f	367
ss_BGLII_ERV2_Mus_musculus_chnk21f	361
ss_BGLII_ERV2_Mus_musculus_chnk22f	665
ss_BGLII_ERV2_Mus_musculus_chnk23f	673
ss_BGLII_ERV2_Mus_musculus_chnk24f	655
ss_BGLII_ERV2_Mus_musculus_chnk25f	891
ss_BGLII_ERV2_Mus_musculus_chnk26f	877
ss_BGLII_ERV2_Mus_musculus_chnk27f	533
ss_BGLII_ERV2_Mus_musculus_chnk28f	498
ss_BGLII_ERV2_Mus_musculus_chnk29f	319
ss_BGLII_ERV2_Mus_musculus_chnk30f	79
ss_BGLII_ERV2_Mus_musculus_chnk31f	50
ss_BGLII_ERV2_Mus_musculus_chnk32f	7
ss_BGLII_ERV2_Mus_musculus_chnk33f	1
ss_BGLII_ERV2_Mus_musculus_chnk34f	1
ss_BGLII_ERV2_Mus_musculus_chnk35f	1
ss_BGLII_ERV2_Mus_musculus_chnk36f	1
ss_BGLII_ERV2_Mus_musculus_chnk37f	1
ss_BGLII_ERV2_Mus_musculus_chnk38f	1
ss_BGLII_ERV2_Mus_musculus_chnk39f	1
ss_BGLII_ERV2_Mus_musculus_chnk40f	1
ss_BGLII_ERV2_Mus_musculus_chnk41f	1
ss_BGLII_ERV2_Mus_musculus_chnk42f	1
ss_BGLII_ERV2_Mus_musculus_chnk43f	1
ss_BGLII_ERV2_Mus_musculus_chnk45f	1
ss_BGLII_ERV2_Mus_musculus_chnk49f	1
ss_BGLII_ERV2_Mus_musculus_chnk4f	41
ss_BGLII_ERV2_Mus_musculus_chnk50f	1
ss_BGLII_ERV2_Mus_musculus_chnk51f	2
ss_BGLII_ERV2_Mus_musculus_chnk52f	1
ss_BGLII_ERV2_Mus_musculus_chnk53f	1
ss_BGLII_ERV2_Mus_musculus_chnk54f	4
ss_BGLII_ERV2_Mus_musculus_chnk55f	6
ss_BGLII_ERV2_Mus_musculus_chnk56f	6
ss_BGLII_ERV2_Mus_musculus_chnk57f	7
ss_BGLII_ERV2_Mus_musculus_chnk58f	7
ss_BGLII_ERV2_Mus_musculus_chnk59f	27
ss_BGLII_ERV2_Mus_musculus_chnk5f	110
ss_BGLII_ERV2_Mus_musculus_chnk60f	34
ss_BGLII_ERV2_Mus_musculus_chnk61f	34
ss_BGLII_ERV2_Mus_musculus_chnk62f	57
ss_BGLII_ERV2_Mus_musculus_chnk63f	52
ss_BGLII_ERV2_Mus_musculus_chnk64f	15
ss_BGLII_ERV2_Mus_musculus_chnk65f	43
ss_BGLII_ERV2_Mus_musculus_chnk66f	5
ss_BGLII_ERV2_Mus_musculus_chnk67f	27
ss_BGLII_ERV2_Mus_musculus_chnk68f	1
ss_BGLII_ERV2_Mus_musculus_chnk6f	123
ss_BGLII_ERV2_Mus_musculus_chnk7f	50
ss_BGLII_ERV2_Mus_musculus_chnk8f	49
ss_BGLII_ERV2_Mus_musculus_chnk9f	58
ss_BGLII_Mus_ERV2_Mus_musculus_chnk11f	168
ss_BGLII_Mus_ERV2_Mus_musculus_chnk12f	226
ss_BGLII_Mus_ERV2_Mus_musculus_chnk13f	143
ss_BGLII_Mus_ERV2_Mus_musculus_chnk14f	148
ss_BGLII_Mus_ERV2_Mus_musculus_chnk15f	151
ss_BGLII_Mus_ERV2_Mus_musculus_chnk16f	276
ss_BGLII_Mus_ERV2_Mus_musculus_chnk18f	549
ss_BGLII_Mus_ERV2_Mus_musculus_chnk1f	88
ss_BGLII_Mus_ERV2_Mus_musculus_chnk21f	77
ss_BGLII_Mus_ERV2_Mus_musculus_chnk22f	52
ss_BGLII_Mus_ERV2_Mus_musculus_chnk23f	32
ss_BGLII_Mus_ERV2_Mus_musculus_chnk24f	29
ss_BGLII_Mus_ERV2_Mus_musculus_chnk25f	22
ss_BGLII_Mus_ERV2_Mus_musculus_chnk26f	18
ss_BGLII_Mus_ERV2_Mus_musculus_chnk27f	17
ss_BGLII_Mus_ERV2_Mus_musculus_chnk28f	18
ss_BGLII_Mus_ERV2_Mus_musculus_chnk29f	14
ss_BGLII_Mus_ERV2_Mus_musculus_chnk2f	34
ss_BGLII_Mus_ERV2_Mus_musculus_chnk30f	13
ss_BGLII_Mus_ERV2_Mus_musculus_chnk31f	13
ss_BGLII_Mus_ERV2_Mus_musculus_chnk32f	20
ss_BGLII_Mus_ERV2_Mus_musculus_chnk33f	43
ss_BGLII_Mus_ERV2_Mus_musculus_chnk34f	35
ss_BGLII_Mus_ERV2_Mus_musculus_chnk35f	27
ss_BGLII_Mus_ERV2_Mus_musculus_chnk36f	23
ss_BGLII_Mus_ERV2_Mus_musculus_chnk37f	28
ss_BGLII_Mus_ERV2_Mus_musculus_chnk3f	62
ss_BGLII_Mus_ERV2_Mus_musculus_chnk4f	53
ss_BGLII_Mus_ERV2_Mus_musculus_chnk54f	4
ss_BGLII_Mus_ERV2_Mus_musculus_chnk55f	5
ss_BGLII_Mus_ERV2_Mus_musculus_chnk56f	24
ss_BGLII_Mus_ERV2_Mus_musculus_chnk57f	44
ss_BGLII_Mus_ERV2_Mus_musculus_chnk58f	42
ss_BGLII_Mus_ERV2_Mus_musculus_chnk59f	39
ss_BGLII_Mus_ERV2_Mus_musculus_chnk60f	33
ss_BGLII_Mus_ERV2_Mus_musculus_chnk61f	36
ss_BGLII_Mus_ERV2_Mus_musculus_chnk62f	50
ss_BGLII_Mus_ERV2_Mus_musculus_chnk63f	52
ss_BGLII_Mus_ERV2_Mus_musculus_chnk64f	52
ss_BGLII_Mus_ERV2_Mus_musculus_chnk65f	56
ss_BGLII_Mus_ERV2_Mus_musculus_chnk66f	66
ss_BGLII_Mus_ERV2_Mus_musculus_chnk67f	70
ss_BGLII_Mus_ERV2_Mus_musculus_chnk68f	69
ss_BGLII_Mus_ERV2_Mus_musculus_chnk69f	88
ss_BGLII_Mus_ERV2_Mus_musculus_chnk70f	126
ss_BGLII_Mus_ERV2_Mus_musculus_chnk71f	96
ss_BGLII_Mus_ERV2_Mus_musculus_chnk72f	95
ss_BGLII_Mus_ERV2_Mus_musculus_chnk73f	86
ss_BGLII_Mus_ERV2_Mus_musculus_chnk74f	124
ss_BGLII_Mus_ERV2_Mus_musculus_chnk75f	270
ss_BGLII_Mus_ERV2_Mus_musculus_chnk76f	443
ss_BGLII_Mus_ERV2_Mus_musculus_chnk77f	337
ss_BGLII_Mus_ERV2_Mus_musculus_chnk78f	253
ss_BGLII_Mus_ERV2_Mus_musculus_chnk79f	247
ss_BGLII_Mus_ERV2_Mus_musculus_chnk80f	252
ss_BGLII_Mus_ERV2_Mus_musculus_chnk81f	392
ss_BGLII_Mus_ERV2_Mus_musculus_chnk82f	164
ss_BGLII_Mus_ERV2_Mus_musculus_chnk83f	76
ss_BGLII_Mus_ERV2_Mus_musculus_chnk84f	74
ss_BGLII_Mus_ERV2_Mus_musculus_chnk84r	67
ss_BGLII_Mus_ERV2_Mus_musculus_chnk85f	64
ss_BGLII_Mus_ERV2_Mus_musculus_chnk86f	120
ss_BGLII_Mus_ERV2_Mus_musculus_chnk87f	119
ss_BGLII_Mus_ERV2_Mus_musculus_chnk88f	142
ss_BGLII_Mus_ERV2_Mus_musculus_chnk89f	83
ss_BGLII_Mus_ERV2_Mus_musculus_chnk90f	79
ss_C573_C573_Mus_musculus_chnk10f	1
ss_C573_C573_Mus_musculus_chnk11f	1
ss_C573_C573_Mus_musculus_chnk12f	1
ss_C573_C573_Mus_musculus_chnk13f	1
ss_C573_C573_Mus_musculus_chnk14f	1
ss_C573_C573_Mus_musculus_chnk15f	1
ss_C573_C573_Mus_musculus_chnk16f	3
ss_C573_C573_Mus_musculus_chnk17f	3
ss_C573_C573_Mus_musculus_chnk18f	3
ss_C573_C573_Mus_musculus_chnk19f	5
ss_C573_C573_Mus_musculus_chnk20f	2
ss_C573_C573_Mus_musculus_chnk21f	2
ss_C573_C573_Mus_musculus_chnk22f	1
ss_C573_C573_Mus_musculus_chnk6f	1
ss_C573_C573_Mus_musculus_chnk7f	1
ss_C573_C573_Mus_musculus_chnk8f	1
ss_C573_C573_Mus_musculus_chnk9f	1
ss_CYRA11_MM_Repeat_region_Mus_musculus_chnk100f	1
ss_CYRA11_MM_Repeat_region_Mus_musculus_chnk101f	1
ss_CYRA11_MM_Repeat_region_Mus_musculus_chnk97f	2
ss_CYRA11_MM_Repeat_region_Mus_musculus_chnk98f	2
ss_CYRA11_MM_Repeat_region_Mus_musculus_chnk99f	2
ss_ERVB2_1-I_MM_Endogenous_Retrovirus_Mus_musculus_chnk100f	1
ss_ERVB2_1-I_MM_Endogenous_Retrovirus_Mus_musculus_chnk100r	1
ss_ERVB2_1-I_MM_Endogenous_Retrovirus_Mus_musculus_chnk101f	1
ss_ERVB2_1-I_MM_Endogenous_Retrovirus_Mus_musculus_chnk101r	1
ss_ERVB2_1-I_MM_Endogenous_Retrovirus_Mus_musculus_chnk102f	1
ss_ERVB2_1-I_MM_Endogenous_Retrovirus_Mus_musculus_chnk102r	2
ss_ERVB2_1-I_MM_Endogenous_Retrovirus_Mus_musculus_chnk103f	1
ss_ERVB2_1-I_MM_Endogenous_Retrovirus_Mus_musculus_chnk103r	2
ss_ERVB2_1-I_MM_Endogenous_Retrovirus_Mus_musculus_chnk104f	2
ss_ERVB2_1-I_MM_Endogenous_Retrovirus_Mus_musculus_chnk104r	4
ss_ERVB2_1-I_MM_Endogenous_Retrovirus_Mus_musculus_chnk105f	1
ss_ERVB2_1-I_MM_Endogenous_Retrovirus_Mus_musculus_chnk105r	4
ss_ERVB2_1-I_MM_Endogenous_Retrovirus_Mus_musculus_chnk106f	1
ss_ERVB2_1-I_MM_Endogenous_Retrovirus_Mus_musculus_chnk106r	5
ss_ERVB2_1-I_MM_Endogenous_Retrovirus_Mus_musculus_chnk107f	2
ss_ERVB2_1-I_MM_Endogenous_Retrovirus_Mus_musculus_chnk107r	3
ss_ERVB2_1-I_MM_Endogenous_Retrovirus_Mus_musculus_chnk108f	2
ss_ERVB2_1-I_MM_Endogenous_Retrovirus_Mus_musculus_chnk108r	1
ss_ERVB2_1-I_MM_Endogenous_Retrovirus_Mus_musculus_chnk109f	2
ss_ERVB2_1-I_MM_Endogenous_Retrovirus_Mus_musculus_chnk109r	1
ss_ERVB2_1-I_MM_Endogenous_Retrovirus_Mus_musculus_chnk10f	2
ss_ERVB2_1-I_MM_Endogenous_Retrovirus_Mus_musculus_chnk10r	1
ss_ERVB2_1-I_MM_Endogenous_Retrovirus_Mus_musculus_chnk110f	2
ss_ERVB2_1-I_MM_Endogenous_Retrovirus_Mus_musculus_chnk110r	2
ss_ERVB2_1-I_MM_Endogenous_Retrovirus_Mus_musculus_chnk111f	2
ss_ERVB2_1-I_MM_Endogenous_Retrovirus_Mus_musculus_chnk111r	1
ss_ERVB2_1-I_MM_Endogenous_Retrovirus_Mus_musculus_chnk112f	3
ss_ERVB2_1-I_MM_Endogenous_Retrovirus_Mus_musculus_chnk112r	2
ss_ERVB2_1-I_MM_Endogenous_Retrovirus_Mus_musculus_chnk113f	3
ss_ERVB2_1-I_MM_Endogenous_Retrovirus_Mus_musculus_chnk113r	3
ss_ERVB2_1-I_MM_Endogenous_Retrovirus_Mus_musculus_chnk114f	3
ss_ERVB2_1-I_MM_Endogenous_Retrovirus_Mus_musculus_chnk114r	1
ss_ERVB2_1-I_MM_Endogenous_Retrovirus_Mus_musculus_chnk115f	2
ss_ERVB2_1-I_MM_Endogenous_Retrovirus_Mus_musculus_chnk115r	2
ss_ERVB2_1-I_MM_Endogenous_Retrovirus_Mus_musculus_chnk116f	2
ss_ERVB2_1-I_MM_Endogenous_Retrovirus_Mus_musculus_chnk116r	2
ss_ERVB2_1-I_MM_Endogenous_Retrovirus_Mus_musculus_chnk117f	2
ss_ERVB2_1-I_MM_Endogenous_Retrovirus_Mus_musculus_chnk117r	2
ss_ERVB2_1-I_MM_Endogenous_Retrovirus_Mus_musculus_chnk118f	2
ss_ERVB2_1-I_MM_Endogenous_Retrovirus_Mus_musculus_chnk118r	2
ss_ERVB2_1-I_MM_Endogenous_Retrovirus_Mus_musculus_chnk119f	2
ss_ERVB2_1-I_MM_Endogenous_Retrovirus_Mus_musculus_chnk119r	1
ss_ERVB2_1-I_MM_Endogenous_Retrovirus_Mus_musculus_chnk11f	2
ss_ERVB2_1-I_MM_Endogenous_Retrovirus_Mus_musculus_chnk11r	1
ss_ERVB2_1-I_MM_Endogenous_Retrovirus_Mus_musculus_chnk120f	1
ss_ERVB2_1-I_MM_Endogenous_Retrovirus_Mus_musculus_chnk120r	2
ss_ERVB2_1-I_MM_Endogenous_Retrovirus_Mus_musculus_chnk121f	2
ss_ERVB2_1-I_MM_Endogenous_Retrovirus_Mus_musculus_chnk121r	2
ss_ERVB2_1-I_MM_Endogenous_Retrovirus_Mus_musculus_chnk122f	2
ss_ERVB2_1-I_MM_Endogenous_Retrovirus_Mus_musculus_chnk122r	2
ss_ERVB2_1-I_MM_Endogenous_Retrovirus_Mus_musculus_chnk123f	2
ss_ERVB2_1-I_MM_Endogenous_Retrovirus_Mus_musculus_chnk123r	3
ss_ERVB2_1-I_MM_Endogenous_Retrovirus_Mus_musculus_chnk124f	1
ss_ERVB2_1-I_MM_Endogenous_Retrovirus_Mus_musculus_chnk124r	1
ss_ERVB2_1-I_MM_Endogenous_Retrovirus_Mus_musculus_chnk125f	1
ss_ERVB2_1-I_MM_Endogenous_Retrovirus_Mus_musculus_chnk125r	1
ss_ERVB2_1-I_MM_Endogenous_Retrovirus_Mus_musculus_chnk126f	1
ss_ERVB2_1-I_MM_Endogenous_Retrovirus_Mus_musculus_chnk126r	1
ss_ERVB2_1-I_MM_Endogenous_Retrovirus_Mus_musculus_chnk127f	1
ss_ERVB2_1-I_MM_Endogenous_Retrovirus_Mus_musculus_chnk127r	1
ss_ERVB2_1-I_MM_Endogenous_Retrovirus_Mus_musculus_chnk128f	2
ss_ERVB2_1-I_MM_Endogenous_Retrovirus_Mus_musculus_chnk128r	3
ss_ERVB2_1-I_MM_Endogenous_Retrovirus_Mus_musculus_chnk129f	2
ss_ERVB2_1-I_MM_Endogenous_Retrovirus_Mus_musculus_chnk129r	2
ss_ERVB2_1-I_MM_Endogenous_Retrovirus_Mus_musculus_chnk12f	2
ss_ERVB2_1-I_MM_Endogenous_Retrovirus_Mus_musculus_chnk12r	1
ss_ERVB2_1-I_MM_Endogenous_Retrovirus_Mus_musculus_chnk130f	2
ss_ERVB2_1-I_MM_Endogenous_Retrovirus_Mus_musculus_chnk130r	2
ss_ERVB2_1-I_MM_Endogenous_Retrovirus_Mus_musculus_chnk131f	2
ss_ERVB2_1-I_MM_Endogenous_Retrovirus_Mus_musculus_chnk131r	2
ss_ERVB2_1-I_MM_Endogenous_Retrovirus_Mus_musculus_chnk132f	1
ss_ERVB2_1-I_MM_Endogenous_Retrovirus_Mus_musculus_chnk132r	1
ss_ERVB2_1-I_MM_Endogenous_Retrovirus_Mus_musculus_chnk133f	2
ss_ERVB2_1-I_MM_Endogenous_Retrovirus_Mus_musculus_chnk133r	1
ss_ERVB2_1-I_MM_Endogenous_Retrovirus_Mus_musculus_chnk134f	2
ss_ERVB2_1-I_MM_Endogenous_Retrovirus_Mus_musculus_chnk134r	1
ss_ERVB2_1-I_MM_Endogenous_Retrovirus_Mus_musculus_chnk135f	2
ss_ERVB2_1-I_MM_Endogenous_Retrovirus_Mus_musculus_chnk135r	1
ss_ERVB2_1-I_MM_Endogenous_Retrovirus_Mus_musculus_chnk136f	2
ss_ERVB2_1-I_MM_Endogenous_Retrovirus_Mus_musculus_chnk137f	1
ss_ERVB2_1-I_MM_Endogenous_Retrovirus_Mus_musculus_chnk137r	4
ss_ERVB2_1-I_MM_Endogenous_Retrovirus_Mus_musculus_chnk138f	1
ss_ERVB2_1-I_MM_Endogenous_Retrovirus_Mus_musculus_chnk138r	1
ss_ERVB2_1-I_MM_Endogenous_Retrovirus_Mus_musculus_chnk139f	2
ss_ERVB2_1-I_MM_Endogenous_Retrovirus_Mus_musculus_chnk139r	1
ss_ERVB2_1-I_MM_Endogenous_Retrovirus_Mus_musculus_chnk13f	6
ss_ERVB2_1-I_MM_Endogenous_Retrovirus_Mus_musculus_chnk13r	7
ss_ERVB2_1-I_MM_Endogenous_Retrovirus_Mus_musculus_chnk140f	2
ss_ERVB2_1-I_MM_Endogenous_Retrovirus_Mus_musculus_chnk140r	1
ss_ERVB2_1-I_MM_Endogenous_Retrovirus_Mus_musculus_chnk141f	2
ss_ERVB2_1-I_MM_Endogenous_Retrovirus_Mus_musculus_chnk141r	1
ss_ERVB2_1-I_MM_Endogenous_Retrovirus_Mus_musculus_chnk142f	2
ss_ERVB2_1-I_MM_Endogenous_Retrovirus_Mus_musculus_chnk142r	1
ss_ERVB2_1-I_MM_Endogenous_Retrovirus_Mus_musculus_chnk143f	2
ss_ERVB2_1-I_MM_Endogenous_Retrovirus_Mus_musculus_chnk143r	2
ss_ERVB2_1-I_MM_Endogenous_Retrovirus_Mus_musculus_chnk144f	2
ss_ERVB2_1-I_MM_Endogenous_Retrovirus_Mus_musculus_chnk144r	1
ss_ERVB2_1-I_MM_Endogenous_Retrovirus_Mus_musculus_chnk145f	2
ss_ERVB2_1-I_MM_Endogenous_Retrovirus_Mus_musculus_chnk145r	1
ss_ERVB2_1-I_MM_Endogenous_Retrovirus_Mus_musculus_chnk146f	2
ss_ERVB2_1-I_MM_Endogenous_Retrovirus_Mus_musculus_chnk146r	1
ss_ERVB2_1-I_MM_Endogenous_Retrovirus_Mus_musculus_chnk147f	2
ss_ERVB2_1-I_MM_Endogenous_Retrovirus_Mus_musculus_chnk147r	1
ss_ERVB2_1-I_MM_Endogenous_Retrovirus_Mus_musculus_chnk148f	2
ss_ERVB2_1-I_MM_Endogenous_Retrovirus_Mus_musculus_chnk148r	1
ss_ERVB2_1-I_MM_Endogenous_Retrovirus_Mus_musculus_chnk149f	4
ss_ERVB2_1-I_MM_Endogenous_Retrovirus_Mus_musculus_chnk149r	1
ss_ERVB2_1-I_MM_Endogenous_Retrovirus_Mus_musculus_chnk14f	2
ss_ERVB2_1-I_MM_Endogenous_Retrovirus_Mus_musculus_chnk14r	1
ss_ERVB2_1-I_MM_Endogenous_Retrovirus_Mus_musculus_chnk150f	3
ss_ERVB2_1-I_MM_Endogenous_Retrovirus_Mus_musculus_chnk150r	1
ss_ERVB2_1-I_MM_Endogenous_Retrovirus_Mus_musculus_chnk151f	2
ss_ERVB2_1-I_MM_Endogenous_Retrovirus_Mus_musculus_chnk151r	1
ss_ERVB2_1-I_MM_Endogenous_Retrovirus_Mus_musculus_chnk152f	1
ss_ERVB2_1-I_MM_Endogenous_Retrovirus_Mus_musculus_chnk152r	1
ss_ERVB2_1-I_MM_Endogenous_Retrovirus_Mus_musculus_chnk153f	2
ss_ERVB2_1-I_MM_Endogenous_Retrovirus_Mus_musculus_chnk153r	1
ss_ERVB2_1-I_MM_Endogenous_Retrovirus_Mus_musculus_chnk154f	1
ss_ERVB2_1-I_MM_Endogenous_Retrovirus_Mus_musculus_chnk154r	2
ss_ERVB2_1-I_MM_Endogenous_Retrovirus_Mus_musculus_chnk155f	1
ss_ERVB2_1-I_MM_Endogenous_Retrovirus_Mus_musculus_chnk155r	1
ss_ERVB2_1-I_MM_Endogenous_Retrovirus_Mus_musculus_chnk156f	2
ss_ERVB2_1-I_MM_Endogenous_Retrovirus_Mus_musculus_chnk157f	2
ss_ERVB2_1-I_MM_Endogenous_Retrovirus_Mus_musculus_chnk158f	2
ss_ERVB2_1-I_MM_Endogenous_Retrovirus_Mus_musculus_chnk158r	1
ss_ERVB2_1-I_MM_Endogenous_Retrovirus_Mus_musculus_chnk159f	2
ss_ERVB2_1-I_MM_Endogenous_Retrovirus_Mus_musculus_chnk159r	1
ss_ERVB2_1-I_MM_Endogenous_Retrovirus_Mus_musculus_chnk15f	2
ss_ERVB2_1-I_MM_Endogenous_Retrovirus_Mus_musculus_chnk15r	1
ss_ERVB2_1-I_MM_Endogenous_Retrovirus_Mus_musculus_chnk160f	31
ss_ERVB2_1-I_MM_Endogenous_Retrovirus_Mus_musculus_chnk160r	2
ss_ERVB2_1-I_MM_Endogenous_Retrovirus_Mus_musculus_chnk161f	2
ss_ERVB2_1-I_MM_Endogenous_Retrovirus_Mus_musculus_chnk161r	2
ss_ERVB2_1-I_MM_Endogenous_Retrovirus_Mus_musculus_chnk162f	2
ss_ERVB2_1-I_MM_Endogenous_Retrovirus_Mus_musculus_chnk162r	1
ss_ERVB2_1-I_MM_Endogenous_Retrovirus_Mus_musculus_chnk163f	1
ss_ERVB2_1-I_MM_Endogenous_Retrovirus_Mus_musculus_chnk163r	1
ss_ERVB2_1-I_MM_Endogenous_Retrovirus_Mus_musculus_chnk164f	2
ss_ERVB2_1-I_MM_Endogenous_Retrovirus_Mus_musculus_chnk164r	2
ss_ERVB2_1-I_MM_Endogenous_Retrovirus_Mus_musculus_chnk165f	1
ss_ERVB2_1-I_MM_Endogenous_Retrovirus_Mus_musculus_chnk165r	2
ss_ERVB2_1-I_MM_Endogenous_Retrovirus_Mus_musculus_chnk166f	2
ss_ERVB2_1-I_MM_Endogenous_Retrovirus_Mus_musculus_chnk166r	2
ss_ERVB2_1-I_MM_Endogenous_Retrovirus_Mus_musculus_chnk167f	9
ss_ERVB2_1-I_MM_Endogenous_Retrovirus_Mus_musculus_chnk167r	2
ss_ERVB2_1-I_MM_Endogenous_Retrovirus_Mus_musculus_chnk168f	1
ss_ERVB2_1-I_MM_Endogenous_Retrovirus_Mus_musculus_chnk168r	2
ss_ERVB2_1-I_MM_Endogenous_Retrovirus_Mus_musculus_chnk169f	2
ss_ERVB2_1-I_MM_Endogenous_Retrovirus_Mus_musculus_chnk169r	2
ss_ERVB2_1-I_MM_Endogenous_Retrovirus_Mus_musculus_chnk16f	1
ss_ERVB2_1-I_MM_Endogenous_Retrovirus_Mus_musculus_chnk16r	2
ss_ERVB2_1-I_MM_Endogenous_Retrovirus_Mus_musculus_chnk170f	1
ss_ERVB2_1-I_MM_Endogenous_Retrovirus_Mus_musculus_chnk170r	2
ss_ERVB2_1-I_MM_Endogenous_Retrovirus_Mus_musculus_chnk171f	14
ss_ERVB2_1-I_MM_Endogenous_Retrovirus_Mus_musculus_chnk171r	1
ss_ERVB2_1-I_MM_Endogenous_Retrovirus_Mus_musculus_chnk172f	2
ss_ERVB2_1-I_MM_Endogenous_Retrovirus_Mus_musculus_chnk172r	2
ss_ERVB2_1-I_MM_Endogenous_Retrovirus_Mus_musculus_chnk173f	2
ss_ERVB2_1-I_MM_Endogenous_Retrovirus_Mus_musculus_chnk173r	1
ss_ERVB2_1-I_MM_Endogenous_Retrovirus_Mus_musculus_chnk174f	2
ss_ERVB2_1-I_MM_Endogenous_Retrovirus_Mus_musculus_chnk174r	2
ss_ERVB2_1-I_MM_Endogenous_Retrovirus_Mus_musculus_chnk175f	2
ss_ERVB2_1-I_MM_Endogenous_Retrovirus_Mus_musculus_chnk175r	2
ss_ERVB2_1-I_MM_Endogenous_Retrovirus_Mus_musculus_chnk176f	5
ss_ERVB2_1-I_MM_Endogenous_Retrovirus_Mus_musculus_chnk177f	2
ss_ERVB2_1-I_MM_Endogenous_Retrovirus_Mus_musculus_chnk178f	2
ss_ERVB2_1-I_MM_Endogenous_Retrovirus_Mus_musculus_chnk17f	1
ss_ERVB2_1-I_MM_Endogenous_Retrovirus_Mus_musculus_chnk17r	2
ss_ERVB2_1-I_MM_Endogenous_Retrovirus_Mus_musculus_chnk18f	1
ss_ERVB2_1-I_MM_Endogenous_Retrovirus_Mus_musculus_chnk18r	1
ss_ERVB2_1-I_MM_Endogenous_Retrovirus_Mus_musculus_chnk19f	2
ss_ERVB2_1-I_MM_Endogenous_Retrovirus_Mus_musculus_chnk19r	2
ss_ERVB2_1-I_MM_Endogenous_Retrovirus_Mus_musculus_chnk20f	1
ss_ERVB2_1-I_MM_Endogenous_Retrovirus_Mus_musculus_chnk20r	3
ss_ERVB2_1-I_MM_Endogenous_Retrovirus_Mus_musculus_chnk21f	1
ss_ERVB2_1-I_MM_Endogenous_Retrovirus_Mus_musculus_chnk21r	2
ss_ERVB2_1-I_MM_Endogenous_Retrovirus_Mus_musculus_chnk22f	1
ss_ERVB2_1-I_MM_Endogenous_Retrovirus_Mus_musculus_chnk22r	2
ss_ERVB2_1-I_MM_Endogenous_Retrovirus_Mus_musculus_chnk23r	2
ss_ERVB2_1-I_MM_Endogenous_Retrovirus_Mus_musculus_chnk24f	1
ss_ERVB2_1-I_MM_Endogenous_Retrovirus_Mus_musculus_chnk24r	2
ss_ERVB2_1-I_MM_Endogenous_Retrovirus_Mus_musculus_chnk25f	1
ss_ERVB2_1-I_MM_Endogenous_Retrovirus_Mus_musculus_chnk25r	1
ss_ERVB2_1-I_MM_Endogenous_Retrovirus_Mus_musculus_chnk26f	2
ss_ERVB2_1-I_MM_Endogenous_Retrovirus_Mus_musculus_chnk26r	2
ss_ERVB2_1-I_MM_Endogenous_Retrovirus_Mus_musculus_chnk27f	1
ss_ERVB2_1-I_MM_Endogenous_Retrovirus_Mus_musculus_chnk27r	2
ss_ERVB2_1-I_MM_Endogenous_Retrovirus_Mus_musculus_chnk28f	1
ss_ERVB2_1-I_MM_Endogenous_Retrovirus_Mus_musculus_chnk28r	1
ss_ERVB2_1-I_MM_Endogenous_Retrovirus_Mus_musculus_chnk29f	1
ss_ERVB2_1-I_MM_Endogenous_Retrovirus_Mus_musculus_chnk29r	2
ss_ERVB2_1-I_MM_Endogenous_Retrovirus_Mus_musculus_chnk2r	2
ss_ERVB2_1-I_MM_Endogenous_Retrovirus_Mus_musculus_chnk30f	1
ss_ERVB2_1-I_MM_Endogenous_Retrovirus_Mus_musculus_chnk30r	3
ss_ERVB2_1-I_MM_Endogenous_Retrovirus_Mus_musculus_chnk31f	1
ss_ERVB2_1-I_MM_Endogenous_Retrovirus_Mus_musculus_chnk31r	2
ss_ERVB2_1-I_MM_Endogenous_Retrovirus_Mus_musculus_chnk32f	1
ss_ERVB2_1-I_MM_Endogenous_Retrovirus_Mus_musculus_chnk32r	2
ss_ERVB2_1-I_MM_Endogenous_Retrovirus_Mus_musculus_chnk33f	1
ss_ERVB2_1-I_MM_Endogenous_Retrovirus_Mus_musculus_chnk33r	2
ss_ERVB2_1-I_MM_Endogenous_Retrovirus_Mus_musculus_chnk34f	1
ss_ERVB2_1-I_MM_Endogenous_Retrovirus_Mus_musculus_chnk34r	2
ss_ERVB2_1-I_MM_Endogenous_Retrovirus_Mus_musculus_chnk35f	1
ss_ERVB2_1-I_MM_Endogenous_Retrovirus_Mus_musculus_chnk35r	2
ss_ERVB2_1-I_MM_Endogenous_Retrovirus_Mus_musculus_chnk36f	5
ss_ERVB2_1-I_MM_Endogenous_Retrovirus_Mus_musculus_chnk36r	2
ss_ERVB2_1-I_MM_Endogenous_Retrovirus_Mus_musculus_chnk37f	2
ss_ERVB2_1-I_MM_Endogenous_Retrovirus_Mus_musculus_chnk37r	2
ss_ERVB2_1-I_MM_Endogenous_Retrovirus_Mus_musculus_chnk38f	1
ss_ERVB2_1-I_MM_Endogenous_Retrovirus_Mus_musculus_chnk38r	2
ss_ERVB2_1-I_MM_Endogenous_Retrovirus_Mus_musculus_chnk39f	1
ss_ERVB2_1-I_MM_Endogenous_Retrovirus_Mus_musculus_chnk39r	2
ss_ERVB2_1-I_MM_Endogenous_Retrovirus_Mus_musculus_chnk3r	2
ss_ERVB2_1-I_MM_Endogenous_Retrovirus_Mus_musculus_chnk40f	1
ss_ERVB2_1-I_MM_Endogenous_Retrovirus_Mus_musculus_chnk40r	2
ss_ERVB2_1-I_MM_Endogenous_Retrovirus_Mus_musculus_chnk41f	1
ss_ERVB2_1-I_MM_Endogenous_Retrovirus_Mus_musculus_chnk41r	1
ss_ERVB2_1-I_MM_Endogenous_Retrovirus_Mus_musculus_chnk42f	1
ss_ERVB2_1-I_MM_Endogenous_Retrovirus_Mus_musculus_chnk42r	1
ss_ERVB2_1-I_MM_Endogenous_Retrovirus_Mus_musculus_chnk43r	1
ss_ERVB2_1-I_MM_Endogenous_Retrovirus_Mus_musculus_chnk44f	1
ss_ERVB2_1-I_MM_Endogenous_Retrovirus_Mus_musculus_chnk44r	2
ss_ERVB2_1-I_MM_Endogenous_Retrovirus_Mus_musculus_chnk45f	2
ss_ERVB2_1-I_MM_Endogenous_Retrovirus_Mus_musculus_chnk45r	2
ss_ERVB2_1-I_MM_Endogenous_Retrovirus_Mus_musculus_chnk46f	2
ss_ERVB2_1-I_MM_Endogenous_Retrovirus_Mus_musculus_chnk46r	2
ss_ERVB2_1-I_MM_Endogenous_Retrovirus_Mus_musculus_chnk47f	1
ss_ERVB2_1-I_MM_Endogenous_Retrovirus_Mus_musculus_chnk47r	1
ss_ERVB2_1-I_MM_Endogenous_Retrovirus_Mus_musculus_chnk48f	2
ss_ERVB2_1-I_MM_Endogenous_Retrovirus_Mus_musculus_chnk48r	1
ss_ERVB2_1-I_MM_Endogenous_Retrovirus_Mus_musculus_chnk49f	2
ss_ERVB2_1-I_MM_Endogenous_Retrovirus_Mus_musculus_chnk49r	2
ss_ERVB2_1-I_MM_Endogenous_Retrovirus_Mus_musculus_chnk4f	2
ss_ERVB2_1-I_MM_Endogenous_Retrovirus_Mus_musculus_chnk4r	2
ss_ERVB2_1-I_MM_Endogenous_Retrovirus_Mus_musculus_chnk50f	1
ss_ERVB2_1-I_MM_Endogenous_Retrovirus_Mus_musculus_chnk50r	2
ss_ERVB2_1-I_MM_Endogenous_Retrovirus_Mus_musculus_chnk51f	1
ss_ERVB2_1-I_MM_Endogenous_Retrovirus_Mus_musculus_chnk51r	2
ss_ERVB2_1-I_MM_Endogenous_Retrovirus_Mus_musculus_chnk52f	1
ss_ERVB2_1-I_MM_Endogenous_Retrovirus_Mus_musculus_chnk52r	1
ss_ERVB2_1-I_MM_Endogenous_Retrovirus_Mus_musculus_chnk53f	1
ss_ERVB2_1-I_MM_Endogenous_Retrovirus_Mus_musculus_chnk53r	1
ss_ERVB2_1-I_MM_Endogenous_Retrovirus_Mus_musculus_chnk54f	4
ss_ERVB2_1-I_MM_Endogenous_Retrovirus_Mus_musculus_chnk54r	1
ss_ERVB2_1-I_MM_Endogenous_Retrovirus_Mus_musculus_chnk55f	1
ss_ERVB2_1-I_MM_Endogenous_Retrovirus_Mus_musculus_chnk55r	1
ss_ERVB2_1-I_MM_Endogenous_Retrovirus_Mus_musculus_chnk56f	2
ss_ERVB2_1-I_MM_Endogenous_Retrovirus_Mus_musculus_chnk56r	5
ss_ERVB2_1-I_MM_Endogenous_Retrovirus_Mus_musculus_chnk57f	3
ss_ERVB2_1-I_MM_Endogenous_Retrovirus_Mus_musculus_chnk57r	1
ss_ERVB2_1-I_MM_Endogenous_Retrovirus_Mus_musculus_chnk58f	2
ss_ERVB2_1-I_MM_Endogenous_Retrovirus_Mus_musculus_chnk58r	2
ss_ERVB2_1-I_MM_Endogenous_Retrovirus_Mus_musculus_chnk59f	2
ss_ERVB2_1-I_MM_Endogenous_Retrovirus_Mus_musculus_chnk59r	2
ss_ERVB2_1-I_MM_Endogenous_Retrovirus_Mus_musculus_chnk5f	2
ss_ERVB2_1-I_MM_Endogenous_Retrovirus_Mus_musculus_chnk5r	2
ss_ERVB2_1-I_MM_Endogenous_Retrovirus_Mus_musculus_chnk60f	1
ss_ERVB2_1-I_MM_Endogenous_Retrovirus_Mus_musculus_chnk60r	1
ss_ERVB2_1-I_MM_Endogenous_Retrovirus_Mus_musculus_chnk61f	1
ss_ERVB2_1-I_MM_Endogenous_Retrovirus_Mus_musculus_chnk61r	2
ss_ERVB2_1-I_MM_Endogenous_Retrovirus_Mus_musculus_chnk62f	2
ss_ERVB2_1-I_MM_Endogenous_Retrovirus_Mus_musculus_chnk62r	2
ss_ERVB2_1-I_MM_Endogenous_Retrovirus_Mus_musculus_chnk63f	1
ss_ERVB2_1-I_MM_Endogenous_Retrovirus_Mus_musculus_chnk63r	2
ss_ERVB2_1-I_MM_Endogenous_Retrovirus_Mus_musculus_chnk64f	2
ss_ERVB2_1-I_MM_Endogenous_Retrovirus_Mus_musculus_chnk64r	2
ss_ERVB2_1-I_MM_Endogenous_Retrovirus_Mus_musculus_chnk65f	1
ss_ERVB2_1-I_MM_Endogenous_Retrovirus_Mus_musculus_chnk65r	3
ss_ERVB2_1-I_MM_Endogenous_Retrovirus_Mus_musculus_chnk66f	1
ss_ERVB2_1-I_MM_Endogenous_Retrovirus_Mus_musculus_chnk66r	3
ss_ERVB2_1-I_MM_Endogenous_Retrovirus_Mus_musculus_chnk67f	3
ss_ERVB2_1-I_MM_Endogenous_Retrovirus_Mus_musculus_chnk67r	4
ss_ERVB2_1-I_MM_Endogenous_Retrovirus_Mus_musculus_chnk68f	1
ss_ERVB2_1-I_MM_Endogenous_Retrovirus_Mus_musculus_chnk68r	2
ss_ERVB2_1-I_MM_Endogenous_Retrovirus_Mus_musculus_chnk69f	2
ss_ERVB2_1-I_MM_Endogenous_Retrovirus_Mus_musculus_chnk69r	2
ss_ERVB2_1-I_MM_Endogenous_Retrovirus_Mus_musculus_chnk6f	1
ss_ERVB2_1-I_MM_Endogenous_Retrovirus_Mus_musculus_chnk6r	2
ss_ERVB2_1-I_MM_Endogenous_Retrovirus_Mus_musculus_chnk70f	2
ss_ERVB2_1-I_MM_Endogenous_Retrovirus_Mus_musculus_chnk70r	2
ss_ERVB2_1-I_MM_Endogenous_Retrovirus_Mus_musculus_chnk71f	2
ss_ERVB2_1-I_MM_Endogenous_Retrovirus_Mus_musculus_chnk71r	2
ss_ERVB2_1-I_MM_Endogenous_Retrovirus_Mus_musculus_chnk72f	2
ss_ERVB2_1-I_MM_Endogenous_Retrovirus_Mus_musculus_chnk72r	2
ss_ERVB2_1-I_MM_Endogenous_Retrovirus_Mus_musculus_chnk73f	3
ss_ERVB2_1-I_MM_Endogenous_Retrovirus_Mus_musculus_chnk73r	2
ss_ERVB2_1-I_MM_Endogenous_Retrovirus_Mus_musculus_chnk74f	4
ss_ERVB2_1-I_MM_Endogenous_Retrovirus_Mus_musculus_chnk74r	3
ss_ERVB2_1-I_MM_Endogenous_Retrovirus_Mus_musculus_chnk75f	3
ss_ERVB2_1-I_MM_Endogenous_Retrovirus_Mus_musculus_chnk75r	2
ss_ERVB2_1-I_MM_Endogenous_Retrovirus_Mus_musculus_chnk76f	2
ss_ERVB2_1-I_MM_Endogenous_Retrovirus_Mus_musculus_chnk77f	1
ss_ERVB2_1-I_MM_Endogenous_Retrovirus_Mus_musculus_chnk78f	1
ss_ERVB2_1-I_MM_Endogenous_Retrovirus_Mus_musculus_chnk78r	1
ss_ERVB2_1-I_MM_Endogenous_Retrovirus_Mus_musculus_chnk79f	1
ss_ERVB2_1-I_MM_Endogenous_Retrovirus_Mus_musculus_chnk79r	1
ss_ERVB2_1-I_MM_Endogenous_Retrovirus_Mus_musculus_chnk7f	2
ss_ERVB2_1-I_MM_Endogenous_Retrovirus_Mus_musculus_chnk7r	1
ss_ERVB2_1-I_MM_Endogenous_Retrovirus_Mus_musculus_chnk80f	1
ss_ERVB2_1-I_MM_Endogenous_Retrovirus_Mus_musculus_chnk80r	1
ss_ERVB2_1-I_MM_Endogenous_Retrovirus_Mus_musculus_chnk81f	2
ss_ERVB2_1-I_MM_Endogenous_Retrovirus_Mus_musculus_chnk81r	1
ss_ERVB2_1-I_MM_Endogenous_Retrovirus_Mus_musculus_chnk82f	1
ss_ERVB2_1-I_MM_Endogenous_Retrovirus_Mus_musculus_chnk82r	1
ss_ERVB2_1-I_MM_Endogenous_Retrovirus_Mus_musculus_chnk83f	1
ss_ERVB2_1-I_MM_Endogenous_Retrovirus_Mus_musculus_chnk83r	2
ss_ERVB2_1-I_MM_Endogenous_Retrovirus_Mus_musculus_chnk84f	2
ss_ERVB2_1-I_MM_Endogenous_Retrovirus_Mus_musculus_chnk84r	1
ss_ERVB2_1-I_MM_Endogenous_Retrovirus_Mus_musculus_chnk85f	1
ss_ERVB2_1-I_MM_Endogenous_Retrovirus_Mus_musculus_chnk85r	1
ss_ERVB2_1-I_MM_Endogenous_Retrovirus_Mus_musculus_chnk86f	1
ss_ERVB2_1-I_MM_Endogenous_Retrovirus_Mus_musculus_chnk86r	1
ss_ERVB2_1-I_MM_Endogenous_Retrovirus_Mus_musculus_chnk87f	2
ss_ERVB2_1-I_MM_Endogenous_Retrovirus_Mus_musculus_chnk87r	1
ss_ERVB2_1-I_MM_Endogenous_Retrovirus_Mus_musculus_chnk88f	2
ss_ERVB2_1-I_MM_Endogenous_Retrovirus_Mus_musculus_chnk88r	1
ss_ERVB2_1-I_MM_Endogenous_Retrovirus_Mus_musculus_chnk89f	1
ss_ERVB2_1-I_MM_Endogenous_Retrovirus_Mus_musculus_chnk89r	2
ss_ERVB2_1-I_MM_Endogenous_Retrovirus_Mus_musculus_chnk8r	14
ss_ERVB2_1-I_MM_Endogenous_Retrovirus_Mus_musculus_chnk90f	2
ss_ERVB2_1-I_MM_Endogenous_Retrovirus_Mus_musculus_chnk90r	2
ss_ERVB2_1-I_MM_Endogenous_Retrovirus_Mus_musculus_chnk91f	1
ss_ERVB2_1-I_MM_Endogenous_Retrovirus_Mus_musculus_chnk91r	1
ss_ERVB2_1-I_MM_Endogenous_Retrovirus_Mus_musculus_chnk92f	1
ss_ERVB2_1-I_MM_Endogenous_Retrovirus_Mus_musculus_chnk92r	2
ss_ERVB2_1-I_MM_Endogenous_Retrovirus_Mus_musculus_chnk93f	1
ss_ERVB2_1-I_MM_Endogenous_Retrovirus_Mus_musculus_chnk93r	2
ss_ERVB2_1-I_MM_Endogenous_Retrovirus_Mus_musculus_chnk94f	1
ss_ERVB2_1-I_MM_Endogenous_Retrovirus_Mus_musculus_chnk94r	1
ss_ERVB2_1-I_MM_Endogenous_Retrovirus_Mus_musculus_chnk95f	1
ss_ERVB2_1-I_MM_Endogenous_Retrovirus_Mus_musculus_chnk95r	1
ss_ERVB2_1-I_MM_Endogenous_Retrovirus_Mus_musculus_chnk96f	4
ss_ERVB2_1-I_MM_Endogenous_Retrovirus_Mus_musculus_chnk96r	4
ss_ERVB2_1-I_MM_Endogenous_Retrovirus_Mus_musculus_chnk97f	2
ss_ERVB2_1-I_MM_Endogenous_Retrovirus_Mus_musculus_chnk97r	1
ss_ERVB2_1-I_MM_Endogenous_Retrovirus_Mus_musculus_chnk98f	1
ss_ERVB2_1-I_MM_Endogenous_Retrovirus_Mus_musculus_chnk98r	1
ss_ERVB2_1-I_MM_Endogenous_Retrovirus_Mus_musculus_chnk99f	1
ss_ERVB2_1-I_MM_Endogenous_Retrovirus_Mus_musculus_chnk99r	2
ss_ERVB2_1-I_MM_Endogenous_Retrovirus_Mus_musculus_chnk9r	1
ss_ERVB2_1A-I_MM_ERV2_Mus_musculus_chnk100f	3
ss_ERVB2_1A-I_MM_ERV2_Mus_musculus_chnk100r	3
ss_ERVB2_1A-I_MM_ERV2_Mus_musculus_chnk101f	3
ss_ERVB2_1A-I_MM_ERV2_Mus_musculus_chnk101r	3
ss_ERVB2_1A-I_MM_ERV2_Mus_musculus_chnk102f	3
ss_ERVB2_1A-I_MM_ERV2_Mus_musculus_chnk102r	3
ss_ERVB2_1A-I_MM_ERV2_Mus_musculus_chnk103r	3
ss_ERVB2_1A-I_MM_ERV2_Mus_musculus_chnk104f	2
ss_ERVB2_1A-I_MM_ERV2_Mus_musculus_chnk104r	3
ss_ERVB2_1A-I_MM_ERV2_Mus_musculus_chnk105r	2
ss_ERVB2_1A-I_MM_ERV2_Mus_musculus_chnk106f	3
ss_ERVB2_1A-I_MM_ERV2_Mus_musculus_chnk106r	2
ss_ERVB2_1A-I_MM_ERV2_Mus_musculus_chnk107f	3
ss_ERVB2_1A-I_MM_ERV2_Mus_musculus_chnk107r	3
ss_ERVB2_1A-I_MM_ERV2_Mus_musculus_chnk108f	3
ss_ERVB2_1A-I_MM_ERV2_Mus_musculus_chnk108r	3
ss_ERVB2_1A-I_MM_ERV2_Mus_musculus_chnk109f	3
ss_ERVB2_1A-I_MM_ERV2_Mus_musculus_chnk109r	4
ss_ERVB2_1A-I_MM_ERV2_Mus_musculus_chnk10f	12
ss_ERVB2_1A-I_MM_ERV2_Mus_musculus_chnk110f	3
ss_ERVB2_1A-I_MM_ERV2_Mus_musculus_chnk110r	2
ss_ERVB2_1A-I_MM_ERV2_Mus_musculus_chnk111f	3
ss_ERVB2_1A-I_MM_ERV2_Mus_musculus_chnk111r	3
ss_ERVB2_1A-I_MM_ERV2_Mus_musculus_chnk112f	3
ss_ERVB2_1A-I_MM_ERV2_Mus_musculus_chnk112r	3
ss_ERVB2_1A-I_MM_ERV2_Mus_musculus_chnk113f	2
ss_ERVB2_1A-I_MM_ERV2_Mus_musculus_chnk113r	3
ss_ERVB2_1A-I_MM_ERV2_Mus_musculus_chnk114f	2
ss_ERVB2_1A-I_MM_ERV2_Mus_musculus_chnk114r	3
ss_ERVB2_1A-I_MM_ERV2_Mus_musculus_chnk115f	3
ss_ERVB2_1A-I_MM_ERV2_Mus_musculus_chnk115r	3
ss_ERVB2_1A-I_MM_ERV2_Mus_musculus_chnk116f	3
ss_ERVB2_1A-I_MM_ERV2_Mus_musculus_chnk116r	2
ss_ERVB2_1A-I_MM_ERV2_Mus_musculus_chnk117f	3
ss_ERVB2_1A-I_MM_ERV2_Mus_musculus_chnk117r	2
ss_ERVB2_1A-I_MM_ERV2_Mus_musculus_chnk118f	3
ss_ERVB2_1A-I_MM_ERV2_Mus_musculus_chnk118r	3
ss_ERVB2_1A-I_MM_ERV2_Mus_musculus_chnk119f	3
ss_ERVB2_1A-I_MM_ERV2_Mus_musculus_chnk119r	4
ss_ERVB2_1A-I_MM_ERV2_Mus_musculus_chnk11f	12
ss_ERVB2_1A-I_MM_ERV2_Mus_musculus_chnk11r	74
ss_ERVB2_1A-I_MM_ERV2_Mus_musculus_chnk120f	3
ss_ERVB2_1A-I_MM_ERV2_Mus_musculus_chnk120r	3
ss_ERVB2_1A-I_MM_ERV2_Mus_musculus_chnk121r	3
ss_ERVB2_1A-I_MM_ERV2_Mus_musculus_chnk122f	3
ss_ERVB2_1A-I_MM_ERV2_Mus_musculus_chnk122r	3
ss_ERVB2_1A-I_MM_ERV2_Mus_musculus_chnk124f	3
ss_ERVB2_1A-I_MM_ERV2_Mus_musculus_chnk124r	2
ss_ERVB2_1A-I_MM_ERV2_Mus_musculus_chnk125f	3
ss_ERVB2_1A-I_MM_ERV2_Mus_musculus_chnk126f	3
ss_ERVB2_1A-I_MM_ERV2_Mus_musculus_chnk127f	3
ss_ERVB2_1A-I_MM_ERV2_Mus_musculus_chnk127r	3
ss_ERVB2_1A-I_MM_ERV2_Mus_musculus_chnk128f	2
ss_ERVB2_1A-I_MM_ERV2_Mus_musculus_chnk128r	4
ss_ERVB2_1A-I_MM_ERV2_Mus_musculus_chnk129f	2
ss_ERVB2_1A-I_MM_ERV2_Mus_musculus_chnk129r	3
ss_ERVB2_1A-I_MM_ERV2_Mus_musculus_chnk12f	14
ss_ERVB2_1A-I_MM_ERV2_Mus_musculus_chnk12r	35
ss_ERVB2_1A-I_MM_ERV2_Mus_musculus_chnk130f	3
ss_ERVB2_1A-I_MM_ERV2_Mus_musculus_chnk130r	3
ss_ERVB2_1A-I_MM_ERV2_Mus_musculus_chnk131f	2
ss_ERVB2_1A-I_MM_ERV2_Mus_musculus_chnk131r	3
ss_ERVB2_1A-I_MM_ERV2_Mus_musculus_chnk132f	2
ss_ERVB2_1A-I_MM_ERV2_Mus_musculus_chnk132r	3
ss_ERVB2_1A-I_MM_ERV2_Mus_musculus_chnk133f	2
ss_ERVB2_1A-I_MM_ERV2_Mus_musculus_chnk133r	3
ss_ERVB2_1A-I_MM_ERV2_Mus_musculus_chnk134f	2
ss_ERVB2_1A-I_MM_ERV2_Mus_musculus_chnk134r	3
ss_ERVB2_1A-I_MM_ERV2_Mus_musculus_chnk135f	3
ss_ERVB2_1A-I_MM_ERV2_Mus_musculus_chnk135r	4
ss_ERVB2_1A-I_MM_ERV2_Mus_musculus_chnk136f	3
ss_ERVB2_1A-I_MM_ERV2_Mus_musculus_chnk136r	4
ss_ERVB2_1A-I_MM_ERV2_Mus_musculus_chnk137f	3
ss_ERVB2_1A-I_MM_ERV2_Mus_musculus_chnk137r	4
ss_ERVB2_1A-I_MM_ERV2_Mus_musculus_chnk138f	3
ss_ERVB2_1A-I_MM_ERV2_Mus_musculus_chnk138r	4
ss_ERVB2_1A-I_MM_ERV2_Mus_musculus_chnk139f	3
ss_ERVB2_1A-I_MM_ERV2_Mus_musculus_chnk139r	5
ss_ERVB2_1A-I_MM_ERV2_Mus_musculus_chnk13f	12
ss_ERVB2_1A-I_MM_ERV2_Mus_musculus_chnk13r	15
ss_ERVB2_1A-I_MM_ERV2_Mus_musculus_chnk140f	3
ss_ERVB2_1A-I_MM_ERV2_Mus_musculus_chnk140r	4
ss_ERVB2_1A-I_MM_ERV2_Mus_musculus_chnk141f	2
ss_ERVB2_1A-I_MM_ERV2_Mus_musculus_chnk141r	4
ss_ERVB2_1A-I_MM_ERV2_Mus_musculus_chnk142f	2
ss_ERVB2_1A-I_MM_ERV2_Mus_musculus_chnk142r	4
ss_ERVB2_1A-I_MM_ERV2_Mus_musculus_chnk143f	3
ss_ERVB2_1A-I_MM_ERV2_Mus_musculus_chnk143r	4
ss_ERVB2_1A-I_MM_ERV2_Mus_musculus_chnk144f	2
ss_ERVB2_1A-I_MM_ERV2_Mus_musculus_chnk144r	4
ss_ERVB2_1A-I_MM_ERV2_Mus_musculus_chnk145f	2
ss_ERVB2_1A-I_MM_ERV2_Mus_musculus_chnk145r	7
ss_ERVB2_1A-I_MM_ERV2_Mus_musculus_chnk146f	2
ss_ERVB2_1A-I_MM_ERV2_Mus_musculus_chnk147f	2
ss_ERVB2_1A-I_MM_ERV2_Mus_musculus_chnk147r	14
ss_ERVB2_1A-I_MM_ERV2_Mus_musculus_chnk148f	2
ss_ERVB2_1A-I_MM_ERV2_Mus_musculus_chnk148r	13
ss_ERVB2_1A-I_MM_ERV2_Mus_musculus_chnk149f	2
ss_ERVB2_1A-I_MM_ERV2_Mus_musculus_chnk149r	14
ss_ERVB2_1A-I_MM_ERV2_Mus_musculus_chnk14f	11
ss_ERVB2_1A-I_MM_ERV2_Mus_musculus_chnk14r	20
ss_ERVB2_1A-I_MM_ERV2_Mus_musculus_chnk150f	2
ss_ERVB2_1A-I_MM_ERV2_Mus_musculus_chnk150r	14
ss_ERVB2_1A-I_MM_ERV2_Mus_musculus_chnk151f	2
ss_ERVB2_1A-I_MM_ERV2_Mus_musculus_chnk151r	13
ss_ERVB2_1A-I_MM_ERV2_Mus_musculus_chnk152r	13
ss_ERVB2_1A-I_MM_ERV2_Mus_musculus_chnk153f	3
ss_ERVB2_1A-I_MM_ERV2_Mus_musculus_chnk153r	12
ss_ERVB2_1A-I_MM_ERV2_Mus_musculus_chnk154f	3
ss_ERVB2_1A-I_MM_ERV2_Mus_musculus_chnk154r	15
ss_ERVB2_1A-I_MM_ERV2_Mus_musculus_chnk155f	3
ss_ERVB2_1A-I_MM_ERV2_Mus_musculus_chnk155r	15
ss_ERVB2_1A-I_MM_ERV2_Mus_musculus_chnk156f	3
ss_ERVB2_1A-I_MM_ERV2_Mus_musculus_chnk156r	13
ss_ERVB2_1A-I_MM_ERV2_Mus_musculus_chnk157f	3
ss_ERVB2_1A-I_MM_ERV2_Mus_musculus_chnk157r	13
ss_ERVB2_1A-I_MM_ERV2_Mus_musculus_chnk158f	4
ss_ERVB2_1A-I_MM_ERV2_Mus_musculus_chnk158r	14
ss_ERVB2_1A-I_MM_ERV2_Mus_musculus_chnk159r	19
ss_ERVB2_1A-I_MM_ERV2_Mus_musculus_chnk15f	11
ss_ERVB2_1A-I_MM_ERV2_Mus_musculus_chnk15r	18
ss_ERVB2_1A-I_MM_ERV2_Mus_musculus_chnk160r	13
ss_ERVB2_1A-I_MM_ERV2_Mus_musculus_chnk161r	14
ss_ERVB2_1A-I_MM_ERV2_Mus_musculus_chnk162f	7
ss_ERVB2_1A-I_MM_ERV2_Mus_musculus_chnk162r	12
ss_ERVB2_1A-I_MM_ERV2_Mus_musculus_chnk163f	10
ss_ERVB2_1A-I_MM_ERV2_Mus_musculus_chnk163r	11
ss_ERVB2_1A-I_MM_ERV2_Mus_musculus_chnk164f	21
ss_ERVB2_1A-I_MM_ERV2_Mus_musculus_chnk164r	11
ss_ERVB2_1A-I_MM_ERV2_Mus_musculus_chnk165f	21
ss_ERVB2_1A-I_MM_ERV2_Mus_musculus_chnk165r	10
ss_ERVB2_1A-I_MM_ERV2_Mus_musculus_chnk166f	17
ss_ERVB2_1A-I_MM_ERV2_Mus_musculus_chnk166r	12
ss_ERVB2_1A-I_MM_ERV2_Mus_musculus_chnk167f	18
ss_ERVB2_1A-I_MM_ERV2_Mus_musculus_chnk168f	16
ss_ERVB2_1A-I_MM_ERV2_Mus_musculus_chnk169f	28
ss_ERVB2_1A-I_MM_ERV2_Mus_musculus_chnk169r	13
ss_ERVB2_1A-I_MM_ERV2_Mus_musculus_chnk16f	2
ss_ERVB2_1A-I_MM_ERV2_Mus_musculus_chnk16r	13
ss_ERVB2_1A-I_MM_ERV2_Mus_musculus_chnk170f	56
ss_ERVB2_1A-I_MM_ERV2_Mus_musculus_chnk170r	16
ss_ERVB2_1A-I_MM_ERV2_Mus_musculus_chnk171r	12
ss_ERVB2_1A-I_MM_ERV2_Mus_musculus_chnk172r	13
ss_ERVB2_1A-I_MM_ERV2_Mus_musculus_chnk173r	16
ss_ERVB2_1A-I_MM_ERV2_Mus_musculus_chnk174f	36
ss_ERVB2_1A-I_MM_ERV2_Mus_musculus_chnk174r	36
ss_ERVB2_1A-I_MM_ERV2_Mus_musculus_chnk175f	37
ss_ERVB2_1A-I_MM_ERV2_Mus_musculus_chnk175r	19
ss_ERVB2_1A-I_MM_ERV2_Mus_musculus_chnk176f	34
ss_ERVB2_1A-I_MM_ERV2_Mus_musculus_chnk176r	14
ss_ERVB2_1A-I_MM_ERV2_Mus_musculus_chnk177f	62
ss_ERVB2_1A-I_MM_ERV2_Mus_musculus_chnk177r	12
ss_ERVB2_1A-I_MM_ERV2_Mus_musculus_chnk178f	32
ss_ERVB2_1A-I_MM_ERV2_Mus_musculus_chnk179f	37
ss_ERVB2_1A-I_MM_ERV2_Mus_musculus_chnk17f	12
ss_ERVB2_1A-I_MM_ERV2_Mus_musculus_chnk17r	21
ss_ERVB2_1A-I_MM_ERV2_Mus_musculus_chnk180f	28
ss_ERVB2_1A-I_MM_ERV2_Mus_musculus_chnk18f	11
ss_ERVB2_1A-I_MM_ERV2_Mus_musculus_chnk18r	19
ss_ERVB2_1A-I_MM_ERV2_Mus_musculus_chnk19f	10
ss_ERVB2_1A-I_MM_ERV2_Mus_musculus_chnk19r	13
ss_ERVB2_1A-I_MM_ERV2_Mus_musculus_chnk20f	12
ss_ERVB2_1A-I_MM_ERV2_Mus_musculus_chnk21f	13
ss_ERVB2_1A-I_MM_ERV2_Mus_musculus_chnk22f	13
ss_ERVB2_1A-I_MM_ERV2_Mus_musculus_chnk23f	28
ss_ERVB2_1A-I_MM_ERV2_Mus_musculus_chnk23r	3
ss_ERVB2_1A-I_MM_ERV2_Mus_musculus_chnk24f	12
ss_ERVB2_1A-I_MM_ERV2_Mus_musculus_chnk24r	3
ss_ERVB2_1A-I_MM_ERV2_Mus_musculus_chnk25f	13
ss_ERVB2_1A-I_MM_ERV2_Mus_musculus_chnk26f	13
ss_ERVB2_1A-I_MM_ERV2_Mus_musculus_chnk27f	25
ss_ERVB2_1A-I_MM_ERV2_Mus_musculus_chnk27r	3
ss_ERVB2_1A-I_MM_ERV2_Mus_musculus_chnk28f	16
ss_ERVB2_1A-I_MM_ERV2_Mus_musculus_chnk28r	3
ss_ERVB2_1A-I_MM_ERV2_Mus_musculus_chnk29f	11
ss_ERVB2_1A-I_MM_ERV2_Mus_musculus_chnk2r	29
ss_ERVB2_1A-I_MM_ERV2_Mus_musculus_chnk30f	13
ss_ERVB2_1A-I_MM_ERV2_Mus_musculus_chnk31f	13
ss_ERVB2_1A-I_MM_ERV2_Mus_musculus_chnk31r	2
ss_ERVB2_1A-I_MM_ERV2_Mus_musculus_chnk32f	15
ss_ERVB2_1A-I_MM_ERV2_Mus_musculus_chnk32r	2
ss_ERVB2_1A-I_MM_ERV2_Mus_musculus_chnk33f	15
ss_ERVB2_1A-I_MM_ERV2_Mus_musculus_chnk33r	3
ss_ERVB2_1A-I_MM_ERV2_Mus_musculus_chnk34f	14
ss_ERVB2_1A-I_MM_ERV2_Mus_musculus_chnk34r	2
ss_ERVB2_1A-I_MM_ERV2_Mus_musculus_chnk35f	12
ss_ERVB2_1A-I_MM_ERV2_Mus_musculus_chnk35r	2
ss_ERVB2_1A-I_MM_ERV2_Mus_musculus_chnk36f	5
ss_ERVB2_1A-I_MM_ERV2_Mus_musculus_chnk36r	2
ss_ERVB2_1A-I_MM_ERV2_Mus_musculus_chnk37f	4
ss_ERVB2_1A-I_MM_ERV2_Mus_musculus_chnk37r	2
ss_ERVB2_1A-I_MM_ERV2_Mus_musculus_chnk38f	4
ss_ERVB2_1A-I_MM_ERV2_Mus_musculus_chnk38r	3
ss_ERVB2_1A-I_MM_ERV2_Mus_musculus_chnk39f	4
ss_ERVB2_1A-I_MM_ERV2_Mus_musculus_chnk39r	3
ss_ERVB2_1A-I_MM_ERV2_Mus_musculus_chnk3r	44
ss_ERVB2_1A-I_MM_ERV2_Mus_musculus_chnk40f	4
ss_ERVB2_1A-I_MM_ERV2_Mus_musculus_chnk40r	2
ss_ERVB2_1A-I_MM_ERV2_Mus_musculus_chnk41f	4
ss_ERVB2_1A-I_MM_ERV2_Mus_musculus_chnk41r	2
ss_ERVB2_1A-I_MM_ERV2_Mus_musculus_chnk42f	5
ss_ERVB2_1A-I_MM_ERV2_Mus_musculus_chnk42r	3
ss_ERVB2_1A-I_MM_ERV2_Mus_musculus_chnk43f	4
ss_ERVB2_1A-I_MM_ERV2_Mus_musculus_chnk43r	3
ss_ERVB2_1A-I_MM_ERV2_Mus_musculus_chnk44f	4
ss_ERVB2_1A-I_MM_ERV2_Mus_musculus_chnk44r	3
ss_ERVB2_1A-I_MM_ERV2_Mus_musculus_chnk45f	4
ss_ERVB2_1A-I_MM_ERV2_Mus_musculus_chnk45r	3
ss_ERVB2_1A-I_MM_ERV2_Mus_musculus_chnk46f	4
ss_ERVB2_1A-I_MM_ERV2_Mus_musculus_chnk46r	3
ss_ERVB2_1A-I_MM_ERV2_Mus_musculus_chnk47f	3
ss_ERVB2_1A-I_MM_ERV2_Mus_musculus_chnk47r	2
ss_ERVB2_1A-I_MM_ERV2_Mus_musculus_chnk48f	2
ss_ERVB2_1A-I_MM_ERV2_Mus_musculus_chnk48r	2
ss_ERVB2_1A-I_MM_ERV2_Mus_musculus_chnk49f	3
ss_ERVB2_1A-I_MM_ERV2_Mus_musculus_chnk49r	2
ss_ERVB2_1A-I_MM_ERV2_Mus_musculus_chnk4f	12
ss_ERVB2_1A-I_MM_ERV2_Mus_musculus_chnk4r	49
ss_ERVB2_1A-I_MM_ERV2_Mus_musculus_chnk50f	3
ss_ERVB2_1A-I_MM_ERV2_Mus_musculus_chnk50r	2
ss_ERVB2_1A-I_MM_ERV2_Mus_musculus_chnk51f	3
ss_ERVB2_1A-I_MM_ERV2_Mus_musculus_chnk51r	2
ss_ERVB2_1A-I_MM_ERV2_Mus_musculus_chnk52f	3
ss_ERVB2_1A-I_MM_ERV2_Mus_musculus_chnk52r	3
ss_ERVB2_1A-I_MM_ERV2_Mus_musculus_chnk53f	3
ss_ERVB2_1A-I_MM_ERV2_Mus_musculus_chnk53r	2
ss_ERVB2_1A-I_MM_ERV2_Mus_musculus_chnk54f	3
ss_ERVB2_1A-I_MM_ERV2_Mus_musculus_chnk54r	3
ss_ERVB2_1A-I_MM_ERV2_Mus_musculus_chnk55f	3
ss_ERVB2_1A-I_MM_ERV2_Mus_musculus_chnk55r	3
ss_ERVB2_1A-I_MM_ERV2_Mus_musculus_chnk56r	4
ss_ERVB2_1A-I_MM_ERV2_Mus_musculus_chnk57f	3
ss_ERVB2_1A-I_MM_ERV2_Mus_musculus_chnk57r	3
ss_ERVB2_1A-I_MM_ERV2_Mus_musculus_chnk58r	4
ss_ERVB2_1A-I_MM_ERV2_Mus_musculus_chnk59r	5
ss_ERVB2_1A-I_MM_ERV2_Mus_musculus_chnk5f	17
ss_ERVB2_1A-I_MM_ERV2_Mus_musculus_chnk5r	23
ss_ERVB2_1A-I_MM_ERV2_Mus_musculus_chnk60f	3
ss_ERVB2_1A-I_MM_ERV2_Mus_musculus_chnk60r	3
ss_ERVB2_1A-I_MM_ERV2_Mus_musculus_chnk61f	2
ss_ERVB2_1A-I_MM_ERV2_Mus_musculus_chnk61r	3
ss_ERVB2_1A-I_MM_ERV2_Mus_musculus_chnk62f	3
ss_ERVB2_1A-I_MM_ERV2_Mus_musculus_chnk62r	3
ss_ERVB2_1A-I_MM_ERV2_Mus_musculus_chnk63f	4
ss_ERVB2_1A-I_MM_ERV2_Mus_musculus_chnk63r	3
ss_ERVB2_1A-I_MM_ERV2_Mus_musculus_chnk64f	3
ss_ERVB2_1A-I_MM_ERV2_Mus_musculus_chnk64r	2
ss_ERVB2_1A-I_MM_ERV2_Mus_musculus_chnk65f	2
ss_ERVB2_1A-I_MM_ERV2_Mus_musculus_chnk65r	1
ss_ERVB2_1A-I_MM_ERV2_Mus_musculus_chnk66f	2
ss_ERVB2_1A-I_MM_ERV2_Mus_musculus_chnk66r	3
ss_ERVB2_1A-I_MM_ERV2_Mus_musculus_chnk67f	3
ss_ERVB2_1A-I_MM_ERV2_Mus_musculus_chnk67r	3
ss_ERVB2_1A-I_MM_ERV2_Mus_musculus_chnk68f	3
ss_ERVB2_1A-I_MM_ERV2_Mus_musculus_chnk68r	2
ss_ERVB2_1A-I_MM_ERV2_Mus_musculus_chnk69f	3
ss_ERVB2_1A-I_MM_ERV2_Mus_musculus_chnk69r	3
ss_ERVB2_1A-I_MM_ERV2_Mus_musculus_chnk6f	13
ss_ERVB2_1A-I_MM_ERV2_Mus_musculus_chnk6r	27
ss_ERVB2_1A-I_MM_ERV2_Mus_musculus_chnk70f	3
ss_ERVB2_1A-I_MM_ERV2_Mus_musculus_chnk70r	3
ss_ERVB2_1A-I_MM_ERV2_Mus_musculus_chnk71f	3
ss_ERVB2_1A-I_MM_ERV2_Mus_musculus_chnk71r	3
ss_ERVB2_1A-I_MM_ERV2_Mus_musculus_chnk72f	2
ss_ERVB2_1A-I_MM_ERV2_Mus_musculus_chnk72r	3
ss_ERVB2_1A-I_MM_ERV2_Mus_musculus_chnk73f	3
ss_ERVB2_1A-I_MM_ERV2_Mus_musculus_chnk73r	3
ss_ERVB2_1A-I_MM_ERV2_Mus_musculus_chnk74f	3
ss_ERVB2_1A-I_MM_ERV2_Mus_musculus_chnk74r	3
ss_ERVB2_1A-I_MM_ERV2_Mus_musculus_chnk75f	5
ss_ERVB2_1A-I_MM_ERV2_Mus_musculus_chnk75r	3
ss_ERVB2_1A-I_MM_ERV2_Mus_musculus_chnk76f	2
ss_ERVB2_1A-I_MM_ERV2_Mus_musculus_chnk76r	3
ss_ERVB2_1A-I_MM_ERV2_Mus_musculus_chnk77f	3
ss_ERVB2_1A-I_MM_ERV2_Mus_musculus_chnk77r	4
ss_ERVB2_1A-I_MM_ERV2_Mus_musculus_chnk78f	3
ss_ERVB2_1A-I_MM_ERV2_Mus_musculus_chnk78r	2
ss_ERVB2_1A-I_MM_ERV2_Mus_musculus_chnk79f	3
ss_ERVB2_1A-I_MM_ERV2_Mus_musculus_chnk79r	3
ss_ERVB2_1A-I_MM_ERV2_Mus_musculus_chnk7f	26
ss_ERVB2_1A-I_MM_ERV2_Mus_musculus_chnk7r	36
ss_ERVB2_1A-I_MM_ERV2_Mus_musculus_chnk80f	3
ss_ERVB2_1A-I_MM_ERV2_Mus_musculus_chnk80r	3
ss_ERVB2_1A-I_MM_ERV2_Mus_musculus_chnk81f	3
ss_ERVB2_1A-I_MM_ERV2_Mus_musculus_chnk81r	3
ss_ERVB2_1A-I_MM_ERV2_Mus_musculus_chnk82f	3
ss_ERVB2_1A-I_MM_ERV2_Mus_musculus_chnk82r	2
ss_ERVB2_1A-I_MM_ERV2_Mus_musculus_chnk83f	3
ss_ERVB2_1A-I_MM_ERV2_Mus_musculus_chnk83r	3
ss_ERVB2_1A-I_MM_ERV2_Mus_musculus_chnk84f	3
ss_ERVB2_1A-I_MM_ERV2_Mus_musculus_chnk84r	3
ss_ERVB2_1A-I_MM_ERV2_Mus_musculus_chnk85f	4
ss_ERVB2_1A-I_MM_ERV2_Mus_musculus_chnk85r	3
ss_ERVB2_1A-I_MM_ERV2_Mus_musculus_chnk86f	3
ss_ERVB2_1A-I_MM_ERV2_Mus_musculus_chnk86r	3
ss_ERVB2_1A-I_MM_ERV2_Mus_musculus_chnk87f	3
ss_ERVB2_1A-I_MM_ERV2_Mus_musculus_chnk87r	3
ss_ERVB2_1A-I_MM_ERV2_Mus_musculus_chnk88f	3
ss_ERVB2_1A-I_MM_ERV2_Mus_musculus_chnk88r	3
ss_ERVB2_1A-I_MM_ERV2_Mus_musculus_chnk89f	3
ss_ERVB2_1A-I_MM_ERV2_Mus_musculus_chnk89r	3
ss_ERVB2_1A-I_MM_ERV2_Mus_musculus_chnk8f	31
ss_ERVB2_1A-I_MM_ERV2_Mus_musculus_chnk8r	37
ss_ERVB2_1A-I_MM_ERV2_Mus_musculus_chnk90f	3
ss_ERVB2_1A-I_MM_ERV2_Mus_musculus_chnk90r	3
ss_ERVB2_1A-I_MM_ERV2_Mus_musculus_chnk91f	3
ss_ERVB2_1A-I_MM_ERV2_Mus_musculus_chnk91r	3
ss_ERVB2_1A-I_MM_ERV2_Mus_musculus_chnk92f	3
ss_ERVB2_1A-I_MM_ERV2_Mus_musculus_chnk92r	3
ss_ERVB2_1A-I_MM_ERV2_Mus_musculus_chnk93f	3
ss_ERVB2_1A-I_MM_ERV2_Mus_musculus_chnk93r	3
ss_ERVB2_1A-I_MM_ERV2_Mus_musculus_chnk94f	3
ss_ERVB2_1A-I_MM_ERV2_Mus_musculus_chnk94r	3
ss_ERVB2_1A-I_MM_ERV2_Mus_musculus_chnk95r	3
ss_ERVB2_1A-I_MM_ERV2_Mus_musculus_chnk96f	3
ss_ERVB2_1A-I_MM_ERV2_Mus_musculus_chnk97f	3
ss_ERVB2_1A-I_MM_ERV2_Mus_musculus_chnk98f	3
ss_ERVB2_1A-I_MM_ERV2_Mus_musculus_chnk98r	3
ss_ERVB2_1A-I_MM_ERV2_Mus_musculus_chnk99f	2
ss_ERVB2_1A-I_MM_ERV2_Mus_musculus_chnk99r	3
ss_ERVB2_1A-I_MM_ERV2_Mus_musculus_chnk9f	13
ss_ERVB3_1-I_MM_Endogenous_Retrovirus_Mus_musculus_chnk100f	2
ss_ERVB3_1-I_MM_Endogenous_Retrovirus_Mus_musculus_chnk100r	1
ss_ERVB3_1-I_MM_Endogenous_Retrovirus_Mus_musculus_chnk101f	1
ss_ERVB3_1-I_MM_Endogenous_Retrovirus_Mus_musculus_chnk101r	1
ss_ERVB3_1-I_MM_Endogenous_Retrovirus_Mus_musculus_chnk102f	1
ss_ERVB3_1-I_MM_Endogenous_Retrovirus_Mus_musculus_chnk102r	2
ss_ERVB3_1-I_MM_Endogenous_Retrovirus_Mus_musculus_chnk103f	2
ss_ERVB3_1-I_MM_Endogenous_Retrovirus_Mus_musculus_chnk103r	2
ss_ERVB3_1-I_MM_Endogenous_Retrovirus_Mus_musculus_chnk104f	1
ss_ERVB3_1-I_MM_Endogenous_Retrovirus_Mus_musculus_chnk104r	1
ss_ERVB3_1-I_MM_Endogenous_Retrovirus_Mus_musculus_chnk105f	1
ss_ERVB3_1-I_MM_Endogenous_Retrovirus_Mus_musculus_chnk105r	1
ss_ERVB3_1-I_MM_Endogenous_Retrovirus_Mus_musculus_chnk106f	1
ss_ERVB3_1-I_MM_Endogenous_Retrovirus_Mus_musculus_chnk107f	1
ss_ERVB3_1-I_MM_Endogenous_Retrovirus_Mus_musculus_chnk108f	1
ss_ERVB3_1-I_MM_Endogenous_Retrovirus_Mus_musculus_chnk108r	2
ss_ERVB3_1-I_MM_Endogenous_Retrovirus_Mus_musculus_chnk109f	1
ss_ERVB3_1-I_MM_Endogenous_Retrovirus_Mus_musculus_chnk109r	1
ss_ERVB3_1-I_MM_Endogenous_Retrovirus_Mus_musculus_chnk10f	1
ss_ERVB3_1-I_MM_Endogenous_Retrovirus_Mus_musculus_chnk10r	1
ss_ERVB3_1-I_MM_Endogenous_Retrovirus_Mus_musculus_chnk110f	1
ss_ERVB3_1-I_MM_Endogenous_Retrovirus_Mus_musculus_chnk110r	1
ss_ERVB3_1-I_MM_Endogenous_Retrovirus_Mus_musculus_chnk111f	1
ss_ERVB3_1-I_MM_Endogenous_Retrovirus_Mus_musculus_chnk111r	1
ss_ERVB3_1-I_MM_Endogenous_Retrovirus_Mus_musculus_chnk112f	10
ss_ERVB3_1-I_MM_Endogenous_Retrovirus_Mus_musculus_chnk112r	1
ss_ERVB3_1-I_MM_Endogenous_Retrovirus_Mus_musculus_chnk113f	16
ss_ERVB3_1-I_MM_Endogenous_Retrovirus_Mus_musculus_chnk113r	1
ss_ERVB3_1-I_MM_Endogenous_Retrovirus_Mus_musculus_chnk114f	7
ss_ERVB3_1-I_MM_Endogenous_Retrovirus_Mus_musculus_chnk114r	1
ss_ERVB3_1-I_MM_Endogenous_Retrovirus_Mus_musculus_chnk115f	1
ss_ERVB3_1-I_MM_Endogenous_Retrovirus_Mus_musculus_chnk115r	1
ss_ERVB3_1-I_MM_Endogenous_Retrovirus_Mus_musculus_chnk116f	1
ss_ERVB3_1-I_MM_Endogenous_Retrovirus_Mus_musculus_chnk116r	2
ss_ERVB3_1-I_MM_Endogenous_Retrovirus_Mus_musculus_chnk117f	1
ss_ERVB3_1-I_MM_Endogenous_Retrovirus_Mus_musculus_chnk117r	1
ss_ERVB3_1-I_MM_Endogenous_Retrovirus_Mus_musculus_chnk118f	1
ss_ERVB3_1-I_MM_Endogenous_Retrovirus_Mus_musculus_chnk118r	2
ss_ERVB3_1-I_MM_Endogenous_Retrovirus_Mus_musculus_chnk119f	1
ss_ERVB3_1-I_MM_Endogenous_Retrovirus_Mus_musculus_chnk119r	1
ss_ERVB3_1-I_MM_Endogenous_Retrovirus_Mus_musculus_chnk11f	1
ss_ERVB3_1-I_MM_Endogenous_Retrovirus_Mus_musculus_chnk11r	1
ss_ERVB3_1-I_MM_Endogenous_Retrovirus_Mus_musculus_chnk120f	1
ss_ERVB3_1-I_MM_Endogenous_Retrovirus_Mus_musculus_chnk120r	1
ss_ERVB3_1-I_MM_Endogenous_Retrovirus_Mus_musculus_chnk121f	2
ss_ERVB3_1-I_MM_Endogenous_Retrovirus_Mus_musculus_chnk121r	1
ss_ERVB3_1-I_MM_Endogenous_Retrovirus_Mus_musculus_chnk122f	1
ss_ERVB3_1-I_MM_Endogenous_Retrovirus_Mus_musculus_chnk122r	1
ss_ERVB3_1-I_MM_Endogenous_Retrovirus_Mus_musculus_chnk123f	1
ss_ERVB3_1-I_MM_Endogenous_Retrovirus_Mus_musculus_chnk123r	1
ss_ERVB3_1-I_MM_Endogenous_Retrovirus_Mus_musculus_chnk124f	2
ss_ERVB3_1-I_MM_Endogenous_Retrovirus_Mus_musculus_chnk124r	1
ss_ERVB3_1-I_MM_Endogenous_Retrovirus_Mus_musculus_chnk125f	1
ss_ERVB3_1-I_MM_Endogenous_Retrovirus_Mus_musculus_chnk125r	1
ss_ERVB3_1-I_MM_Endogenous_Retrovirus_Mus_musculus_chnk126f	3
ss_ERVB3_1-I_MM_Endogenous_Retrovirus_Mus_musculus_chnk126r	1
ss_ERVB3_1-I_MM_Endogenous_Retrovirus_Mus_musculus_chnk127f	1
ss_ERVB3_1-I_MM_Endogenous_Retrovirus_Mus_musculus_chnk127r	1
ss_ERVB3_1-I_MM_Endogenous_Retrovirus_Mus_musculus_chnk128f	1
ss_ERVB3_1-I_MM_Endogenous_Retrovirus_Mus_musculus_chnk128r	1
ss_ERVB3_1-I_MM_Endogenous_Retrovirus_Mus_musculus_chnk129f	2
ss_ERVB3_1-I_MM_Endogenous_Retrovirus_Mus_musculus_chnk129r	2
ss_ERVB3_1-I_MM_Endogenous_Retrovirus_Mus_musculus_chnk12f	1
ss_ERVB3_1-I_MM_Endogenous_Retrovirus_Mus_musculus_chnk12r	1
ss_ERVB3_1-I_MM_Endogenous_Retrovirus_Mus_musculus_chnk130f	3
ss_ERVB3_1-I_MM_Endogenous_Retrovirus_Mus_musculus_chnk130r	1
ss_ERVB3_1-I_MM_Endogenous_Retrovirus_Mus_musculus_chnk131f	1
ss_ERVB3_1-I_MM_Endogenous_Retrovirus_Mus_musculus_chnk131r	1
ss_ERVB3_1-I_MM_Endogenous_Retrovirus_Mus_musculus_chnk132f	1
ss_ERVB3_1-I_MM_Endogenous_Retrovirus_Mus_musculus_chnk132r	1
ss_ERVB3_1-I_MM_Endogenous_Retrovirus_Mus_musculus_chnk133f	1
ss_ERVB3_1-I_MM_Endogenous_Retrovirus_Mus_musculus_chnk133r	1
ss_ERVB3_1-I_MM_Endogenous_Retrovirus_Mus_musculus_chnk134f	1
ss_ERVB3_1-I_MM_Endogenous_Retrovirus_Mus_musculus_chnk134r	1
ss_ERVB3_1-I_MM_Endogenous_Retrovirus_Mus_musculus_chnk135f	2
ss_ERVB3_1-I_MM_Endogenous_Retrovirus_Mus_musculus_chnk135r	1
ss_ERVB3_1-I_MM_Endogenous_Retrovirus_Mus_musculus_chnk136f	1
ss_ERVB3_1-I_MM_Endogenous_Retrovirus_Mus_musculus_chnk136r	1
ss_ERVB3_1-I_MM_Endogenous_Retrovirus_Mus_musculus_chnk137f	4
ss_ERVB3_1-I_MM_Endogenous_Retrovirus_Mus_musculus_chnk137r	1
ss_ERVB3_1-I_MM_Endogenous_Retrovirus_Mus_musculus_chnk138f	3
ss_ERVB3_1-I_MM_Endogenous_Retrovirus_Mus_musculus_chnk138r	1
ss_ERVB3_1-I_MM_Endogenous_Retrovirus_Mus_musculus_chnk13f	1
ss_ERVB3_1-I_MM_Endogenous_Retrovirus_Mus_musculus_chnk13r	5
ss_ERVB3_1-I_MM_Endogenous_Retrovirus_Mus_musculus_chnk14f	1
ss_ERVB3_1-I_MM_Endogenous_Retrovirus_Mus_musculus_chnk14r	1
ss_ERVB3_1-I_MM_Endogenous_Retrovirus_Mus_musculus_chnk15f	1
ss_ERVB3_1-I_MM_Endogenous_Retrovirus_Mus_musculus_chnk15r	1
ss_ERVB3_1-I_MM_Endogenous_Retrovirus_Mus_musculus_chnk16f	1
ss_ERVB3_1-I_MM_Endogenous_Retrovirus_Mus_musculus_chnk16r	2
ss_ERVB3_1-I_MM_Endogenous_Retrovirus_Mus_musculus_chnk17f	1
ss_ERVB3_1-I_MM_Endogenous_Retrovirus_Mus_musculus_chnk17r	1
ss_ERVB3_1-I_MM_Endogenous_Retrovirus_Mus_musculus_chnk18f	1
ss_ERVB3_1-I_MM_Endogenous_Retrovirus_Mus_musculus_chnk18r	1
ss_ERVB3_1-I_MM_Endogenous_Retrovirus_Mus_musculus_chnk19f	1
ss_ERVB3_1-I_MM_Endogenous_Retrovirus_Mus_musculus_chnk19r	1
ss_ERVB3_1-I_MM_Endogenous_Retrovirus_Mus_musculus_chnk1f	1
ss_ERVB3_1-I_MM_Endogenous_Retrovirus_Mus_musculus_chnk1r	3
ss_ERVB3_1-I_MM_Endogenous_Retrovirus_Mus_musculus_chnk20f	1
ss_ERVB3_1-I_MM_Endogenous_Retrovirus_Mus_musculus_chnk20r	1
ss_ERVB3_1-I_MM_Endogenous_Retrovirus_Mus_musculus_chnk21f	2
ss_ERVB3_1-I_MM_Endogenous_Retrovirus_Mus_musculus_chnk21r	1
ss_ERVB3_1-I_MM_Endogenous_Retrovirus_Mus_musculus_chnk22f	1
ss_ERVB3_1-I_MM_Endogenous_Retrovirus_Mus_musculus_chnk22r	1
ss_ERVB3_1-I_MM_Endogenous_Retrovirus_Mus_musculus_chnk23f	1
ss_ERVB3_1-I_MM_Endogenous_Retrovirus_Mus_musculus_chnk23r	1
ss_ERVB3_1-I_MM_Endogenous_Retrovirus_Mus_musculus_chnk24f	1
ss_ERVB3_1-I_MM_Endogenous_Retrovirus_Mus_musculus_chnk24r	1
ss_ERVB3_1-I_MM_Endogenous_Retrovirus_Mus_musculus_chnk25f	1
ss_ERVB3_1-I_MM_Endogenous_Retrovirus_Mus_musculus_chnk25r	5
ss_ERVB3_1-I_MM_Endogenous_Retrovirus_Mus_musculus_chnk26f	1
ss_ERVB3_1-I_MM_Endogenous_Retrovirus_Mus_musculus_chnk26r	17
ss_ERVB3_1-I_MM_Endogenous_Retrovirus_Mus_musculus_chnk27f	1
ss_ERVB3_1-I_MM_Endogenous_Retrovirus_Mus_musculus_chnk27r	15
ss_ERVB3_1-I_MM_Endogenous_Retrovirus_Mus_musculus_chnk28f	1
ss_ERVB3_1-I_MM_Endogenous_Retrovirus_Mus_musculus_chnk28r	1
ss_ERVB3_1-I_MM_Endogenous_Retrovirus_Mus_musculus_chnk29f	1
ss_ERVB3_1-I_MM_Endogenous_Retrovirus_Mus_musculus_chnk29r	1
ss_ERVB3_1-I_MM_Endogenous_Retrovirus_Mus_musculus_chnk2f	1
ss_ERVB3_1-I_MM_Endogenous_Retrovirus_Mus_musculus_chnk2r	2
ss_ERVB3_1-I_MM_Endogenous_Retrovirus_Mus_musculus_chnk30f	1
ss_ERVB3_1-I_MM_Endogenous_Retrovirus_Mus_musculus_chnk30r	1
ss_ERVB3_1-I_MM_Endogenous_Retrovirus_Mus_musculus_chnk31f	2
ss_ERVB3_1-I_MM_Endogenous_Retrovirus_Mus_musculus_chnk31r	1
ss_ERVB3_1-I_MM_Endogenous_Retrovirus_Mus_musculus_chnk32f	1
ss_ERVB3_1-I_MM_Endogenous_Retrovirus_Mus_musculus_chnk32r	1
ss_ERVB3_1-I_MM_Endogenous_Retrovirus_Mus_musculus_chnk33f	1
ss_ERVB3_1-I_MM_Endogenous_Retrovirus_Mus_musculus_chnk33r	1
ss_ERVB3_1-I_MM_Endogenous_Retrovirus_Mus_musculus_chnk34f	1
ss_ERVB3_1-I_MM_Endogenous_Retrovirus_Mus_musculus_chnk34r	1
ss_ERVB3_1-I_MM_Endogenous_Retrovirus_Mus_musculus_chnk35f	1
ss_ERVB3_1-I_MM_Endogenous_Retrovirus_Mus_musculus_chnk35r	1
ss_ERVB3_1-I_MM_Endogenous_Retrovirus_Mus_musculus_chnk36f	1
ss_ERVB3_1-I_MM_Endogenous_Retrovirus_Mus_musculus_chnk36r	1
ss_ERVB3_1-I_MM_Endogenous_Retrovirus_Mus_musculus_chnk37f	3
ss_ERVB3_1-I_MM_Endogenous_Retrovirus_Mus_musculus_chnk37r	1
ss_ERVB3_1-I_MM_Endogenous_Retrovirus_Mus_musculus_chnk38f	1
ss_ERVB3_1-I_MM_Endogenous_Retrovirus_Mus_musculus_chnk38r	1
ss_ERVB3_1-I_MM_Endogenous_Retrovirus_Mus_musculus_chnk39f	1
ss_ERVB3_1-I_MM_Endogenous_Retrovirus_Mus_musculus_chnk39r	1
ss_ERVB3_1-I_MM_Endogenous_Retrovirus_Mus_musculus_chnk3f	1
ss_ERVB3_1-I_MM_Endogenous_Retrovirus_Mus_musculus_chnk3r	1
ss_ERVB3_1-I_MM_Endogenous_Retrovirus_Mus_musculus_chnk40f	1
ss_ERVB3_1-I_MM_Endogenous_Retrovirus_Mus_musculus_chnk40r	2
ss_ERVB3_1-I_MM_Endogenous_Retrovirus_Mus_musculus_chnk41f	1
ss_ERVB3_1-I_MM_Endogenous_Retrovirus_Mus_musculus_chnk42f	1
ss_ERVB3_1-I_MM_Endogenous_Retrovirus_Mus_musculus_chnk43f	1
ss_ERVB3_1-I_MM_Endogenous_Retrovirus_Mus_musculus_chnk43r	1
ss_ERVB3_1-I_MM_Endogenous_Retrovirus_Mus_musculus_chnk44f	1
ss_ERVB3_1-I_MM_Endogenous_Retrovirus_Mus_musculus_chnk44r	1
ss_ERVB3_1-I_MM_Endogenous_Retrovirus_Mus_musculus_chnk45f	1
ss_ERVB3_1-I_MM_Endogenous_Retrovirus_Mus_musculus_chnk45r	1
ss_ERVB3_1-I_MM_Endogenous_Retrovirus_Mus_musculus_chnk46f	1
ss_ERVB3_1-I_MM_Endogenous_Retrovirus_Mus_musculus_chnk46r	1
ss_ERVB3_1-I_MM_Endogenous_Retrovirus_Mus_musculus_chnk47r	5
ss_ERVB3_1-I_MM_Endogenous_Retrovirus_Mus_musculus_chnk48r	1
ss_ERVB3_1-I_MM_Endogenous_Retrovirus_Mus_musculus_chnk49f	1
ss_ERVB3_1-I_MM_Endogenous_Retrovirus_Mus_musculus_chnk49r	1
ss_ERVB3_1-I_MM_Endogenous_Retrovirus_Mus_musculus_chnk4f	1
ss_ERVB3_1-I_MM_Endogenous_Retrovirus_Mus_musculus_chnk4r	1
ss_ERVB3_1-I_MM_Endogenous_Retrovirus_Mus_musculus_chnk50f	1
ss_ERVB3_1-I_MM_Endogenous_Retrovirus_Mus_musculus_chnk50r	2
ss_ERVB3_1-I_MM_Endogenous_Retrovirus_Mus_musculus_chnk51f	1
ss_ERVB3_1-I_MM_Endogenous_Retrovirus_Mus_musculus_chnk52f	1
ss_ERVB3_1-I_MM_Endogenous_Retrovirus_Mus_musculus_chnk52r	1
ss_ERVB3_1-I_MM_Endogenous_Retrovirus_Mus_musculus_chnk53f	1
ss_ERVB3_1-I_MM_Endogenous_Retrovirus_Mus_musculus_chnk53r	1
ss_ERVB3_1-I_MM_Endogenous_Retrovirus_Mus_musculus_chnk54f	1
ss_ERVB3_1-I_MM_Endogenous_Retrovirus_Mus_musculus_chnk54r	5
ss_ERVB3_1-I_MM_Endogenous_Retrovirus_Mus_musculus_chnk55f	1
ss_ERVB3_1-I_MM_Endogenous_Retrovirus_Mus_musculus_chnk55r	1
ss_ERVB3_1-I_MM_Endogenous_Retrovirus_Mus_musculus_chnk56f	1
ss_ERVB3_1-I_MM_Endogenous_Retrovirus_Mus_musculus_chnk56r	1
ss_ERVB3_1-I_MM_Endogenous_Retrovirus_Mus_musculus_chnk57f	1
ss_ERVB3_1-I_MM_Endogenous_Retrovirus_Mus_musculus_chnk57r	2
ss_ERVB3_1-I_MM_Endogenous_Retrovirus_Mus_musculus_chnk58f	1
ss_ERVB3_1-I_MM_Endogenous_Retrovirus_Mus_musculus_chnk58r	1
ss_ERVB3_1-I_MM_Endogenous_Retrovirus_Mus_musculus_chnk59f	1
ss_ERVB3_1-I_MM_Endogenous_Retrovirus_Mus_musculus_chnk59r	20
ss_ERVB3_1-I_MM_Endogenous_Retrovirus_Mus_musculus_chnk5f	1
ss_ERVB3_1-I_MM_Endogenous_Retrovirus_Mus_musculus_chnk5r	2
ss_ERVB3_1-I_MM_Endogenous_Retrovirus_Mus_musculus_chnk60f	1
ss_ERVB3_1-I_MM_Endogenous_Retrovirus_Mus_musculus_chnk60r	3
ss_ERVB3_1-I_MM_Endogenous_Retrovirus_Mus_musculus_chnk61f	1
ss_ERVB3_1-I_MM_Endogenous_Retrovirus_Mus_musculus_chnk61r	19
ss_ERVB3_1-I_MM_Endogenous_Retrovirus_Mus_musculus_chnk62f	1
ss_ERVB3_1-I_MM_Endogenous_Retrovirus_Mus_musculus_chnk62r	25
ss_ERVB3_1-I_MM_Endogenous_Retrovirus_Mus_musculus_chnk63f	1
ss_ERVB3_1-I_MM_Endogenous_Retrovirus_Mus_musculus_chnk63r	4
ss_ERVB3_1-I_MM_Endogenous_Retrovirus_Mus_musculus_chnk64f	12
ss_ERVB3_1-I_MM_Endogenous_Retrovirus_Mus_musculus_chnk64r	1
ss_ERVB3_1-I_MM_Endogenous_Retrovirus_Mus_musculus_chnk65f	1
ss_ERVB3_1-I_MM_Endogenous_Retrovirus_Mus_musculus_chnk65r	13
ss_ERVB3_1-I_MM_Endogenous_Retrovirus_Mus_musculus_chnk66r	2
ss_ERVB3_1-I_MM_Endogenous_Retrovirus_Mus_musculus_chnk67r	1
ss_ERVB3_1-I_MM_Endogenous_Retrovirus_Mus_musculus_chnk68f	1
ss_ERVB3_1-I_MM_Endogenous_Retrovirus_Mus_musculus_chnk68r	1
ss_ERVB3_1-I_MM_Endogenous_Retrovirus_Mus_musculus_chnk69f	2
ss_ERVB3_1-I_MM_Endogenous_Retrovirus_Mus_musculus_chnk69r	5
ss_ERVB3_1-I_MM_Endogenous_Retrovirus_Mus_musculus_chnk6f	1
ss_ERVB3_1-I_MM_Endogenous_Retrovirus_Mus_musculus_chnk6r	1
ss_ERVB3_1-I_MM_Endogenous_Retrovirus_Mus_musculus_chnk70f	8
ss_ERVB3_1-I_MM_Endogenous_Retrovirus_Mus_musculus_chnk70r	18
ss_ERVB3_1-I_MM_Endogenous_Retrovirus_Mus_musculus_chnk71f	1
ss_ERVB3_1-I_MM_Endogenous_Retrovirus_Mus_musculus_chnk71r	1
ss_ERVB3_1-I_MM_Endogenous_Retrovirus_Mus_musculus_chnk72f	1
ss_ERVB3_1-I_MM_Endogenous_Retrovirus_Mus_musculus_chnk73f	2
ss_ERVB3_1-I_MM_Endogenous_Retrovirus_Mus_musculus_chnk74f	13
ss_ERVB3_1-I_MM_Endogenous_Retrovirus_Mus_musculus_chnk74r	1
ss_ERVB3_1-I_MM_Endogenous_Retrovirus_Mus_musculus_chnk75f	5
ss_ERVB3_1-I_MM_Endogenous_Retrovirus_Mus_musculus_chnk75r	3
ss_ERVB3_1-I_MM_Endogenous_Retrovirus_Mus_musculus_chnk76f	2
ss_ERVB3_1-I_MM_Endogenous_Retrovirus_Mus_musculus_chnk76r	1
ss_ERVB3_1-I_MM_Endogenous_Retrovirus_Mus_musculus_chnk77f	31
ss_ERVB3_1-I_MM_Endogenous_Retrovirus_Mus_musculus_chnk77r	1
ss_ERVB3_1-I_MM_Endogenous_Retrovirus_Mus_musculus_chnk78f	9
ss_ERVB3_1-I_MM_Endogenous_Retrovirus_Mus_musculus_chnk78r	1
ss_ERVB3_1-I_MM_Endogenous_Retrovirus_Mus_musculus_chnk79f	27
ss_ERVB3_1-I_MM_Endogenous_Retrovirus_Mus_musculus_chnk79r	1
ss_ERVB3_1-I_MM_Endogenous_Retrovirus_Mus_musculus_chnk7f	1
ss_ERVB3_1-I_MM_Endogenous_Retrovirus_Mus_musculus_chnk7r	1
ss_ERVB3_1-I_MM_Endogenous_Retrovirus_Mus_musculus_chnk80f	9
ss_ERVB3_1-I_MM_Endogenous_Retrovirus_Mus_musculus_chnk80r	1
ss_ERVB3_1-I_MM_Endogenous_Retrovirus_Mus_musculus_chnk81f	3
ss_ERVB3_1-I_MM_Endogenous_Retrovirus_Mus_musculus_chnk81r	1
ss_ERVB3_1-I_MM_Endogenous_Retrovirus_Mus_musculus_chnk82f	1
ss_ERVB3_1-I_MM_Endogenous_Retrovirus_Mus_musculus_chnk82r	1
ss_ERVB3_1-I_MM_Endogenous_Retrovirus_Mus_musculus_chnk83f	1
ss_ERVB3_1-I_MM_Endogenous_Retrovirus_Mus_musculus_chnk83r	1
ss_ERVB3_1-I_MM_Endogenous_Retrovirus_Mus_musculus_chnk84f	1
ss_ERVB3_1-I_MM_Endogenous_Retrovirus_Mus_musculus_chnk84r	2
ss_ERVB3_1-I_MM_Endogenous_Retrovirus_Mus_musculus_chnk85f	2
ss_ERVB3_1-I_MM_Endogenous_Retrovirus_Mus_musculus_chnk85r	1
ss_ERVB3_1-I_MM_Endogenous_Retrovirus_Mus_musculus_chnk86r	1
ss_ERVB3_1-I_MM_Endogenous_Retrovirus_Mus_musculus_chnk87r	1
ss_ERVB3_1-I_MM_Endogenous_Retrovirus_Mus_musculus_chnk88r	1
ss_ERVB3_1-I_MM_Endogenous_Retrovirus_Mus_musculus_chnk89f	3
ss_ERVB3_1-I_MM_Endogenous_Retrovirus_Mus_musculus_chnk89r	1
ss_ERVB3_1-I_MM_Endogenous_Retrovirus_Mus_musculus_chnk8r	1
ss_ERVB3_1-I_MM_Endogenous_Retrovirus_Mus_musculus_chnk90f	2
ss_ERVB3_1-I_MM_Endogenous_Retrovirus_Mus_musculus_chnk90r	1
ss_ERVB3_1-I_MM_Endogenous_Retrovirus_Mus_musculus_chnk91f	1
ss_ERVB3_1-I_MM_Endogenous_Retrovirus_Mus_musculus_chnk91r	1
ss_ERVB3_1-I_MM_Endogenous_Retrovirus_Mus_musculus_chnk92f	2
ss_ERVB3_1-I_MM_Endogenous_Retrovirus_Mus_musculus_chnk92r	1
ss_ERVB3_1-I_MM_Endogenous_Retrovirus_Mus_musculus_chnk93f	1
ss_ERVB3_1-I_MM_Endogenous_Retrovirus_Mus_musculus_chnk93r	1
ss_ERVB3_1-I_MM_Endogenous_Retrovirus_Mus_musculus_chnk94f	1
ss_ERVB3_1-I_MM_Endogenous_Retrovirus_Mus_musculus_chnk94r	1
ss_ERVB3_1-I_MM_Endogenous_Retrovirus_Mus_musculus_chnk95f	1
ss_ERVB3_1-I_MM_Endogenous_Retrovirus_Mus_musculus_chnk95r	5
ss_ERVB3_1-I_MM_Endogenous_Retrovirus_Mus_musculus_chnk96f	1
ss_ERVB3_1-I_MM_Endogenous_Retrovirus_Mus_musculus_chnk96r	1
ss_ERVB3_1-I_MM_Endogenous_Retrovirus_Mus_musculus_chnk97f	1
ss_ERVB3_1-I_MM_Endogenous_Retrovirus_Mus_musculus_chnk97r	1
ss_ERVB3_1-I_MM_Endogenous_Retrovirus_Mus_musculus_chnk98f	1
ss_ERVB3_1-I_MM_Endogenous_Retrovirus_Mus_musculus_chnk98r	1
ss_ERVB3_1-I_MM_Endogenous_Retrovirus_Mus_musculus_chnk99f	1
ss_ERVB3_1-I_MM_Endogenous_Retrovirus_Mus_musculus_chnk99r	1
ss_ERVB3_1-I_MM_Endogenous_Retrovirus_Mus_musculus_chnk9r	1
ss_ERVB3_1-LTR_MM_LTR_Retrotransposon_Mus_musculus_chnk10f	3
ss_ERVB3_1-LTR_MM_LTR_Retrotransposon_Mus_musculus_chnk114f	1
ss_ERVB3_1-LTR_MM_LTR_Retrotransposon_Mus_musculus_chnk115f	1
ss_ERVB3_1-LTR_MM_LTR_Retrotransposon_Mus_musculus_chnk116f	1
ss_ERVB3_1-LTR_MM_LTR_Retrotransposon_Mus_musculus_chnk11f	3
ss_ERVB3_1-LTR_MM_LTR_Retrotransposon_Mus_musculus_chnk12f	3
ss_ERVB3_1-LTR_MM_LTR_Retrotransposon_Mus_musculus_chnk13f	2
ss_ERVB3_1-LTR_MM_LTR_Retrotransposon_Mus_musculus_chnk14f	2
ss_ERVB3_1-LTR_MM_LTR_Retrotransposon_Mus_musculus_chnk15f	3
ss_ERVB3_1-LTR_MM_LTR_Retrotransposon_Mus_musculus_chnk16f	4
ss_ERVB3_1-LTR_MM_LTR_Retrotransposon_Mus_musculus_chnk17f	4
ss_ERVB3_1-LTR_MM_LTR_Retrotransposon_Mus_musculus_chnk18f	4
ss_ERVB3_1-LTR_MM_LTR_Retrotransposon_Mus_musculus_chnk19f	4
ss_ERVB3_1-LTR_MM_LTR_Retrotransposon_Mus_musculus_chnk1f	4
ss_ERVB3_1-LTR_MM_LTR_Retrotransposon_Mus_musculus_chnk20f	4
ss_ERVB3_1-LTR_MM_LTR_Retrotransposon_Mus_musculus_chnk21f	4
ss_ERVB3_1-LTR_MM_LTR_Retrotransposon_Mus_musculus_chnk22f	3
ss_ERVB3_1-LTR_MM_LTR_Retrotransposon_Mus_musculus_chnk23f	3
ss_ERVB3_1-LTR_MM_LTR_Retrotransposon_Mus_musculus_chnk24f	3
ss_ERVB3_1-LTR_MM_LTR_Retrotransposon_Mus_musculus_chnk25f	3
ss_ERVB3_1-LTR_MM_LTR_Retrotransposon_Mus_musculus_chnk26f	4
ss_ERVB3_1-LTR_MM_LTR_Retrotransposon_Mus_musculus_chnk27f	5
ss_ERVB3_1-LTR_MM_LTR_Retrotransposon_Mus_musculus_chnk28f	12
ss_ERVB3_1-LTR_MM_LTR_Retrotransposon_Mus_musculus_chnk29f	14
ss_ERVB3_1-LTR_MM_LTR_Retrotransposon_Mus_musculus_chnk2f	1
ss_ERVB3_1-LTR_MM_LTR_Retrotransposon_Mus_musculus_chnk30f	13
ss_ERVB3_1-LTR_MM_LTR_Retrotransposon_Mus_musculus_chnk31f	12
ss_ERVB3_1-LTR_MM_LTR_Retrotransposon_Mus_musculus_chnk32f	25
ss_ERVB3_1-LTR_MM_LTR_Retrotransposon_Mus_musculus_chnk33f	13
ss_ERVB3_1-LTR_MM_LTR_Retrotransposon_Mus_musculus_chnk34f	9
ss_ERVB3_1-LTR_MM_LTR_Retrotransposon_Mus_musculus_chnk35f	9
ss_ERVB3_1-LTR_MM_LTR_Retrotransposon_Mus_musculus_chnk36f	12
ss_ERVB3_1-LTR_MM_LTR_Retrotransposon_Mus_musculus_chnk37f	27
ss_ERVB3_1-LTR_MM_LTR_Retrotransposon_Mus_musculus_chnk38f	29
ss_ERVB3_1-LTR_MM_LTR_Retrotransposon_Mus_musculus_chnk39f	30
ss_ERVB3_1-LTR_MM_LTR_Retrotransposon_Mus_musculus_chnk3f	2
ss_ERVB3_1-LTR_MM_LTR_Retrotransposon_Mus_musculus_chnk40f	33
ss_ERVB3_1-LTR_MM_LTR_Retrotransposon_Mus_musculus_chnk41f	38
ss_ERVB3_1-LTR_MM_LTR_Retrotransposon_Mus_musculus_chnk42f	40
ss_ERVB3_1-LTR_MM_LTR_Retrotransposon_Mus_musculus_chnk43f	25
ss_ERVB3_1-LTR_MM_LTR_Retrotransposon_Mus_musculus_chnk44f	22
ss_ERVB3_1-LTR_MM_LTR_Retrotransposon_Mus_musculus_chnk45f	21
ss_ERVB3_1-LTR_MM_LTR_Retrotransposon_Mus_musculus_chnk46f	24
ss_ERVB3_1-LTR_MM_LTR_Retrotransposon_Mus_musculus_chnk47f	24
ss_ERVB3_1-LTR_MM_LTR_Retrotransposon_Mus_musculus_chnk48f	11
ss_ERVB3_1-LTR_MM_LTR_Retrotransposon_Mus_musculus_chnk49f	11
ss_ERVB3_1-LTR_MM_LTR_Retrotransposon_Mus_musculus_chnk4f	2
ss_ERVB3_1-LTR_MM_LTR_Retrotransposon_Mus_musculus_chnk50f	6
ss_ERVB3_1-LTR_MM_LTR_Retrotransposon_Mus_musculus_chnk51f	6
ss_ERVB3_1-LTR_MM_LTR_Retrotransposon_Mus_musculus_chnk52f	5
ss_ERVB3_1-LTR_MM_LTR_Retrotransposon_Mus_musculus_chnk53f	4
ss_ERVB3_1-LTR_MM_LTR_Retrotransposon_Mus_musculus_chnk54f	3
ss_ERVB3_1-LTR_MM_LTR_Retrotransposon_Mus_musculus_chnk55f	3
ss_ERVB3_1-LTR_MM_LTR_Retrotransposon_Mus_musculus_chnk56f	3
ss_ERVB3_1-LTR_MM_LTR_Retrotransposon_Mus_musculus_chnk57f	4
ss_ERVB3_1-LTR_MM_LTR_Retrotransposon_Mus_musculus_chnk58f	10
ss_ERVB3_1-LTR_MM_LTR_Retrotransposon_Mus_musculus_chnk59f	4
ss_ERVB3_1-LTR_MM_LTR_Retrotransposon_Mus_musculus_chnk5f	3
ss_ERVB3_1-LTR_MM_LTR_Retrotransposon_Mus_musculus_chnk60f	2
ss_ERVB3_1-LTR_MM_LTR_Retrotransposon_Mus_musculus_chnk61f	2
ss_ERVB3_1-LTR_MM_LTR_Retrotransposon_Mus_musculus_chnk62f	2
ss_ERVB3_1-LTR_MM_LTR_Retrotransposon_Mus_musculus_chnk63f	2
ss_ERVB3_1-LTR_MM_LTR_Retrotransposon_Mus_musculus_chnk64f	2
ss_ERVB3_1-LTR_MM_LTR_Retrotransposon_Mus_musculus_chnk65f	2
ss_ERVB3_1-LTR_MM_LTR_Retrotransposon_Mus_musculus_chnk66f	2
ss_ERVB3_1-LTR_MM_LTR_Retrotransposon_Mus_musculus_chnk67f	2
ss_ERVB3_1-LTR_MM_LTR_Retrotransposon_Mus_musculus_chnk68f	2
ss_ERVB3_1-LTR_MM_LTR_Retrotransposon_Mus_musculus_chnk69f	1
ss_ERVB3_1-LTR_MM_LTR_Retrotransposon_Mus_musculus_chnk6f	3
ss_ERVB3_1-LTR_MM_LTR_Retrotransposon_Mus_musculus_chnk70f	1
ss_ERVB3_1-LTR_MM_LTR_Retrotransposon_Mus_musculus_chnk71f	1
ss_ERVB3_1-LTR_MM_LTR_Retrotransposon_Mus_musculus_chnk72f	1
ss_ERVB3_1-LTR_MM_LTR_Retrotransposon_Mus_musculus_chnk73f	1
ss_ERVB3_1-LTR_MM_LTR_Retrotransposon_Mus_musculus_chnk74f	1
ss_ERVB3_1-LTR_MM_LTR_Retrotransposon_Mus_musculus_chnk75f	1
ss_ERVB3_1-LTR_MM_LTR_Retrotransposon_Mus_musculus_chnk76f	1
ss_ERVB3_1-LTR_MM_LTR_Retrotransposon_Mus_musculus_chnk77f	1
ss_ERVB3_1-LTR_MM_LTR_Retrotransposon_Mus_musculus_chnk78f	1
ss_ERVB3_1-LTR_MM_LTR_Retrotransposon_Mus_musculus_chnk79f	1
ss_ERVB3_1-LTR_MM_LTR_Retrotransposon_Mus_musculus_chnk7f	3
ss_ERVB3_1-LTR_MM_LTR_Retrotransposon_Mus_musculus_chnk80f	1
ss_ERVB3_1-LTR_MM_LTR_Retrotransposon_Mus_musculus_chnk81f	1
ss_ERVB3_1-LTR_MM_LTR_Retrotransposon_Mus_musculus_chnk82f	1
ss_ERVB3_1-LTR_MM_LTR_Retrotransposon_Mus_musculus_chnk83f	1
ss_ERVB3_1-LTR_MM_LTR_Retrotransposon_Mus_musculus_chnk84f	1
ss_ERVB3_1-LTR_MM_LTR_Retrotransposon_Mus_musculus_chnk85f	8
ss_ERVB3_1-LTR_MM_LTR_Retrotransposon_Mus_musculus_chnk86f	8
ss_ERVB3_1-LTR_MM_LTR_Retrotransposon_Mus_musculus_chnk87f	11
ss_ERVB3_1-LTR_MM_LTR_Retrotransposon_Mus_musculus_chnk88f	12
ss_ERVB3_1-LTR_MM_LTR_Retrotransposon_Mus_musculus_chnk89f	4
ss_ERVB3_1-LTR_MM_LTR_Retrotransposon_Mus_musculus_chnk8f	3
ss_ERVB3_1-LTR_MM_LTR_Retrotransposon_Mus_musculus_chnk90f	4
ss_ERVB3_1-LTR_MM_LTR_Retrotransposon_Mus_musculus_chnk91f	4
ss_ERVB3_1-LTR_MM_LTR_Retrotransposon_Mus_musculus_chnk92f	1
ss_ERVB3_1-LTR_MM_LTR_Retrotransposon_Mus_musculus_chnk93f	2
ss_ERVB3_1-LTR_MM_LTR_Retrotransposon_Mus_musculus_chnk94f	2
ss_ERVB3_1-LTR_MM_LTR_Retrotransposon_Mus_musculus_chnk95f	1
ss_ERVB3_1-LTR_MM_LTR_Retrotransposon_Mus_musculus_chnk96f	1
ss_ERVB3_1-LTR_MM_LTR_Retrotransposon_Mus_musculus_chnk97f	1
ss_ERVB3_1-LTR_MM_LTR_Retrotransposon_Mus_musculus_chnk98f	1
ss_ERVB3_1-LTR_MM_LTR_Retrotransposon_Mus_musculus_chnk9f	3
ss_ERVB4_1-I_MM_ERV2_Mus_musculus_chnk100f	6
ss_ERVB4_1-I_MM_ERV2_Mus_musculus_chnk100r	2
ss_ERVB4_1-I_MM_ERV2_Mus_musculus_chnk101f	4
ss_ERVB4_1-I_MM_ERV2_Mus_musculus_chnk101r	4
ss_ERVB4_1-I_MM_ERV2_Mus_musculus_chnk102f	5
ss_ERVB4_1-I_MM_ERV2_Mus_musculus_chnk102r	3
ss_ERVB4_1-I_MM_ERV2_Mus_musculus_chnk103f	3
ss_ERVB4_1-I_MM_ERV2_Mus_musculus_chnk103r	2
ss_ERVB4_1-I_MM_ERV2_Mus_musculus_chnk104f	2
ss_ERVB4_1-I_MM_ERV2_Mus_musculus_chnk104r	3
ss_ERVB4_1-I_MM_ERV2_Mus_musculus_chnk105f	2
ss_ERVB4_1-I_MM_ERV2_Mus_musculus_chnk105r	5
ss_ERVB4_1-I_MM_ERV2_Mus_musculus_chnk106f	3
ss_ERVB4_1-I_MM_ERV2_Mus_musculus_chnk106r	13
ss_ERVB4_1-I_MM_ERV2_Mus_musculus_chnk107f	14
ss_ERVB4_1-I_MM_ERV2_Mus_musculus_chnk107r	5
ss_ERVB4_1-I_MM_ERV2_Mus_musculus_chnk108f	5
ss_ERVB4_1-I_MM_ERV2_Mus_musculus_chnk108r	3
ss_ERVB4_1-I_MM_ERV2_Mus_musculus_chnk109f	3
ss_ERVB4_1-I_MM_ERV2_Mus_musculus_chnk109r	4
ss_ERVB4_1-I_MM_ERV2_Mus_musculus_chnk10f	2
ss_ERVB4_1-I_MM_ERV2_Mus_musculus_chnk10r	21
ss_ERVB4_1-I_MM_ERV2_Mus_musculus_chnk110f	2
ss_ERVB4_1-I_MM_ERV2_Mus_musculus_chnk110r	2
ss_ERVB4_1-I_MM_ERV2_Mus_musculus_chnk111f	2
ss_ERVB4_1-I_MM_ERV2_Mus_musculus_chnk111r	3
ss_ERVB4_1-I_MM_ERV2_Mus_musculus_chnk112f	5
ss_ERVB4_1-I_MM_ERV2_Mus_musculus_chnk112r	4
ss_ERVB4_1-I_MM_ERV2_Mus_musculus_chnk113f	3
ss_ERVB4_1-I_MM_ERV2_Mus_musculus_chnk113r	4
ss_ERVB4_1-I_MM_ERV2_Mus_musculus_chnk114f	2
ss_ERVB4_1-I_MM_ERV2_Mus_musculus_chnk114r	5
ss_ERVB4_1-I_MM_ERV2_Mus_musculus_chnk115f	2
ss_ERVB4_1-I_MM_ERV2_Mus_musculus_chnk115r	4
ss_ERVB4_1-I_MM_ERV2_Mus_musculus_chnk116f	2
ss_ERVB4_1-I_MM_ERV2_Mus_musculus_chnk116r	2
ss_ERVB4_1-I_MM_ERV2_Mus_musculus_chnk117f	2
ss_ERVB4_1-I_MM_ERV2_Mus_musculus_chnk117r	5
ss_ERVB4_1-I_MM_ERV2_Mus_musculus_chnk118f	2
ss_ERVB4_1-I_MM_ERV2_Mus_musculus_chnk118r	5
ss_ERVB4_1-I_MM_ERV2_Mus_musculus_chnk119f	1
ss_ERVB4_1-I_MM_ERV2_Mus_musculus_chnk119r	2
ss_ERVB4_1-I_MM_ERV2_Mus_musculus_chnk11f	2
ss_ERVB4_1-I_MM_ERV2_Mus_musculus_chnk11r	17
ss_ERVB4_1-I_MM_ERV2_Mus_musculus_chnk120f	1
ss_ERVB4_1-I_MM_ERV2_Mus_musculus_chnk120r	2
ss_ERVB4_1-I_MM_ERV2_Mus_musculus_chnk121f	1
ss_ERVB4_1-I_MM_ERV2_Mus_musculus_chnk121r	2
ss_ERVB4_1-I_MM_ERV2_Mus_musculus_chnk122f	1
ss_ERVB4_1-I_MM_ERV2_Mus_musculus_chnk122r	4
ss_ERVB4_1-I_MM_ERV2_Mus_musculus_chnk123f	2
ss_ERVB4_1-I_MM_ERV2_Mus_musculus_chnk123r	15
ss_ERVB4_1-I_MM_ERV2_Mus_musculus_chnk124f	4
ss_ERVB4_1-I_MM_ERV2_Mus_musculus_chnk124r	2
ss_ERVB4_1-I_MM_ERV2_Mus_musculus_chnk125f	1
ss_ERVB4_1-I_MM_ERV2_Mus_musculus_chnk125r	6
ss_ERVB4_1-I_MM_ERV2_Mus_musculus_chnk126f	1
ss_ERVB4_1-I_MM_ERV2_Mus_musculus_chnk126r	2
ss_ERVB4_1-I_MM_ERV2_Mus_musculus_chnk127f	2
ss_ERVB4_1-I_MM_ERV2_Mus_musculus_chnk127r	2
ss_ERVB4_1-I_MM_ERV2_Mus_musculus_chnk128f	2
ss_ERVB4_1-I_MM_ERV2_Mus_musculus_chnk128r	2
ss_ERVB4_1-I_MM_ERV2_Mus_musculus_chnk129f	3
ss_ERVB4_1-I_MM_ERV2_Mus_musculus_chnk129r	3
ss_ERVB4_1-I_MM_ERV2_Mus_musculus_chnk12f	3
ss_ERVB4_1-I_MM_ERV2_Mus_musculus_chnk12r	25
ss_ERVB4_1-I_MM_ERV2_Mus_musculus_chnk130f	5
ss_ERVB4_1-I_MM_ERV2_Mus_musculus_chnk130r	5
ss_ERVB4_1-I_MM_ERV2_Mus_musculus_chnk131f	3
ss_ERVB4_1-I_MM_ERV2_Mus_musculus_chnk131r	6
ss_ERVB4_1-I_MM_ERV2_Mus_musculus_chnk132f	4
ss_ERVB4_1-I_MM_ERV2_Mus_musculus_chnk132r	5
ss_ERVB4_1-I_MM_ERV2_Mus_musculus_chnk133f	2
ss_ERVB4_1-I_MM_ERV2_Mus_musculus_chnk133r	4
ss_ERVB4_1-I_MM_ERV2_Mus_musculus_chnk134f	3
ss_ERVB4_1-I_MM_ERV2_Mus_musculus_chnk134r	2
ss_ERVB4_1-I_MM_ERV2_Mus_musculus_chnk135f	17
ss_ERVB4_1-I_MM_ERV2_Mus_musculus_chnk135r	4
ss_ERVB4_1-I_MM_ERV2_Mus_musculus_chnk136f	3
ss_ERVB4_1-I_MM_ERV2_Mus_musculus_chnk136r	4
ss_ERVB4_1-I_MM_ERV2_Mus_musculus_chnk137f	4
ss_ERVB4_1-I_MM_ERV2_Mus_musculus_chnk137r	2
ss_ERVB4_1-I_MM_ERV2_Mus_musculus_chnk138f	5
ss_ERVB4_1-I_MM_ERV2_Mus_musculus_chnk138r	2
ss_ERVB4_1-I_MM_ERV2_Mus_musculus_chnk139f	3
ss_ERVB4_1-I_MM_ERV2_Mus_musculus_chnk139r	2
ss_ERVB4_1-I_MM_ERV2_Mus_musculus_chnk13f	1
ss_ERVB4_1-I_MM_ERV2_Mus_musculus_chnk13r	3
ss_ERVB4_1-I_MM_ERV2_Mus_musculus_chnk140f	1
ss_ERVB4_1-I_MM_ERV2_Mus_musculus_chnk140r	5
ss_ERVB4_1-I_MM_ERV2_Mus_musculus_chnk141f	2
ss_ERVB4_1-I_MM_ERV2_Mus_musculus_chnk141r	5
ss_ERVB4_1-I_MM_ERV2_Mus_musculus_chnk142f	6
ss_ERVB4_1-I_MM_ERV2_Mus_musculus_chnk142r	2
ss_ERVB4_1-I_MM_ERV2_Mus_musculus_chnk143f	1
ss_ERVB4_1-I_MM_ERV2_Mus_musculus_chnk143r	4
ss_ERVB4_1-I_MM_ERV2_Mus_musculus_chnk144f	1
ss_ERVB4_1-I_MM_ERV2_Mus_musculus_chnk144r	4
ss_ERVB4_1-I_MM_ERV2_Mus_musculus_chnk145f	3
ss_ERVB4_1-I_MM_ERV2_Mus_musculus_chnk145r	2
ss_ERVB4_1-I_MM_ERV2_Mus_musculus_chnk146f	1
ss_ERVB4_1-I_MM_ERV2_Mus_musculus_chnk146r	2
ss_ERVB4_1-I_MM_ERV2_Mus_musculus_chnk147f	1
ss_ERVB4_1-I_MM_ERV2_Mus_musculus_chnk147r	2
ss_ERVB4_1-I_MM_ERV2_Mus_musculus_chnk148f	1
ss_ERVB4_1-I_MM_ERV2_Mus_musculus_chnk148r	5
ss_ERVB4_1-I_MM_ERV2_Mus_musculus_chnk149f	1
ss_ERVB4_1-I_MM_ERV2_Mus_musculus_chnk149r	4
ss_ERVB4_1-I_MM_ERV2_Mus_musculus_chnk14f	1
ss_ERVB4_1-I_MM_ERV2_Mus_musculus_chnk14r	13
ss_ERVB4_1-I_MM_ERV2_Mus_musculus_chnk150f	2
ss_ERVB4_1-I_MM_ERV2_Mus_musculus_chnk150r	3
ss_ERVB4_1-I_MM_ERV2_Mus_musculus_chnk151f	3
ss_ERVB4_1-I_MM_ERV2_Mus_musculus_chnk151r	3
ss_ERVB4_1-I_MM_ERV2_Mus_musculus_chnk152f	1
ss_ERVB4_1-I_MM_ERV2_Mus_musculus_chnk152r	3
ss_ERVB4_1-I_MM_ERV2_Mus_musculus_chnk153f	1
ss_ERVB4_1-I_MM_ERV2_Mus_musculus_chnk153r	2
ss_ERVB4_1-I_MM_ERV2_Mus_musculus_chnk154f	3
ss_ERVB4_1-I_MM_ERV2_Mus_musculus_chnk154r	1
ss_ERVB4_1-I_MM_ERV2_Mus_musculus_chnk155f	4
ss_ERVB4_1-I_MM_ERV2_Mus_musculus_chnk155r	3
ss_ERVB4_1-I_MM_ERV2_Mus_musculus_chnk156f	3
ss_ERVB4_1-I_MM_ERV2_Mus_musculus_chnk156r	3
ss_ERVB4_1-I_MM_ERV2_Mus_musculus_chnk157f	2
ss_ERVB4_1-I_MM_ERV2_Mus_musculus_chnk157r	1
ss_ERVB4_1-I_MM_ERV2_Mus_musculus_chnk158f	2
ss_ERVB4_1-I_MM_ERV2_Mus_musculus_chnk158r	1
ss_ERVB4_1-I_MM_ERV2_Mus_musculus_chnk159f	6
ss_ERVB4_1-I_MM_ERV2_Mus_musculus_chnk159r	1
ss_ERVB4_1-I_MM_ERV2_Mus_musculus_chnk15f	1
ss_ERVB4_1-I_MM_ERV2_Mus_musculus_chnk15r	7
ss_ERVB4_1-I_MM_ERV2_Mus_musculus_chnk160f	9
ss_ERVB4_1-I_MM_ERV2_Mus_musculus_chnk160r	1
ss_ERVB4_1-I_MM_ERV2_Mus_musculus_chnk161f	7
ss_ERVB4_1-I_MM_ERV2_Mus_musculus_chnk161r	1
ss_ERVB4_1-I_MM_ERV2_Mus_musculus_chnk162f	3
ss_ERVB4_1-I_MM_ERV2_Mus_musculus_chnk162r	1
ss_ERVB4_1-I_MM_ERV2_Mus_musculus_chnk163f	4
ss_ERVB4_1-I_MM_ERV2_Mus_musculus_chnk163r	2
ss_ERVB4_1-I_MM_ERV2_Mus_musculus_chnk164f	1
ss_ERVB4_1-I_MM_ERV2_Mus_musculus_chnk164r	1
ss_ERVB4_1-I_MM_ERV2_Mus_musculus_chnk165f	1
ss_ERVB4_1-I_MM_ERV2_Mus_musculus_chnk165r	2
ss_ERVB4_1-I_MM_ERV2_Mus_musculus_chnk166f	3
ss_ERVB4_1-I_MM_ERV2_Mus_musculus_chnk166r	3
ss_ERVB4_1-I_MM_ERV2_Mus_musculus_chnk167f	8
ss_ERVB4_1-I_MM_ERV2_Mus_musculus_chnk167r	3
ss_ERVB4_1-I_MM_ERV2_Mus_musculus_chnk168f	4
ss_ERVB4_1-I_MM_ERV2_Mus_musculus_chnk168r	3
ss_ERVB4_1-I_MM_ERV2_Mus_musculus_chnk169f	5
ss_ERVB4_1-I_MM_ERV2_Mus_musculus_chnk169r	3
ss_ERVB4_1-I_MM_ERV2_Mus_musculus_chnk16f	1
ss_ERVB4_1-I_MM_ERV2_Mus_musculus_chnk16r	35
ss_ERVB4_1-I_MM_ERV2_Mus_musculus_chnk170f	2
ss_ERVB4_1-I_MM_ERV2_Mus_musculus_chnk170r	2
ss_ERVB4_1-I_MM_ERV2_Mus_musculus_chnk171f	5
ss_ERVB4_1-I_MM_ERV2_Mus_musculus_chnk171r	1
ss_ERVB4_1-I_MM_ERV2_Mus_musculus_chnk172f	1
ss_ERVB4_1-I_MM_ERV2_Mus_musculus_chnk172r	1
ss_ERVB4_1-I_MM_ERV2_Mus_musculus_chnk173f	4
ss_ERVB4_1-I_MM_ERV2_Mus_musculus_chnk173r	3
ss_ERVB4_1-I_MM_ERV2_Mus_musculus_chnk174f	5
ss_ERVB4_1-I_MM_ERV2_Mus_musculus_chnk174r	2
ss_ERVB4_1-I_MM_ERV2_Mus_musculus_chnk175f	6
ss_ERVB4_1-I_MM_ERV2_Mus_musculus_chnk175r	1
ss_ERVB4_1-I_MM_ERV2_Mus_musculus_chnk176f	13
ss_ERVB4_1-I_MM_ERV2_Mus_musculus_chnk176r	2
ss_ERVB4_1-I_MM_ERV2_Mus_musculus_chnk177f	16
ss_ERVB4_1-I_MM_ERV2_Mus_musculus_chnk177r	1
ss_ERVB4_1-I_MM_ERV2_Mus_musculus_chnk178f	2
ss_ERVB4_1-I_MM_ERV2_Mus_musculus_chnk178r	1
ss_ERVB4_1-I_MM_ERV2_Mus_musculus_chnk179f	4
ss_ERVB4_1-I_MM_ERV2_Mus_musculus_chnk179r	1
ss_ERVB4_1-I_MM_ERV2_Mus_musculus_chnk17f	1
ss_ERVB4_1-I_MM_ERV2_Mus_musculus_chnk17r	60
ss_ERVB4_1-I_MM_ERV2_Mus_musculus_chnk180f	10
ss_ERVB4_1-I_MM_ERV2_Mus_musculus_chnk180r	1
ss_ERVB4_1-I_MM_ERV2_Mus_musculus_chnk181f	7
ss_ERVB4_1-I_MM_ERV2_Mus_musculus_chnk181r	1
ss_ERVB4_1-I_MM_ERV2_Mus_musculus_chnk182f	2
ss_ERVB4_1-I_MM_ERV2_Mus_musculus_chnk182r	1
ss_ERVB4_1-I_MM_ERV2_Mus_musculus_chnk183f	5
ss_ERVB4_1-I_MM_ERV2_Mus_musculus_chnk183r	1
ss_ERVB4_1-I_MM_ERV2_Mus_musculus_chnk184f	6
ss_ERVB4_1-I_MM_ERV2_Mus_musculus_chnk184r	1
ss_ERVB4_1-I_MM_ERV2_Mus_musculus_chnk185f	2
ss_ERVB4_1-I_MM_ERV2_Mus_musculus_chnk185r	1
ss_ERVB4_1-I_MM_ERV2_Mus_musculus_chnk186f	5
ss_ERVB4_1-I_MM_ERV2_Mus_musculus_chnk186r	1
ss_ERVB4_1-I_MM_ERV2_Mus_musculus_chnk187f	1
ss_ERVB4_1-I_MM_ERV2_Mus_musculus_chnk187r	1
ss_ERVB4_1-I_MM_ERV2_Mus_musculus_chnk188f	1
ss_ERVB4_1-I_MM_ERV2_Mus_musculus_chnk188r	1
ss_ERVB4_1-I_MM_ERV2_Mus_musculus_chnk189f	5
ss_ERVB4_1-I_MM_ERV2_Mus_musculus_chnk189r	1
ss_ERVB4_1-I_MM_ERV2_Mus_musculus_chnk18f	1
ss_ERVB4_1-I_MM_ERV2_Mus_musculus_chnk18r	42
ss_ERVB4_1-I_MM_ERV2_Mus_musculus_chnk190f	3
ss_ERVB4_1-I_MM_ERV2_Mus_musculus_chnk190r	1
ss_ERVB4_1-I_MM_ERV2_Mus_musculus_chnk191f	24
ss_ERVB4_1-I_MM_ERV2_Mus_musculus_chnk191r	2
ss_ERVB4_1-I_MM_ERV2_Mus_musculus_chnk192f	30
ss_ERVB4_1-I_MM_ERV2_Mus_musculus_chnk192r	1
ss_ERVB4_1-I_MM_ERV2_Mus_musculus_chnk193f	1
ss_ERVB4_1-I_MM_ERV2_Mus_musculus_chnk193r	1
ss_ERVB4_1-I_MM_ERV2_Mus_musculus_chnk194f	20
ss_ERVB4_1-I_MM_ERV2_Mus_musculus_chnk194r	1
ss_ERVB4_1-I_MM_ERV2_Mus_musculus_chnk195f	12
ss_ERVB4_1-I_MM_ERV2_Mus_musculus_chnk195r	1
ss_ERVB4_1-I_MM_ERV2_Mus_musculus_chnk196f	36
ss_ERVB4_1-I_MM_ERV2_Mus_musculus_chnk196r	1
ss_ERVB4_1-I_MM_ERV2_Mus_musculus_chnk197f	40
ss_ERVB4_1-I_MM_ERV2_Mus_musculus_chnk197r	1
ss_ERVB4_1-I_MM_ERV2_Mus_musculus_chnk198f	19
ss_ERVB4_1-I_MM_ERV2_Mus_musculus_chnk198r	1
ss_ERVB4_1-I_MM_ERV2_Mus_musculus_chnk199f	6
ss_ERVB4_1-I_MM_ERV2_Mus_musculus_chnk199r	1
ss_ERVB4_1-I_MM_ERV2_Mus_musculus_chnk19f	1
ss_ERVB4_1-I_MM_ERV2_Mus_musculus_chnk19r	35
ss_ERVB4_1-I_MM_ERV2_Mus_musculus_chnk1f	1
ss_ERVB4_1-I_MM_ERV2_Mus_musculus_chnk1r	60
ss_ERVB4_1-I_MM_ERV2_Mus_musculus_chnk200f	7
ss_ERVB4_1-I_MM_ERV2_Mus_musculus_chnk200r	1
ss_ERVB4_1-I_MM_ERV2_Mus_musculus_chnk201f	3
ss_ERVB4_1-I_MM_ERV2_Mus_musculus_chnk201r	1
ss_ERVB4_1-I_MM_ERV2_Mus_musculus_chnk202f	39
ss_ERVB4_1-I_MM_ERV2_Mus_musculus_chnk202r	2
ss_ERVB4_1-I_MM_ERV2_Mus_musculus_chnk203f	19
ss_ERVB4_1-I_MM_ERV2_Mus_musculus_chnk203r	2
ss_ERVB4_1-I_MM_ERV2_Mus_musculus_chnk204f	32
ss_ERVB4_1-I_MM_ERV2_Mus_musculus_chnk204r	2
ss_ERVB4_1-I_MM_ERV2_Mus_musculus_chnk205f	4
ss_ERVB4_1-I_MM_ERV2_Mus_musculus_chnk205r	1
ss_ERVB4_1-I_MM_ERV2_Mus_musculus_chnk206f	22
ss_ERVB4_1-I_MM_ERV2_Mus_musculus_chnk206r	2
ss_ERVB4_1-I_MM_ERV2_Mus_musculus_chnk207f	17
ss_ERVB4_1-I_MM_ERV2_Mus_musculus_chnk207r	2
ss_ERVB4_1-I_MM_ERV2_Mus_musculus_chnk208f	5
ss_ERVB4_1-I_MM_ERV2_Mus_musculus_chnk208r	4
ss_ERVB4_1-I_MM_ERV2_Mus_musculus_chnk209f	22
ss_ERVB4_1-I_MM_ERV2_Mus_musculus_chnk209r	1
ss_ERVB4_1-I_MM_ERV2_Mus_musculus_chnk20f	1
ss_ERVB4_1-I_MM_ERV2_Mus_musculus_chnk20r	1
ss_ERVB4_1-I_MM_ERV2_Mus_musculus_chnk210f	41
ss_ERVB4_1-I_MM_ERV2_Mus_musculus_chnk210r	1
ss_ERVB4_1-I_MM_ERV2_Mus_musculus_chnk211f	7
ss_ERVB4_1-I_MM_ERV2_Mus_musculus_chnk211r	1
ss_ERVB4_1-I_MM_ERV2_Mus_musculus_chnk212f	34
ss_ERVB4_1-I_MM_ERV2_Mus_musculus_chnk212r	1
ss_ERVB4_1-I_MM_ERV2_Mus_musculus_chnk21f	1
ss_ERVB4_1-I_MM_ERV2_Mus_musculus_chnk21r	1
ss_ERVB4_1-I_MM_ERV2_Mus_musculus_chnk22f	1
ss_ERVB4_1-I_MM_ERV2_Mus_musculus_chnk22r	6
ss_ERVB4_1-I_MM_ERV2_Mus_musculus_chnk23f	2
ss_ERVB4_1-I_MM_ERV2_Mus_musculus_chnk23r	18
ss_ERVB4_1-I_MM_ERV2_Mus_musculus_chnk24f	1
ss_ERVB4_1-I_MM_ERV2_Mus_musculus_chnk24r	4
ss_ERVB4_1-I_MM_ERV2_Mus_musculus_chnk25f	1
ss_ERVB4_1-I_MM_ERV2_Mus_musculus_chnk25r	6
ss_ERVB4_1-I_MM_ERV2_Mus_musculus_chnk26r	1
ss_ERVB4_1-I_MM_ERV2_Mus_musculus_chnk27r	8
ss_ERVB4_1-I_MM_ERV2_Mus_musculus_chnk28f	1
ss_ERVB4_1-I_MM_ERV2_Mus_musculus_chnk28r	4
ss_ERVB4_1-I_MM_ERV2_Mus_musculus_chnk29f	1
ss_ERVB4_1-I_MM_ERV2_Mus_musculus_chnk29r	2
ss_ERVB4_1-I_MM_ERV2_Mus_musculus_chnk2f	1
ss_ERVB4_1-I_MM_ERV2_Mus_musculus_chnk2r	6
ss_ERVB4_1-I_MM_ERV2_Mus_musculus_chnk30f	1
ss_ERVB4_1-I_MM_ERV2_Mus_musculus_chnk30r	8
ss_ERVB4_1-I_MM_ERV2_Mus_musculus_chnk31f	1
ss_ERVB4_1-I_MM_ERV2_Mus_musculus_chnk31r	2
ss_ERVB4_1-I_MM_ERV2_Mus_musculus_chnk32f	1
ss_ERVB4_1-I_MM_ERV2_Mus_musculus_chnk32r	2
ss_ERVB4_1-I_MM_ERV2_Mus_musculus_chnk33f	1
ss_ERVB4_1-I_MM_ERV2_Mus_musculus_chnk33r	10
ss_ERVB4_1-I_MM_ERV2_Mus_musculus_chnk34f	1
ss_ERVB4_1-I_MM_ERV2_Mus_musculus_chnk34r	9
ss_ERVB4_1-I_MM_ERV2_Mus_musculus_chnk35f	1
ss_ERVB4_1-I_MM_ERV2_Mus_musculus_chnk35r	2
ss_ERVB4_1-I_MM_ERV2_Mus_musculus_chnk36f	1
ss_ERVB4_1-I_MM_ERV2_Mus_musculus_chnk36r	1
ss_ERVB4_1-I_MM_ERV2_Mus_musculus_chnk37f	1
ss_ERVB4_1-I_MM_ERV2_Mus_musculus_chnk37r	14
ss_ERVB4_1-I_MM_ERV2_Mus_musculus_chnk38f	2
ss_ERVB4_1-I_MM_ERV2_Mus_musculus_chnk38r	6
ss_ERVB4_1-I_MM_ERV2_Mus_musculus_chnk39f	1
ss_ERVB4_1-I_MM_ERV2_Mus_musculus_chnk39r	5
ss_ERVB4_1-I_MM_ERV2_Mus_musculus_chnk3f	1
ss_ERVB4_1-I_MM_ERV2_Mus_musculus_chnk3r	32
ss_ERVB4_1-I_MM_ERV2_Mus_musculus_chnk40f	2
ss_ERVB4_1-I_MM_ERV2_Mus_musculus_chnk40r	2
ss_ERVB4_1-I_MM_ERV2_Mus_musculus_chnk41f	2
ss_ERVB4_1-I_MM_ERV2_Mus_musculus_chnk41r	3
ss_ERVB4_1-I_MM_ERV2_Mus_musculus_chnk42f	1
ss_ERVB4_1-I_MM_ERV2_Mus_musculus_chnk42r	1
ss_ERVB4_1-I_MM_ERV2_Mus_musculus_chnk43f	2
ss_ERVB4_1-I_MM_ERV2_Mus_musculus_chnk43r	8
ss_ERVB4_1-I_MM_ERV2_Mus_musculus_chnk44f	2
ss_ERVB4_1-I_MM_ERV2_Mus_musculus_chnk44r	1
ss_ERVB4_1-I_MM_ERV2_Mus_musculus_chnk45f	3
ss_ERVB4_1-I_MM_ERV2_Mus_musculus_chnk45r	3
ss_ERVB4_1-I_MM_ERV2_Mus_musculus_chnk46f	3
ss_ERVB4_1-I_MM_ERV2_Mus_musculus_chnk46r	5
ss_ERVB4_1-I_MM_ERV2_Mus_musculus_chnk47f	3
ss_ERVB4_1-I_MM_ERV2_Mus_musculus_chnk47r	9
ss_ERVB4_1-I_MM_ERV2_Mus_musculus_chnk48f	2
ss_ERVB4_1-I_MM_ERV2_Mus_musculus_chnk48r	1
ss_ERVB4_1-I_MM_ERV2_Mus_musculus_chnk49f	2
ss_ERVB4_1-I_MM_ERV2_Mus_musculus_chnk49r	2
ss_ERVB4_1-I_MM_ERV2_Mus_musculus_chnk4f	4
ss_ERVB4_1-I_MM_ERV2_Mus_musculus_chnk4r	31
ss_ERVB4_1-I_MM_ERV2_Mus_musculus_chnk50f	1
ss_ERVB4_1-I_MM_ERV2_Mus_musculus_chnk50r	3
ss_ERVB4_1-I_MM_ERV2_Mus_musculus_chnk51f	1
ss_ERVB4_1-I_MM_ERV2_Mus_musculus_chnk51r	7
ss_ERVB4_1-I_MM_ERV2_Mus_musculus_chnk52f	1
ss_ERVB4_1-I_MM_ERV2_Mus_musculus_chnk52r	5
ss_ERVB4_1-I_MM_ERV2_Mus_musculus_chnk53f	1
ss_ERVB4_1-I_MM_ERV2_Mus_musculus_chnk53r	9
ss_ERVB4_1-I_MM_ERV2_Mus_musculus_chnk54f	1
ss_ERVB4_1-I_MM_ERV2_Mus_musculus_chnk54r	6
ss_ERVB4_1-I_MM_ERV2_Mus_musculus_chnk55f	1
ss_ERVB4_1-I_MM_ERV2_Mus_musculus_chnk55r	4
ss_ERVB4_1-I_MM_ERV2_Mus_musculus_chnk56f	1
ss_ERVB4_1-I_MM_ERV2_Mus_musculus_chnk56r	3
ss_ERVB4_1-I_MM_ERV2_Mus_musculus_chnk57f	1
ss_ERVB4_1-I_MM_ERV2_Mus_musculus_chnk57r	2
ss_ERVB4_1-I_MM_ERV2_Mus_musculus_chnk58f	4
ss_ERVB4_1-I_MM_ERV2_Mus_musculus_chnk58r	7
ss_ERVB4_1-I_MM_ERV2_Mus_musculus_chnk59f	3
ss_ERVB4_1-I_MM_ERV2_Mus_musculus_chnk59r	5
ss_ERVB4_1-I_MM_ERV2_Mus_musculus_chnk5f	1
ss_ERVB4_1-I_MM_ERV2_Mus_musculus_chnk5r	14
ss_ERVB4_1-I_MM_ERV2_Mus_musculus_chnk60f	1
ss_ERVB4_1-I_MM_ERV2_Mus_musculus_chnk60r	5
ss_ERVB4_1-I_MM_ERV2_Mus_musculus_chnk61f	2
ss_ERVB4_1-I_MM_ERV2_Mus_musculus_chnk61r	1
ss_ERVB4_1-I_MM_ERV2_Mus_musculus_chnk62f	2
ss_ERVB4_1-I_MM_ERV2_Mus_musculus_chnk62r	3
ss_ERVB4_1-I_MM_ERV2_Mus_musculus_chnk63f	3
ss_ERVB4_1-I_MM_ERV2_Mus_musculus_chnk63r	3
ss_ERVB4_1-I_MM_ERV2_Mus_musculus_chnk64f	3
ss_ERVB4_1-I_MM_ERV2_Mus_musculus_chnk64r	1
ss_ERVB4_1-I_MM_ERV2_Mus_musculus_chnk65f	5
ss_ERVB4_1-I_MM_ERV2_Mus_musculus_chnk65r	1
ss_ERVB4_1-I_MM_ERV2_Mus_musculus_chnk66f	2
ss_ERVB4_1-I_MM_ERV2_Mus_musculus_chnk66r	1
ss_ERVB4_1-I_MM_ERV2_Mus_musculus_chnk67f	2
ss_ERVB4_1-I_MM_ERV2_Mus_musculus_chnk67r	1
ss_ERVB4_1-I_MM_ERV2_Mus_musculus_chnk68f	2
ss_ERVB4_1-I_MM_ERV2_Mus_musculus_chnk68r	1
ss_ERVB4_1-I_MM_ERV2_Mus_musculus_chnk69f	2
ss_ERVB4_1-I_MM_ERV2_Mus_musculus_chnk69r	3
ss_ERVB4_1-I_MM_ERV2_Mus_musculus_chnk6f	1
ss_ERVB4_1-I_MM_ERV2_Mus_musculus_chnk6r	14
ss_ERVB4_1-I_MM_ERV2_Mus_musculus_chnk70f	3
ss_ERVB4_1-I_MM_ERV2_Mus_musculus_chnk70r	1
ss_ERVB4_1-I_MM_ERV2_Mus_musculus_chnk71f	4
ss_ERVB4_1-I_MM_ERV2_Mus_musculus_chnk71r	4
ss_ERVB4_1-I_MM_ERV2_Mus_musculus_chnk72f	2
ss_ERVB4_1-I_MM_ERV2_Mus_musculus_chnk72r	5
ss_ERVB4_1-I_MM_ERV2_Mus_musculus_chnk73f	5
ss_ERVB4_1-I_MM_ERV2_Mus_musculus_chnk73r	2
ss_ERVB4_1-I_MM_ERV2_Mus_musculus_chnk74f	2
ss_ERVB4_1-I_MM_ERV2_Mus_musculus_chnk74r	1
ss_ERVB4_1-I_MM_ERV2_Mus_musculus_chnk75f	2
ss_ERVB4_1-I_MM_ERV2_Mus_musculus_chnk75r	3
ss_ERVB4_1-I_MM_ERV2_Mus_musculus_chnk76f	2
ss_ERVB4_1-I_MM_ERV2_Mus_musculus_chnk76r	4
ss_ERVB4_1-I_MM_ERV2_Mus_musculus_chnk77f	2
ss_ERVB4_1-I_MM_ERV2_Mus_musculus_chnk77r	4
ss_ERVB4_1-I_MM_ERV2_Mus_musculus_chnk78f	5
ss_ERVB4_1-I_MM_ERV2_Mus_musculus_chnk78r	16
ss_ERVB4_1-I_MM_ERV2_Mus_musculus_chnk79f	4
ss_ERVB4_1-I_MM_ERV2_Mus_musculus_chnk79r	13
ss_ERVB4_1-I_MM_ERV2_Mus_musculus_chnk7f	2
ss_ERVB4_1-I_MM_ERV2_Mus_musculus_chnk7r	27
ss_ERVB4_1-I_MM_ERV2_Mus_musculus_chnk80f	2
ss_ERVB4_1-I_MM_ERV2_Mus_musculus_chnk80r	5
ss_ERVB4_1-I_MM_ERV2_Mus_musculus_chnk81f	5
ss_ERVB4_1-I_MM_ERV2_Mus_musculus_chnk81r	3
ss_ERVB4_1-I_MM_ERV2_Mus_musculus_chnk82f	6
ss_ERVB4_1-I_MM_ERV2_Mus_musculus_chnk82r	5
ss_ERVB4_1-I_MM_ERV2_Mus_musculus_chnk83f	5
ss_ERVB4_1-I_MM_ERV2_Mus_musculus_chnk83r	4
ss_ERVB4_1-I_MM_ERV2_Mus_musculus_chnk84f	5
ss_ERVB4_1-I_MM_ERV2_Mus_musculus_chnk84r	4
ss_ERVB4_1-I_MM_ERV2_Mus_musculus_chnk85f	2
ss_ERVB4_1-I_MM_ERV2_Mus_musculus_chnk85r	2
ss_ERVB4_1-I_MM_ERV2_Mus_musculus_chnk86f	2
ss_ERVB4_1-I_MM_ERV2_Mus_musculus_chnk86r	1
ss_ERVB4_1-I_MM_ERV2_Mus_musculus_chnk87f	2
ss_ERVB4_1-I_MM_ERV2_Mus_musculus_chnk87r	3
ss_ERVB4_1-I_MM_ERV2_Mus_musculus_chnk88f	6
ss_ERVB4_1-I_MM_ERV2_Mus_musculus_chnk88r	2
ss_ERVB4_1-I_MM_ERV2_Mus_musculus_chnk89f	2
ss_ERVB4_1-I_MM_ERV2_Mus_musculus_chnk89r	7
ss_ERVB4_1-I_MM_ERV2_Mus_musculus_chnk8f	1
ss_ERVB4_1-I_MM_ERV2_Mus_musculus_chnk8r	2
ss_ERVB4_1-I_MM_ERV2_Mus_musculus_chnk90f	2
ss_ERVB4_1-I_MM_ERV2_Mus_musculus_chnk90r	3
ss_ERVB4_1-I_MM_ERV2_Mus_musculus_chnk91f	6
ss_ERVB4_1-I_MM_ERV2_Mus_musculus_chnk91r	1
ss_ERVB4_1-I_MM_ERV2_Mus_musculus_chnk92f	3
ss_ERVB4_1-I_MM_ERV2_Mus_musculus_chnk92r	1
ss_ERVB4_1-I_MM_ERV2_Mus_musculus_chnk93f	2
ss_ERVB4_1-I_MM_ERV2_Mus_musculus_chnk93r	1
ss_ERVB4_1-I_MM_ERV2_Mus_musculus_chnk94f	2
ss_ERVB4_1-I_MM_ERV2_Mus_musculus_chnk94r	1
ss_ERVB4_1-I_MM_ERV2_Mus_musculus_chnk95f	2
ss_ERVB4_1-I_MM_ERV2_Mus_musculus_chnk95r	3
ss_ERVB4_1-I_MM_ERV2_Mus_musculus_chnk96f	5
ss_ERVB4_1-I_MM_ERV2_Mus_musculus_chnk96r	2
ss_ERVB4_1-I_MM_ERV2_Mus_musculus_chnk97f	2
ss_ERVB4_1-I_MM_ERV2_Mus_musculus_chnk97r	2
ss_ERVB4_1-I_MM_ERV2_Mus_musculus_chnk98f	2
ss_ERVB4_1-I_MM_ERV2_Mus_musculus_chnk98r	5
ss_ERVB4_1-I_MM_ERV2_Mus_musculus_chnk99f	7
ss_ERVB4_1-I_MM_ERV2_Mus_musculus_chnk99r	2
ss_ERVB4_1-I_MM_ERV2_Mus_musculus_chnk9f	1
ss_ERVB4_1-I_MM_ERV2_Mus_musculus_chnk9r	8
ss_ERVB4_1-LTR_MM_ERV2_Mus_musculus_chnk100f	5
ss_ERVB4_1-LTR_MM_ERV2_Mus_musculus_chnk101f	5
ss_ERVB4_1-LTR_MM_ERV2_Mus_musculus_chnk102f	5
ss_ERVB4_1-LTR_MM_ERV2_Mus_musculus_chnk103f	5
ss_ERVB4_1-LTR_MM_ERV2_Mus_musculus_chnk104f	5
ss_ERVB4_1-LTR_MM_ERV2_Mus_musculus_chnk105f	5
ss_ERVB4_1-LTR_MM_ERV2_Mus_musculus_chnk106f	6
ss_ERVB4_1-LTR_MM_ERV2_Mus_musculus_chnk107f	6
ss_ERVB4_1-LTR_MM_ERV2_Mus_musculus_chnk108f	5
ss_ERVB4_1-LTR_MM_ERV2_Mus_musculus_chnk109f	1
ss_ERVB4_1-LTR_MM_ERV2_Mus_musculus_chnk10f	11
ss_ERVB4_1-LTR_MM_ERV2_Mus_musculus_chnk110f	1
ss_ERVB4_1-LTR_MM_ERV2_Mus_musculus_chnk111f	1
ss_ERVB4_1-LTR_MM_ERV2_Mus_musculus_chnk112f	1
ss_ERVB4_1-LTR_MM_ERV2_Mus_musculus_chnk113f	3
ss_ERVB4_1-LTR_MM_ERV2_Mus_musculus_chnk114f	3
ss_ERVB4_1-LTR_MM_ERV2_Mus_musculus_chnk115f	2
ss_ERVB4_1-LTR_MM_ERV2_Mus_musculus_chnk11f	11
ss_ERVB4_1-LTR_MM_ERV2_Mus_musculus_chnk12f	9
ss_ERVB4_1-LTR_MM_ERV2_Mus_musculus_chnk13f	9
ss_ERVB4_1-LTR_MM_ERV2_Mus_musculus_chnk14f	9
ss_ERVB4_1-LTR_MM_ERV2_Mus_musculus_chnk15f	11
ss_ERVB4_1-LTR_MM_ERV2_Mus_musculus_chnk16f	12
ss_ERVB4_1-LTR_MM_ERV2_Mus_musculus_chnk17f	12
ss_ERVB4_1-LTR_MM_ERV2_Mus_musculus_chnk18f	6
ss_ERVB4_1-LTR_MM_ERV2_Mus_musculus_chnk19f	6
ss_ERVB4_1-LTR_MM_ERV2_Mus_musculus_chnk1f	256
ss_ERVB4_1-LTR_MM_ERV2_Mus_musculus_chnk1r	3
ss_ERVB4_1-LTR_MM_ERV2_Mus_musculus_chnk20f	1
ss_ERVB4_1-LTR_MM_ERV2_Mus_musculus_chnk21f	7
ss_ERVB4_1-LTR_MM_ERV2_Mus_musculus_chnk22f	20
ss_ERVB4_1-LTR_MM_ERV2_Mus_musculus_chnk23f	27
ss_ERVB4_1-LTR_MM_ERV2_Mus_musculus_chnk24f	114
ss_ERVB4_1-LTR_MM_ERV2_Mus_musculus_chnk25f	114
ss_ERVB4_1-LTR_MM_ERV2_Mus_musculus_chnk26f	113
ss_ERVB4_1-LTR_MM_ERV2_Mus_musculus_chnk27f	111
ss_ERVB4_1-LTR_MM_ERV2_Mus_musculus_chnk28f	128
ss_ERVB4_1-LTR_MM_ERV2_Mus_musculus_chnk29f	94
ss_ERVB4_1-LTR_MM_ERV2_Mus_musculus_chnk2f	230
ss_ERVB4_1-LTR_MM_ERV2_Mus_musculus_chnk30f	91
ss_ERVB4_1-LTR_MM_ERV2_Mus_musculus_chnk31f	72
ss_ERVB4_1-LTR_MM_ERV2_Mus_musculus_chnk32f	79
ss_ERVB4_1-LTR_MM_ERV2_Mus_musculus_chnk33f	152
ss_ERVB4_1-LTR_MM_ERV2_Mus_musculus_chnk34f	144
ss_ERVB4_1-LTR_MM_ERV2_Mus_musculus_chnk35f	202
ss_ERVB4_1-LTR_MM_ERV2_Mus_musculus_chnk36f	60
ss_ERVB4_1-LTR_MM_ERV2_Mus_musculus_chnk37f	63
ss_ERVB4_1-LTR_MM_ERV2_Mus_musculus_chnk38f	52
ss_ERVB4_1-LTR_MM_ERV2_Mus_musculus_chnk39f	44
ss_ERVB4_1-LTR_MM_ERV2_Mus_musculus_chnk3f	194
ss_ERVB4_1-LTR_MM_ERV2_Mus_musculus_chnk40f	11
ss_ERVB4_1-LTR_MM_ERV2_Mus_musculus_chnk41f	10
ss_ERVB4_1-LTR_MM_ERV2_Mus_musculus_chnk42f	10
ss_ERVB4_1-LTR_MM_ERV2_Mus_musculus_chnk43f	10
ss_ERVB4_1-LTR_MM_ERV2_Mus_musculus_chnk44f	65
ss_ERVB4_1-LTR_MM_ERV2_Mus_musculus_chnk45f	64
ss_ERVB4_1-LTR_MM_ERV2_Mus_musculus_chnk46f	62
ss_ERVB4_1-LTR_MM_ERV2_Mus_musculus_chnk47f	62
ss_ERVB4_1-LTR_MM_ERV2_Mus_musculus_chnk48f	49
ss_ERVB4_1-LTR_MM_ERV2_Mus_musculus_chnk49f	15
ss_ERVB4_1-LTR_MM_ERV2_Mus_musculus_chnk4f	186
ss_ERVB4_1-LTR_MM_ERV2_Mus_musculus_chnk50f	19
ss_ERVB4_1-LTR_MM_ERV2_Mus_musculus_chnk51f	116
ss_ERVB4_1-LTR_MM_ERV2_Mus_musculus_chnk52f	116
ss_ERVB4_1-LTR_MM_ERV2_Mus_musculus_chnk53f	111
ss_ERVB4_1-LTR_MM_ERV2_Mus_musculus_chnk55f	106
ss_ERVB4_1-LTR_MM_ERV2_Mus_musculus_chnk56f	64
ss_ERVB4_1-LTR_MM_ERV2_Mus_musculus_chnk57f	63
ss_ERVB4_1-LTR_MM_ERV2_Mus_musculus_chnk58f	58
ss_ERVB4_1-LTR_MM_ERV2_Mus_musculus_chnk59f	7
ss_ERVB4_1-LTR_MM_ERV2_Mus_musculus_chnk5f	187
ss_ERVB4_1-LTR_MM_ERV2_Mus_musculus_chnk60f	1
ss_ERVB4_1-LTR_MM_ERV2_Mus_musculus_chnk61f	2
ss_ERVB4_1-LTR_MM_ERV2_Mus_musculus_chnk62f	3
ss_ERVB4_1-LTR_MM_ERV2_Mus_musculus_chnk63f	2
ss_ERVB4_1-LTR_MM_ERV2_Mus_musculus_chnk64f	14
ss_ERVB4_1-LTR_MM_ERV2_Mus_musculus_chnk65f	15
ss_ERVB4_1-LTR_MM_ERV2_Mus_musculus_chnk66f	3
ss_ERVB4_1-LTR_MM_ERV2_Mus_musculus_chnk67f	3
ss_ERVB4_1-LTR_MM_ERV2_Mus_musculus_chnk68f	4
ss_ERVB4_1-LTR_MM_ERV2_Mus_musculus_chnk69f	1
ss_ERVB4_1-LTR_MM_ERV2_Mus_musculus_chnk6f	126
ss_ERVB4_1-LTR_MM_ERV2_Mus_musculus_chnk70f	3
ss_ERVB4_1-LTR_MM_ERV2_Mus_musculus_chnk71f	26
ss_ERVB4_1-LTR_MM_ERV2_Mus_musculus_chnk72f	24
ss_ERVB4_1-LTR_MM_ERV2_Mus_musculus_chnk73f	23
ss_ERVB4_1-LTR_MM_ERV2_Mus_musculus_chnk74f	87
ss_ERVB4_1-LTR_MM_ERV2_Mus_musculus_chnk75f	155
ss_ERVB4_1-LTR_MM_ERV2_Mus_musculus_chnk76f	148
ss_ERVB4_1-LTR_MM_ERV2_Mus_musculus_chnk77f	24
ss_ERVB4_1-LTR_MM_ERV2_Mus_musculus_chnk78f	24
ss_ERVB4_1-LTR_MM_ERV2_Mus_musculus_chnk79f	24
ss_ERVB4_1-LTR_MM_ERV2_Mus_musculus_chnk7f	128
ss_ERVB4_1-LTR_MM_ERV2_Mus_musculus_chnk80f	28
ss_ERVB4_1-LTR_MM_ERV2_Mus_musculus_chnk81f	28
ss_ERVB4_1-LTR_MM_ERV2_Mus_musculus_chnk82f	25
ss_ERVB4_1-LTR_MM_ERV2_Mus_musculus_chnk83f	26
ss_ERVB4_1-LTR_MM_ERV2_Mus_musculus_chnk84f	108
ss_ERVB4_1-LTR_MM_ERV2_Mus_musculus_chnk85f	77
ss_ERVB4_1-LTR_MM_ERV2_Mus_musculus_chnk86f	77
ss_ERVB4_1-LTR_MM_ERV2_Mus_musculus_chnk87f	95
ss_ERVB4_1-LTR_MM_ERV2_Mus_musculus_chnk88f	92
ss_ERVB4_1-LTR_MM_ERV2_Mus_musculus_chnk89f	81
ss_ERVB4_1-LTR_MM_ERV2_Mus_musculus_chnk8f	120
ss_ERVB4_1-LTR_MM_ERV2_Mus_musculus_chnk90f	83
ss_ERVB4_1-LTR_MM_ERV2_Mus_musculus_chnk91f	13
ss_ERVB4_1-LTR_MM_ERV2_Mus_musculus_chnk92f	51
ss_ERVB4_1-LTR_MM_ERV2_Mus_musculus_chnk93f	6
ss_ERVB4_1-LTR_MM_ERV2_Mus_musculus_chnk94f	6
ss_ERVB4_1-LTR_MM_ERV2_Mus_musculus_chnk95f	4
ss_ERVB4_1-LTR_MM_ERV2_Mus_musculus_chnk96f	5
ss_ERVB4_1-LTR_MM_ERV2_Mus_musculus_chnk97f	5
ss_ERVB4_1-LTR_MM_ERV2_Mus_musculus_chnk98f	4
ss_ERVB4_1-LTR_MM_ERV2_Mus_musculus_chnk99f	5
ss_ERVB4_1-LTR_MM_ERV2_Mus_musculus_chnk9f	86
ss_ERVB4_1B-I_MM_ERV2_Mus_musculus_chnk1001f	17
ss_ERVB4_1B-I_MM_ERV2_Mus_musculus_chnk100f	12
ss_ERVB4_1B-I_MM_ERV2_Mus_musculus_chnk1015f	17
ss_ERVB4_1B-I_MM_ERV2_Mus_musculus_chnk1016f	18
ss_ERVB4_1B-I_MM_ERV2_Mus_musculus_chnk1017f	18
ss_ERVB4_1B-I_MM_ERV2_Mus_musculus_chnk1018f	18
ss_ERVB4_1B-I_MM_ERV2_Mus_musculus_chnk1019f	18
ss_ERVB4_1B-I_MM_ERV2_Mus_musculus_chnk101f	12
ss_ERVB4_1B-I_MM_ERV2_Mus_musculus_chnk1020f	18
ss_ERVB4_1B-I_MM_ERV2_Mus_musculus_chnk1021f	18
ss_ERVB4_1B-I_MM_ERV2_Mus_musculus_chnk1022f	16
ss_ERVB4_1B-I_MM_ERV2_Mus_musculus_chnk1023f	16
ss_ERVB4_1B-I_MM_ERV2_Mus_musculus_chnk1024f	17
ss_ERVB4_1B-I_MM_ERV2_Mus_musculus_chnk1029f	34
ss_ERVB4_1B-I_MM_ERV2_Mus_musculus_chnk102f	12
ss_ERVB4_1B-I_MM_ERV2_Mus_musculus_chnk1036f	33
ss_ERVB4_1B-I_MM_ERV2_Mus_musculus_chnk103f	12
ss_ERVB4_1B-I_MM_ERV2_Mus_musculus_chnk1042f	26
ss_ERVB4_1B-I_MM_ERV2_Mus_musculus_chnk1044f	23
ss_ERVB4_1B-I_MM_ERV2_Mus_musculus_chnk1045f	22
ss_ERVB4_1B-I_MM_ERV2_Mus_musculus_chnk1046f	25
ss_ERVB4_1B-I_MM_ERV2_Mus_musculus_chnk1047f	24
ss_ERVB4_1B-I_MM_ERV2_Mus_musculus_chnk1048f	24
ss_ERVB4_1B-I_MM_ERV2_Mus_musculus_chnk1049f	25
ss_ERVB4_1B-I_MM_ERV2_Mus_musculus_chnk104f	12
ss_ERVB4_1B-I_MM_ERV2_Mus_musculus_chnk1050f	26
ss_ERVB4_1B-I_MM_ERV2_Mus_musculus_chnk1055f	30
ss_ERVB4_1B-I_MM_ERV2_Mus_musculus_chnk1057f	60
ss_ERVB4_1B-I_MM_ERV2_Mus_musculus_chnk105f	10
ss_ERVB4_1B-I_MM_ERV2_Mus_musculus_chnk106f	10
ss_ERVB4_1B-I_MM_ERV2_Mus_musculus_chnk107f	10
ss_ERVB4_1B-I_MM_ERV2_Mus_musculus_chnk108f	11
ss_ERVB4_1B-I_MM_ERV2_Mus_musculus_chnk109f	11
ss_ERVB4_1B-I_MM_ERV2_Mus_musculus_chnk10f	17
ss_ERVB4_1B-I_MM_ERV2_Mus_musculus_chnk110f	12
ss_ERVB4_1B-I_MM_ERV2_Mus_musculus_chnk111f	14
ss_ERVB4_1B-I_MM_ERV2_Mus_musculus_chnk112f	13
ss_ERVB4_1B-I_MM_ERV2_Mus_musculus_chnk113f	13
ss_ERVB4_1B-I_MM_ERV2_Mus_musculus_chnk114f	13
ss_ERVB4_1B-I_MM_ERV2_Mus_musculus_chnk115f	17
ss_ERVB4_1B-I_MM_ERV2_Mus_musculus_chnk116f	17
ss_ERVB4_1B-I_MM_ERV2_Mus_musculus_chnk117f	18
ss_ERVB4_1B-I_MM_ERV2_Mus_musculus_chnk118f	22
ss_ERVB4_1B-I_MM_ERV2_Mus_musculus_chnk119f	29
ss_ERVB4_1B-I_MM_ERV2_Mus_musculus_chnk11f	17
ss_ERVB4_1B-I_MM_ERV2_Mus_musculus_chnk120f	22
ss_ERVB4_1B-I_MM_ERV2_Mus_musculus_chnk121f	37
ss_ERVB4_1B-I_MM_ERV2_Mus_musculus_chnk122f	62
ss_ERVB4_1B-I_MM_ERV2_Mus_musculus_chnk123f	72
ss_ERVB4_1B-I_MM_ERV2_Mus_musculus_chnk124f	65
ss_ERVB4_1B-I_MM_ERV2_Mus_musculus_chnk125f	70
ss_ERVB4_1B-I_MM_ERV2_Mus_musculus_chnk126f	60
ss_ERVB4_1B-I_MM_ERV2_Mus_musculus_chnk127f	90
ss_ERVB4_1B-I_MM_ERV2_Mus_musculus_chnk128f	80
ss_ERVB4_1B-I_MM_ERV2_Mus_musculus_chnk129f	82
ss_ERVB4_1B-I_MM_ERV2_Mus_musculus_chnk12f	17
ss_ERVB4_1B-I_MM_ERV2_Mus_musculus_chnk130f	79
ss_ERVB4_1B-I_MM_ERV2_Mus_musculus_chnk131f	77
ss_ERVB4_1B-I_MM_ERV2_Mus_musculus_chnk132f	73
ss_ERVB4_1B-I_MM_ERV2_Mus_musculus_chnk133f	74
ss_ERVB4_1B-I_MM_ERV2_Mus_musculus_chnk134f	51
ss_ERVB4_1B-I_MM_ERV2_Mus_musculus_chnk135f	80
ss_ERVB4_1B-I_MM_ERV2_Mus_musculus_chnk136f	79
ss_ERVB4_1B-I_MM_ERV2_Mus_musculus_chnk137f	89
ss_ERVB4_1B-I_MM_ERV2_Mus_musculus_chnk13f	23
ss_ERVB4_1B-I_MM_ERV2_Mus_musculus_chnk14f	19
ss_ERVB4_1B-I_MM_ERV2_Mus_musculus_chnk152f	13
ss_ERVB4_1B-I_MM_ERV2_Mus_musculus_chnk153f	14
ss_ERVB4_1B-I_MM_ERV2_Mus_musculus_chnk154f	16
ss_ERVB4_1B-I_MM_ERV2_Mus_musculus_chnk155f	15
ss_ERVB4_1B-I_MM_ERV2_Mus_musculus_chnk156f	16
ss_ERVB4_1B-I_MM_ERV2_Mus_musculus_chnk157f	16
ss_ERVB4_1B-I_MM_ERV2_Mus_musculus_chnk158f	15
ss_ERVB4_1B-I_MM_ERV2_Mus_musculus_chnk159f	16
ss_ERVB4_1B-I_MM_ERV2_Mus_musculus_chnk15f	19
ss_ERVB4_1B-I_MM_ERV2_Mus_musculus_chnk160f	16
ss_ERVB4_1B-I_MM_ERV2_Mus_musculus_chnk161f	16
ss_ERVB4_1B-I_MM_ERV2_Mus_musculus_chnk162f	16
ss_ERVB4_1B-I_MM_ERV2_Mus_musculus_chnk163f	16
ss_ERVB4_1B-I_MM_ERV2_Mus_musculus_chnk164f	17
ss_ERVB4_1B-I_MM_ERV2_Mus_musculus_chnk165f	17
ss_ERVB4_1B-I_MM_ERV2_Mus_musculus_chnk166f	14
ss_ERVB4_1B-I_MM_ERV2_Mus_musculus_chnk167f	18
ss_ERVB4_1B-I_MM_ERV2_Mus_musculus_chnk168f	18
ss_ERVB4_1B-I_MM_ERV2_Mus_musculus_chnk169f	17
ss_ERVB4_1B-I_MM_ERV2_Mus_musculus_chnk16f	17
ss_ERVB4_1B-I_MM_ERV2_Mus_musculus_chnk170f	27
ss_ERVB4_1B-I_MM_ERV2_Mus_musculus_chnk171f	30
ss_ERVB4_1B-I_MM_ERV2_Mus_musculus_chnk172f	29
ss_ERVB4_1B-I_MM_ERV2_Mus_musculus_chnk173f	94
ss_ERVB4_1B-I_MM_ERV2_Mus_musculus_chnk174f	97
ss_ERVB4_1B-I_MM_ERV2_Mus_musculus_chnk175f	137
ss_ERVB4_1B-I_MM_ERV2_Mus_musculus_chnk176f	142
ss_ERVB4_1B-I_MM_ERV2_Mus_musculus_chnk177f	157
ss_ERVB4_1B-I_MM_ERV2_Mus_musculus_chnk178f	150
ss_ERVB4_1B-I_MM_ERV2_Mus_musculus_chnk179f	130
ss_ERVB4_1B-I_MM_ERV2_Mus_musculus_chnk17f	17
ss_ERVB4_1B-I_MM_ERV2_Mus_musculus_chnk180f	115
ss_ERVB4_1B-I_MM_ERV2_Mus_musculus_chnk181f	141
ss_ERVB4_1B-I_MM_ERV2_Mus_musculus_chnk182f	132
ss_ERVB4_1B-I_MM_ERV2_Mus_musculus_chnk183f	80
ss_ERVB4_1B-I_MM_ERV2_Mus_musculus_chnk184f	62
ss_ERVB4_1B-I_MM_ERV2_Mus_musculus_chnk185f	63
ss_ERVB4_1B-I_MM_ERV2_Mus_musculus_chnk186f	61
ss_ERVB4_1B-I_MM_ERV2_Mus_musculus_chnk187f	60
ss_ERVB4_1B-I_MM_ERV2_Mus_musculus_chnk188f	45
ss_ERVB4_1B-I_MM_ERV2_Mus_musculus_chnk189f	43
ss_ERVB4_1B-I_MM_ERV2_Mus_musculus_chnk18f	17
ss_ERVB4_1B-I_MM_ERV2_Mus_musculus_chnk190f	44
ss_ERVB4_1B-I_MM_ERV2_Mus_musculus_chnk191f	29
ss_ERVB4_1B-I_MM_ERV2_Mus_musculus_chnk192f	27
ss_ERVB4_1B-I_MM_ERV2_Mus_musculus_chnk193f	28
ss_ERVB4_1B-I_MM_ERV2_Mus_musculus_chnk194f	22
ss_ERVB4_1B-I_MM_ERV2_Mus_musculus_chnk195f	19
ss_ERVB4_1B-I_MM_ERV2_Mus_musculus_chnk196f	40
ss_ERVB4_1B-I_MM_ERV2_Mus_musculus_chnk197f	24
ss_ERVB4_1B-I_MM_ERV2_Mus_musculus_chnk198f	72
ss_ERVB4_1B-I_MM_ERV2_Mus_musculus_chnk199f	78
ss_ERVB4_1B-I_MM_ERV2_Mus_musculus_chnk19f	18
ss_ERVB4_1B-I_MM_ERV2_Mus_musculus_chnk1f	14
ss_ERVB4_1B-I_MM_ERV2_Mus_musculus_chnk200f	79
ss_ERVB4_1B-I_MM_ERV2_Mus_musculus_chnk201f	70
ss_ERVB4_1B-I_MM_ERV2_Mus_musculus_chnk202f	74
ss_ERVB4_1B-I_MM_ERV2_Mus_musculus_chnk203f	89
ss_ERVB4_1B-I_MM_ERV2_Mus_musculus_chnk206f	70
ss_ERVB4_1B-I_MM_ERV2_Mus_musculus_chnk207f	73
ss_ERVB4_1B-I_MM_ERV2_Mus_musculus_chnk208f	75
ss_ERVB4_1B-I_MM_ERV2_Mus_musculus_chnk209f	135
ss_ERVB4_1B-I_MM_ERV2_Mus_musculus_chnk20f	20
ss_ERVB4_1B-I_MM_ERV2_Mus_musculus_chnk210f	61
ss_ERVB4_1B-I_MM_ERV2_Mus_musculus_chnk211f	42
ss_ERVB4_1B-I_MM_ERV2_Mus_musculus_chnk212f	77
ss_ERVB4_1B-I_MM_ERV2_Mus_musculus_chnk213f	82
ss_ERVB4_1B-I_MM_ERV2_Mus_musculus_chnk214f	110
ss_ERVB4_1B-I_MM_ERV2_Mus_musculus_chnk215f	66
ss_ERVB4_1B-I_MM_ERV2_Mus_musculus_chnk216f	25
ss_ERVB4_1B-I_MM_ERV2_Mus_musculus_chnk217f	23
ss_ERVB4_1B-I_MM_ERV2_Mus_musculus_chnk218f	23
ss_ERVB4_1B-I_MM_ERV2_Mus_musculus_chnk219f	31
ss_ERVB4_1B-I_MM_ERV2_Mus_musculus_chnk21f	20
ss_ERVB4_1B-I_MM_ERV2_Mus_musculus_chnk220f	63
ss_ERVB4_1B-I_MM_ERV2_Mus_musculus_chnk221f	68
ss_ERVB4_1B-I_MM_ERV2_Mus_musculus_chnk222f	68
ss_ERVB4_1B-I_MM_ERV2_Mus_musculus_chnk223f	36
ss_ERVB4_1B-I_MM_ERV2_Mus_musculus_chnk224f	1
ss_ERVB4_1B-I_MM_ERV2_Mus_musculus_chnk22f	21
ss_ERVB4_1B-I_MM_ERV2_Mus_musculus_chnk232f	18
ss_ERVB4_1B-I_MM_ERV2_Mus_musculus_chnk233f	22
ss_ERVB4_1B-I_MM_ERV2_Mus_musculus_chnk234f	22
ss_ERVB4_1B-I_MM_ERV2_Mus_musculus_chnk235f	22
ss_ERVB4_1B-I_MM_ERV2_Mus_musculus_chnk236f	22
ss_ERVB4_1B-I_MM_ERV2_Mus_musculus_chnk237f	21
ss_ERVB4_1B-I_MM_ERV2_Mus_musculus_chnk238f	22
ss_ERVB4_1B-I_MM_ERV2_Mus_musculus_chnk239f	31
ss_ERVB4_1B-I_MM_ERV2_Mus_musculus_chnk23f	22
ss_ERVB4_1B-I_MM_ERV2_Mus_musculus_chnk240f	33
ss_ERVB4_1B-I_MM_ERV2_Mus_musculus_chnk241f	46
ss_ERVB4_1B-I_MM_ERV2_Mus_musculus_chnk242f	45
ss_ERVB4_1B-I_MM_ERV2_Mus_musculus_chnk243f	72
ss_ERVB4_1B-I_MM_ERV2_Mus_musculus_chnk244f	24
ss_ERVB4_1B-I_MM_ERV2_Mus_musculus_chnk245f	17
ss_ERVB4_1B-I_MM_ERV2_Mus_musculus_chnk246f	17
ss_ERVB4_1B-I_MM_ERV2_Mus_musculus_chnk247f	17
ss_ERVB4_1B-I_MM_ERV2_Mus_musculus_chnk248f	18
ss_ERVB4_1B-I_MM_ERV2_Mus_musculus_chnk249f	18
ss_ERVB4_1B-I_MM_ERV2_Mus_musculus_chnk24f	31
ss_ERVB4_1B-I_MM_ERV2_Mus_musculus_chnk250f	17
ss_ERVB4_1B-I_MM_ERV2_Mus_musculus_chnk251f	17
ss_ERVB4_1B-I_MM_ERV2_Mus_musculus_chnk252f	17
ss_ERVB4_1B-I_MM_ERV2_Mus_musculus_chnk253f	18
ss_ERVB4_1B-I_MM_ERV2_Mus_musculus_chnk254f	18
ss_ERVB4_1B-I_MM_ERV2_Mus_musculus_chnk255f	18
ss_ERVB4_1B-I_MM_ERV2_Mus_musculus_chnk256f	17
ss_ERVB4_1B-I_MM_ERV2_Mus_musculus_chnk257f	60
ss_ERVB4_1B-I_MM_ERV2_Mus_musculus_chnk258f	203
ss_ERVB4_1B-I_MM_ERV2_Mus_musculus_chnk259f	263
ss_ERVB4_1B-I_MM_ERV2_Mus_musculus_chnk25f	30
ss_ERVB4_1B-I_MM_ERV2_Mus_musculus_chnk260f	298
ss_ERVB4_1B-I_MM_ERV2_Mus_musculus_chnk261f	344
ss_ERVB4_1B-I_MM_ERV2_Mus_musculus_chnk262f	351
ss_ERVB4_1B-I_MM_ERV2_Mus_musculus_chnk263f	313
ss_ERVB4_1B-I_MM_ERV2_Mus_musculus_chnk264f	266
ss_ERVB4_1B-I_MM_ERV2_Mus_musculus_chnk265f	148
ss_ERVB4_1B-I_MM_ERV2_Mus_musculus_chnk266f	126
ss_ERVB4_1B-I_MM_ERV2_Mus_musculus_chnk267f	128
ss_ERVB4_1B-I_MM_ERV2_Mus_musculus_chnk268f	129
ss_ERVB4_1B-I_MM_ERV2_Mus_musculus_chnk269f	41
ss_ERVB4_1B-I_MM_ERV2_Mus_musculus_chnk26f	29
ss_ERVB4_1B-I_MM_ERV2_Mus_musculus_chnk27f	33
ss_ERVB4_1B-I_MM_ERV2_Mus_musculus_chnk283f	26
ss_ERVB4_1B-I_MM_ERV2_Mus_musculus_chnk284f	116
ss_ERVB4_1B-I_MM_ERV2_Mus_musculus_chnk285f	113
ss_ERVB4_1B-I_MM_ERV2_Mus_musculus_chnk286f	110
ss_ERVB4_1B-I_MM_ERV2_Mus_musculus_chnk287f	109
ss_ERVB4_1B-I_MM_ERV2_Mus_musculus_chnk288f	106
ss_ERVB4_1B-I_MM_ERV2_Mus_musculus_chnk289f	90
ss_ERVB4_1B-I_MM_ERV2_Mus_musculus_chnk28f	32
ss_ERVB4_1B-I_MM_ERV2_Mus_musculus_chnk290f	87
ss_ERVB4_1B-I_MM_ERV2_Mus_musculus_chnk291f	31
ss_ERVB4_1B-I_MM_ERV2_Mus_musculus_chnk292f	17
ss_ERVB4_1B-I_MM_ERV2_Mus_musculus_chnk29f	35
ss_ERVB4_1B-I_MM_ERV2_Mus_musculus_chnk2f	14
ss_ERVB4_1B-I_MM_ERV2_Mus_musculus_chnk305f	14
ss_ERVB4_1B-I_MM_ERV2_Mus_musculus_chnk306f	18
ss_ERVB4_1B-I_MM_ERV2_Mus_musculus_chnk307f	32
ss_ERVB4_1B-I_MM_ERV2_Mus_musculus_chnk308f	38
ss_ERVB4_1B-I_MM_ERV2_Mus_musculus_chnk309f	16
ss_ERVB4_1B-I_MM_ERV2_Mus_musculus_chnk30f	32
ss_ERVB4_1B-I_MM_ERV2_Mus_musculus_chnk310f	3
ss_ERVB4_1B-I_MM_ERV2_Mus_musculus_chnk31f	32
ss_ERVB4_1B-I_MM_ERV2_Mus_musculus_chnk323f	113
ss_ERVB4_1B-I_MM_ERV2_Mus_musculus_chnk324f	135
ss_ERVB4_1B-I_MM_ERV2_Mus_musculus_chnk325f	113
ss_ERVB4_1B-I_MM_ERV2_Mus_musculus_chnk326f	115
ss_ERVB4_1B-I_MM_ERV2_Mus_musculus_chnk327f	135
ss_ERVB4_1B-I_MM_ERV2_Mus_musculus_chnk328f	145
ss_ERVB4_1B-I_MM_ERV2_Mus_musculus_chnk329f	151
ss_ERVB4_1B-I_MM_ERV2_Mus_musculus_chnk32f	32
ss_ERVB4_1B-I_MM_ERV2_Mus_musculus_chnk330f	134
ss_ERVB4_1B-I_MM_ERV2_Mus_musculus_chnk331f	137
ss_ERVB4_1B-I_MM_ERV2_Mus_musculus_chnk332f	140
ss_ERVB4_1B-I_MM_ERV2_Mus_musculus_chnk333f	107
ss_ERVB4_1B-I_MM_ERV2_Mus_musculus_chnk334f	104
ss_ERVB4_1B-I_MM_ERV2_Mus_musculus_chnk335f	104
ss_ERVB4_1B-I_MM_ERV2_Mus_musculus_chnk336f	103
ss_ERVB4_1B-I_MM_ERV2_Mus_musculus_chnk337f	96
ss_ERVB4_1B-I_MM_ERV2_Mus_musculus_chnk338f	97
ss_ERVB4_1B-I_MM_ERV2_Mus_musculus_chnk339f	83
ss_ERVB4_1B-I_MM_ERV2_Mus_musculus_chnk33f	40
ss_ERVB4_1B-I_MM_ERV2_Mus_musculus_chnk340f	83
ss_ERVB4_1B-I_MM_ERV2_Mus_musculus_chnk341f	87
[truncated: 26,995 more rows]
